# Supplementary material for: The metabolites NADP+ and NADPH are the targets of the circadian protein Nocturnin (Curled)
Source: Nat Commun. 2019 May 30;10:2367. doi: 10.1038/s41467-019-10125-z (PMC6542800; doi:10.1038/s41467-019-10125-z)
Supplement: Supplementary file 5 — Supplementary Data 1 [file 41467_2019_10125_MOESM5_ESM.xlsx]

## Sheet: Readme
Fold ratios in Figure 1B were obtained after removing metabolites that have ≥20,000 counts in WT NOCT sample (true substrates should be completely depleted) and metabolites that have ≤10,000 counts in the input (these metabolite are not present in all controls).

## Sheet: Data
MF	Name	HMDB_ID	SMILES	medMz	medRt		Extracts+ Proteins on GST beads samples ==>	blank_run		BEAD-LIVER-CNOT6L control	BEAD-LIVER-inputCTRL	BEAD-LIVER-E195A DEAD NOCT	BEAD-LIVER-WT_NOCT		Extracts+ Recombinant protein samples ==>	P-HEK-CNOT6L control	P-HEK-inp_ctrl	P-HEK-E195A_DEAD_NOCT	P-HEK-WT_NOCT		P-LIVER-CNOT6L control	P-LIVER-input_ctrl	P-LIVER-E195A_DEAD_NOCT	P-LIVER-WT_NOCT
C41H67O8P	PA(16:1(9Z)/22:6(4Z,7Z,10Z,13Z,16Z,19Z))	HMDB0114870	[H][C@@](COC(=O)CCCCCCC\C=C/CCCCCC)(COP(O)(O)=O)OC(=O)CC\C=C/C\C=C/C\C=C/C\C=C/C\C=C/C\C=C/CC	719.465	3.01549			10000		10000	10000	10000	10000			10000	154110	10000	4230710		10000	10000	10000	251758
C41H67O8P	PA(18:2(9Z,12Z)/20:5(5Z,8Z,11Z,14Z,17Z))	HMDB0114963	[H][C@@](COC(=O)CCCCCCC\C=C/C\C=C/CCCCC)(COP(O)(O)=O)OC(=O)CCC\C=C/C\C=C/C\C=C/C\C=C/C\C=C/CC	719.465	3.01549			10000		10000	10000	10000	10000			10000	154110	10000	4230710		10000	10000	10000	251758
C41H67O8P	PA(18:3(6Z,9Z,12Z)/20:4(5Z,8Z,11Z,14Z))	HMDB0114988	[H][C@@](COC(=O)CCCC\C=C/C\C=C/C\C=C/CCCCC)(COP(O)(O)=O)OC(=O)CCC\C=C/C\C=C/C\C=C/C\C=C/CCCCC	719.465	3.01549			10000		10000	10000	10000	10000			10000	154110	10000	4230710		10000	10000	10000	251758
C41H67O8P	PA(18:3(6Z,9Z,12Z)/20:4(8Z,11Z,14Z,17Z))	HMDB0114989	[H][C@@](COC(=O)CCCC\C=C/C\C=C/C\C=C/CCCCC)(COP(O)(O)=O)OC(=O)CCCCCC\C=C/C\C=C/C\C=C/C\C=C/CC	719.465	3.01549			10000		10000	10000	10000	10000			10000	154110	10000	4230710		10000	10000	10000	251758
C41H67O8P	PA(18:3(9Z,12Z,15Z)/20:4(5Z,8Z,11Z,14Z))	HMDB0115015	[H][C@@](COC(=O)CCCCCCC\C=C/C\C=C/C\C=C/CC)(COP(O)(O)=O)OC(=O)CCC\C=C/C\C=C/C\C=C/C\C=C/CCCCC	719.465	3.01549			10000		10000	10000	10000	10000			10000	154110	10000	4230710		10000	10000	10000	251758
C41H67O8P	PA(18:3(9Z,12Z,15Z)/20:4(8Z,11Z,14Z,17Z))	HMDB0115016	[H][C@@](COC(=O)CCCCCCC\C=C/C\C=C/C\C=C/CC)(COP(O)(O)=O)OC(=O)CCCCCC\C=C/C\C=C/C\C=C/C\C=C/CC	719.465	3.01549			10000		10000	10000	10000	10000			10000	154110	10000	4230710		10000	10000	10000	251758
C41H67O8P	PA(18:4(6Z,9Z,12Z,15Z)/20:3(5Z,8Z,11Z))	HMDB0115041	[H][C@@](COC(=O)CCCC\C=C/C\C=C/C\C=C/C\C=C/CC)(COP(O)(O)=O)OC(=O)CCC\C=C/C\C=C/C\C=C/CCCCCCCC	719.465	3.01549			10000		10000	10000	10000	10000			10000	154110	10000	4230710		10000	10000	10000	251758
C41H67O8P	PA(20:3(5Z,8Z,11Z)/18:4(6Z,9Z,12Z,15Z))	HMDB0115129	[H][C@@](COC(=O)CCC\C=C/C\C=C/C\C=C/CCCCCCCC)(COP(O)(O)=O)OC(=O)CCCC\C=C/C\C=C/C\C=C/C\C=C/CC	719.465	3.01549			10000		10000	10000	10000	10000			10000	154110	10000	4230710		10000	10000	10000	251758
C41H67O8P	PA(20:4(5Z,8Z,11Z,14Z)/18:3(6Z,9Z,12Z))	HMDB0115153	[H][C@@](COC(=O)CCC\C=C/C\C=C/C\C=C/C\C=C/CCCCC)(COP(O)(O)=O)OC(=O)CCCC\C=C/C\C=C/C\C=C/CCCCC	719.465	3.01549			10000		10000	10000	10000	10000			10000	154110	10000	4230710		10000	10000	10000	251758
C41H67O8P	PA(20:4(5Z,8Z,11Z,14Z)/18:3(9Z,12Z,15Z))	HMDB0115154	[H][C@@](COC(=O)CCC\C=C/C\C=C/C\C=C/C\C=C/CCCCC)(COP(O)(O)=O)OC(=O)CCCCCCC\C=C/C\C=C/C\C=C/CC	719.465	3.01549			10000		10000	10000	10000	10000			10000	154110	10000	4230710		10000	10000	10000	251758
C41H67O8P	PA(20:4(8Z,11Z,14Z,17Z)/18:3(6Z,9Z,12Z))	HMDB0115180	[H][C@@](COC(=O)CCCCCC\C=C/C\C=C/C\C=C/C\C=C/CC)(COP(O)(O)=O)OC(=O)CCCC\C=C/C\C=C/C\C=C/CCCCC	719.465	3.01549			10000		10000	10000	10000	10000			10000	154110	10000	4230710		10000	10000	10000	251758
C41H67O8P	PA(20:4(8Z,11Z,14Z,17Z)/18:3(9Z,12Z,15Z))	HMDB0115181	[H][C@@](COC(=O)CCCCCC\C=C/C\C=C/C\C=C/C\C=C/CC)(COP(O)(O)=O)OC(=O)CCCCCCC\C=C/C\C=C/C\C=C/CC	719.465	3.01549			10000		10000	10000	10000	10000			10000	154110	10000	4230710		10000	10000	10000	251758
C41H67O8P	PA(20:5(5Z,8Z,11Z,14Z,17Z)/18:2(9Z,12Z))	HMDB0115205	[H][C@@](COC(=O)CCC\C=C/C\C=C/C\C=C/C\C=C/C\C=C/CC)(COP(O)(O)=O)OC(=O)CCCCCCC\C=C/C\C=C/CCCCC	719.465	3.01549			10000		10000	10000	10000	10000			10000	154110	10000	4230710		10000	10000	10000	251758
C41H67O8P	PA(22:6(4Z,7Z,10Z,13Z,16Z,19Z)/16:1(9Z))	HMDB0115405	[H][C@@](COC(=O)CC\C=C/C\C=C/C\C=C/C\C=C/C\C=C/C\C=C/CC)(COP(O)(O)=O)OC(=O)CCCCCCC\C=C/CCCCCC	719.465	3.01549			10000		10000	10000	10000	10000			10000	154110	10000	4230710		10000	10000	10000	251758
C41H67O8P	PA(18:4(6Z,9Z,12Z,15Z)/20:3(8Z,11Z,14Z))	HMDB0115527	[H][C@@](COC(=O)CCCC\C=C/C\C=C/C\C=C/C\C=C/CC)(COP(O)(O)=O)OC(=O)CCCCCC\C=C/C\C=C/C\C=C/CCCCC	719.465	3.01549			10000		10000	10000	10000	10000			10000	154110	10000	4230710		10000	10000	10000	251758
C41H67O8P	PA(20:3(8Z,11Z,14Z)/18:4(6Z,9Z,12Z,15Z))	HMDB0115571	[H][C@@](COC(=O)CCCCCC\C=C/C\C=C/C\C=C/CCCCC)(COP(O)(O)=O)OC(=O)CCCC\C=C/C\C=C/C\C=C/C\C=C/CC	719.465	3.01549			10000		10000	10000	10000	10000			10000	154110	10000	4230710		10000	10000	10000	251758
C36H60O10	Notoginsenoside T1	HMDB0039049	C\C(=C/C(O)C1OC1(C)C)C1CCC2(C)C1C(O)CC1C3(C)CCC(O)C(C)(C)C3C(CC21C)OC1OC(CO)C(O)C(O)C1O	653.424	3.02889			10000		10000	10000	10000	10000			15543.6	124293	10000	3033771		10000	10000	10000	183196
C42H72O13	Ginsenoside C	HMDB0035395	CC1OC(OC2C(O)C(O)C(CO)OC2OC2CC3(C)C(CC(O)C4C(CCC34C)C(C)(O)CCC=C(C)C)C3(C)CCC(O)C(C)(C)C23)C(O)C(O)C1O	785.501	3.11373			10000		10000	10000	10000	10000			68117.7	96159.8	65298.1	2934120		10000	10000	10000	142833
C42H72O13	Ginsenoside F2	HMDB0039545	CC(C)=CCCC(C)(OC1OC(CO)C(O)C(O)C1O)C1CCC2(C)C1C(O)CC1C3(C)CCC(OC4OC(CO)C(O)C(O)C4O)C(C)(C)C3CCC21C	785.501	3.11373			10000		10000	10000	10000	10000			68117.7	96159.8	65298.1	2934120		10000	10000	10000	142833
C42H72O13	Ginsenoside Rg3	HMDB0039546	CC(C)=CCCC(C)(O)C1CCC2(C)C1C(O)CC1C3(C)CCC(OC4OC(CO)C(O)C(O)C4OC4OC(CO)C(O)C(O)C4O)C(C)(C)C3CCC21C	785.501	3.11373			10000		10000	10000	10000	10000			68117.7	96159.8	65298.1	2934120		10000	10000	10000	142833
C36H60O10	Notoginsenoside T1	HMDB0039049	C\C(=C/C(O)C1OC1(C)C)C1CCC2(C)C1C(O)CC1C3(C)CCC(O)C(C)(C)C3C(CC21C)OC1OC(CO)C(O)C(O)C1O	653.424	4.31691			10000		10000	10000	10000	10000			10000	21182.9	10000	891469		10000	10000	10000	77997.1
C41H67O8P	PA(16:1(9Z)/22:6(4Z,7Z,10Z,13Z,16Z,19Z))	HMDB0114870	[H][C@@](COC(=O)CCCCCCC\C=C/CCCCCC)(COP(O)(O)=O)OC(=O)CC\C=C/C\C=C/C\C=C/C\C=C/C\C=C/C\C=C/CC	719.464	4.45492			10000		10000	10000	10000	10000			10000	20886.6	10000	726409		10000	10000	10000	84854.4
C41H67O8P	PA(18:2(9Z,12Z)/20:5(5Z,8Z,11Z,14Z,17Z))	HMDB0114963	[H][C@@](COC(=O)CCCCCCC\C=C/C\C=C/CCCCC)(COP(O)(O)=O)OC(=O)CCC\C=C/C\C=C/C\C=C/C\C=C/C\C=C/CC	719.464	4.45492			10000		10000	10000	10000	10000			10000	20886.6	10000	726409		10000	10000	10000	84854.4
C41H67O8P	PA(18:3(6Z,9Z,12Z)/20:4(5Z,8Z,11Z,14Z))	HMDB0114988	[H][C@@](COC(=O)CCCC\C=C/C\C=C/C\C=C/CCCCC)(COP(O)(O)=O)OC(=O)CCC\C=C/C\C=C/C\C=C/C\C=C/CCCCC	719.464	4.45492			10000		10000	10000	10000	10000			10000	20886.6	10000	726409		10000	10000	10000	84854.4
C41H67O8P	PA(18:3(6Z,9Z,12Z)/20:4(8Z,11Z,14Z,17Z))	HMDB0114989	[H][C@@](COC(=O)CCCC\C=C/C\C=C/C\C=C/CCCCC)(COP(O)(O)=O)OC(=O)CCCCCC\C=C/C\C=C/C\C=C/C\C=C/CC	719.464	4.45492			10000		10000	10000	10000	10000			10000	20886.6	10000	726409		10000	10000	10000	84854.4
C41H67O8P	PA(18:3(9Z,12Z,15Z)/20:4(5Z,8Z,11Z,14Z))	HMDB0115015	[H][C@@](COC(=O)CCCCCCC\C=C/C\C=C/C\C=C/CC)(COP(O)(O)=O)OC(=O)CCC\C=C/C\C=C/C\C=C/C\C=C/CCCCC	719.464	4.45492			10000		10000	10000	10000	10000			10000	20886.6	10000	726409		10000	10000	10000	84854.4
C41H67O8P	PA(18:3(9Z,12Z,15Z)/20:4(8Z,11Z,14Z,17Z))	HMDB0115016	[H][C@@](COC(=O)CCCCCCC\C=C/C\C=C/C\C=C/CC)(COP(O)(O)=O)OC(=O)CCCCCC\C=C/C\C=C/C\C=C/C\C=C/CC	719.464	4.45492			10000		10000	10000	10000	10000			10000	20886.6	10000	726409		10000	10000	10000	84854.4
C41H67O8P	PA(18:4(6Z,9Z,12Z,15Z)/20:3(5Z,8Z,11Z))	HMDB0115041	[H][C@@](COC(=O)CCCC\C=C/C\C=C/C\C=C/C\C=C/CC)(COP(O)(O)=O)OC(=O)CCC\C=C/C\C=C/C\C=C/CCCCCCCC	719.464	4.45492			10000		10000	10000	10000	10000			10000	20886.6	10000	726409		10000	10000	10000	84854.4
C41H67O8P	PA(20:3(5Z,8Z,11Z)/18:4(6Z,9Z,12Z,15Z))	HMDB0115129	[H][C@@](COC(=O)CCC\C=C/C\C=C/C\C=C/CCCCCCCC)(COP(O)(O)=O)OC(=O)CCCC\C=C/C\C=C/C\C=C/C\C=C/CC	719.464	4.45492			10000		10000	10000	10000	10000			10000	20886.6	10000	726409		10000	10000	10000	84854.4
C41H67O8P	PA(20:4(5Z,8Z,11Z,14Z)/18:3(6Z,9Z,12Z))	HMDB0115153	[H][C@@](COC(=O)CCC\C=C/C\C=C/C\C=C/C\C=C/CCCCC)(COP(O)(O)=O)OC(=O)CCCC\C=C/C\C=C/C\C=C/CCCCC	719.464	4.45492			10000		10000	10000	10000	10000			10000	20886.6	10000	726409		10000	10000	10000	84854.4
C41H67O8P	PA(20:4(5Z,8Z,11Z,14Z)/18:3(9Z,12Z,15Z))	HMDB0115154	[H][C@@](COC(=O)CCC\C=C/C\C=C/C\C=C/C\C=C/CCCCC)(COP(O)(O)=O)OC(=O)CCCCCCC\C=C/C\C=C/C\C=C/CC	719.464	4.45492			10000		10000	10000	10000	10000			10000	20886.6	10000	726409		10000	10000	10000	84854.4
C41H67O8P	PA(20:4(8Z,11Z,14Z,17Z)/18:3(6Z,9Z,12Z))	HMDB0115180	[H][C@@](COC(=O)CCCCCC\C=C/C\C=C/C\C=C/C\C=C/CC)(COP(O)(O)=O)OC(=O)CCCC\C=C/C\C=C/C\C=C/CCCCC	719.464	4.45492			10000		10000	10000	10000	10000			10000	20886.6	10000	726409		10000	10000	10000	84854.4
C41H67O8P	PA(20:4(8Z,11Z,14Z,17Z)/18:3(9Z,12Z,15Z))	HMDB0115181	[H][C@@](COC(=O)CCCCCC\C=C/C\C=C/C\C=C/C\C=C/CC)(COP(O)(O)=O)OC(=O)CCCCCCC\C=C/C\C=C/C\C=C/CC	719.464	4.45492			10000		10000	10000	10000	10000			10000	20886.6	10000	726409		10000	10000	10000	84854.4
C41H67O8P	PA(20:5(5Z,8Z,11Z,14Z,17Z)/18:2(9Z,12Z))	HMDB0115205	[H][C@@](COC(=O)CCC\C=C/C\C=C/C\C=C/C\C=C/C\C=C/CC)(COP(O)(O)=O)OC(=O)CCCCCCC\C=C/C\C=C/CCCCC	719.464	4.45492			10000		10000	10000	10000	10000			10000	20886.6	10000	726409		10000	10000	10000	84854.4
C41H67O8P	PA(22:6(4Z,7Z,10Z,13Z,16Z,19Z)/16:1(9Z))	HMDB0115405	[H][C@@](COC(=O)CC\C=C/C\C=C/C\C=C/C\C=C/C\C=C/C\C=C/CC)(COP(O)(O)=O)OC(=O)CCCCCCC\C=C/CCCCCC	719.464	4.45492			10000		10000	10000	10000	10000			10000	20886.6	10000	726409		10000	10000	10000	84854.4
C41H67O8P	PA(18:4(6Z,9Z,12Z,15Z)/20:3(8Z,11Z,14Z))	HMDB0115527	[H][C@@](COC(=O)CCCC\C=C/C\C=C/C\C=C/C\C=C/CC)(COP(O)(O)=O)OC(=O)CCCCCC\C=C/C\C=C/C\C=C/CCCCC	719.464	4.45492			10000		10000	10000	10000	10000			10000	20886.6	10000	726409		10000	10000	10000	84854.4
C41H67O8P	PA(20:3(8Z,11Z,14Z)/18:4(6Z,9Z,12Z,15Z))	HMDB0115571	[H][C@@](COC(=O)CCCCCC\C=C/C\C=C/C\C=C/CCCCC)(COP(O)(O)=O)OC(=O)CCCC\C=C/C\C=C/C\C=C/C\C=C/CC	719.464	4.45492			10000		10000	10000	10000	10000			10000	20886.6	10000	726409		10000	10000	10000	84854.4
C34H56O9	Torvoside G	HMDB0030337	COC1(CCC(C)COC2OC(CO)C(O)C(O)C2O)OC2CC3C4CCC5CC(=O)CCC5(C)C4CCC3(C)C2C1C	609.398	4.23901			10000		10000	10000	10000	10000			10000	10000	10000	447698		10000	10000	10000	80318.1
C45H72NO8P	PE(18:3(6Z,9Z,12Z)/22:6(4Z,7Z,10Z,13Z,16Z,19Z))	HMDB0009144	[H][C@@](COC(=O)CCCC\C=C/C\C=C/C\C=C/CCCCC)(COP(O)(=O)OCCN)OC(=O)CC\C=C/C\C=C/C\C=C/C\C=C/C\C=C/C\C=C/CC	786.511	3.11834			10000		10000	10000	10000	10000			21960.1	25625.5	13543.9	1184543		10000	10000	10000	48766.4
C45H72NO8P	PE(18:3(9Z,12Z,15Z)/22:6(4Z,7Z,10Z,13Z,16Z,19Z))	HMDB0009177	[H][C@@](COC(=O)CCCCCCC\C=C/C\C=C/C\C=C/CC)(COP(O)(=O)OCCN)OC(=O)CC\C=C/C\C=C/C\C=C/C\C=C/C\C=C/C\C=C/CC	786.511	3.11834			10000		10000	10000	10000	10000			21960.1	25625.5	13543.9	1184543		10000	10000	10000	48766.4
C45H72NO8P	PE(18:4(6Z,9Z,12Z,15Z)/22:5(4Z,7Z,10Z,13Z,16Z))	HMDB0009208	[H][C@@](COC(=O)CCCC\C=C/C\C=C/C\C=C/C\C=C/CC)(COP(O)(=O)OCCN)OC(=O)CC\C=C/C\C=C/C\C=C/C\C=C/C\C=C/CCCCC	786.511	3.11834			10000		10000	10000	10000	10000			21960.1	25625.5	13543.9	1184543		10000	10000	10000	48766.4
C45H72NO8P	PE(18:4(6Z,9Z,12Z,15Z)/22:5(7Z,10Z,13Z,16Z,19Z))	HMDB0009209	[H][C@@](COC(=O)CCCC\C=C/C\C=C/C\C=C/C\C=C/CC)(COP(O)(=O)OCCN)OC(=O)CCCCC\C=C/C\C=C/C\C=C/C\C=C/C\C=C/CC	786.511	3.11834			10000		10000	10000	10000	10000			21960.1	25625.5	13543.9	1184543		10000	10000	10000	48766.4
C45H72NO8P	PE(20:4(5Z,8Z,11Z,14Z)/20:5(5Z,8Z,11Z,14Z,17Z))	HMDB0009401	[H][C@@](COC(=O)CCC\C=C/C\C=C/C\C=C/C\C=C/CCCCC)(COP(O)(=O)OCCN)OC(=O)CCC\C=C/C\C=C/C\C=C/C\C=C/C\C=C/CC	786.511	3.11834			10000		10000	10000	10000	10000			21960.1	25625.5	13543.9	1184543		10000	10000	10000	48766.4
C45H72NO8P	PE(20:4(8Z,11Z,14Z,17Z)/20:5(5Z,8Z,11Z,14Z,17Z))	HMDB0009434	[H][C@@](COC(=O)CCCCCC\C=C/C\C=C/C\C=C/C\C=C/CC)(COP(O)(=O)OCCN)OC(=O)CCC\C=C/C\C=C/C\C=C/C\C=C/C\C=C/CC	786.511	3.11834			10000		10000	10000	10000	10000			21960.1	25625.5	13543.9	1184543		10000	10000	10000	48766.4
C45H72NO8P	PE(20:5(5Z,8Z,11Z,14Z,17Z)/20:4(5Z,8Z,11Z,14Z))	HMDB0009465	[H][C@@](COC(=O)CCC\C=C/C\C=C/C\C=C/C\C=C/C\C=C/CC)(COP(O)(=O)OCCN)OC(=O)CCC\C=C/C\C=C/C\C=C/C\C=C/CCCCC	786.511	3.11834			10000		10000	10000	10000	10000			21960.1	25625.5	13543.9	1184543		10000	10000	10000	48766.4
C45H72NO8P	PE(20:5(5Z,8Z,11Z,14Z,17Z)/20:4(8Z,11Z,14Z,17Z))	HMDB0009466	[H][C@@](COC(=O)CCC\C=C/C\C=C/C\C=C/C\C=C/C\C=C/CC)(COP(O)(=O)OCCN)OC(=O)CCCCCC\C=C/C\C=C/C\C=C/C\C=C/CC	786.511	3.11834			10000		10000	10000	10000	10000			21960.1	25625.5	13543.9	1184543		10000	10000	10000	48766.4
C45H72NO8P	PE(22:5(4Z,7Z,10Z,13Z,16Z)/18:4(6Z,9Z,12Z,15Z))	HMDB0009624	[H][C@@](COC(=O)CC\C=C/C\C=C/C\C=C/C\C=C/C\C=C/CCCCC)(COP(O)(=O)OCCN)OC(=O)CCCC\C=C/C\C=C/C\C=C/C\C=C/CC	786.511	3.11834			10000		10000	10000	10000	10000			21960.1	25625.5	13543.9	1184543		10000	10000	10000	48766.4
C45H72NO8P	PE(22:5(7Z,10Z,13Z,16Z,19Z)/18:4(6Z,9Z,12Z,15Z))	HMDB0009657	[H][C@@](COC(=O)CCCCC\C=C/C\C=C/C\C=C/C\C=C/C\C=C/CC)(COP(O)(=O)OCCN)OC(=O)CCCC\C=C/C\C=C/C\C=C/C\C=C/CC	786.511	3.11834			10000		10000	10000	10000	10000			21960.1	25625.5	13543.9	1184543		10000	10000	10000	48766.4
C45H72NO8P	PE(22:6(4Z,7Z,10Z,13Z,16Z,19Z)/18:3(6Z,9Z,12Z))	HMDB0009688	[H][C@@](COC(=O)CC\C=C/C\C=C/C\C=C/C\C=C/C\C=C/C\C=C/CC)(COP(O)(=O)OCCN)OC(=O)CCCC\C=C/C\C=C/C\C=C/CCCCC	786.511	3.11834			10000		10000	10000	10000	10000			21960.1	25625.5	13543.9	1184543		10000	10000	10000	48766.4
C45H72NO8P	PE(22:6(4Z,7Z,10Z,13Z,16Z,19Z)/18:3(9Z,12Z,15Z))	HMDB0009689	[H][C@@](COC(=O)CC\C=C/C\C=C/C\C=C/C\C=C/C\C=C/C\C=C/CC)(COP(O)(=O)OCCN)OC(=O)CCCCCCC\C=C/C\C=C/C\C=C/CC	786.511	3.11834			10000		10000	10000	10000	10000			21960.1	25625.5	13543.9	1184543		10000	10000	10000	48766.4
C45H72NO8P	PE-NMe2(18:4(6Z,9Z,12Z,15Z)/20:5(5Z,8Z,11Z,14Z,17Z))	HMDB0114171	[H]C(COC(=O)CCCC\C=C/C\C=C/C\C=C/C\C=C/CC)(COP(O)(=O)OCCN(C)C)OC(=O)CCC\C=C/C\C=C/C\C=C/C\C=C/C\C=C/CC	786.511	3.11834			10000		10000	10000	10000	10000			21960.1	25625.5	13543.9	1184543		10000	10000	10000	48766.4
C45H72NO8P	PE-NMe2(20:5(5Z,8Z,11Z,14Z,17Z)/18:4(6Z,9Z,12Z,15Z))	HMDB0114392	[H]C(COC(=O)CCC\C=C/C\C=C/C\C=C/C\C=C/C\C=C/CC)(COP(O)(=O)OCCN(C)C)OC(=O)CCCC\C=C/C\C=C/C\C=C/C\C=C/CC	786.511	3.11834			10000		10000	10000	10000	10000			21960.1	25625.5	13543.9	1184543		10000	10000	10000	48766.4
C37H62O10	Notoginsenoside T2	HMDB0039050	COC(\C=C(/C)C1CCC2(C)C1C(O)CC1C3(C)CCC(O)C(C)(C)C3C(CC21C)OC1OC(CO)C(O)C(O)C1O)C1OC1(C)C	667.442	3.0222			10000		10000	10000	10000	10000			10000	34834.5	10000	985566		10000	10000	10000	41064.7
C34H56O9	Torvoside G	HMDB0030337	COC1(CCC(C)COC2OC(CO)C(O)C(O)C2O)OC2CC3C4CCC5CC(=O)CCC5(C)C4CCC3(C)C2C1C	609.398	2.9991			10000		10000	10000	10000	10000			10000	94126.6	10000	1538993		31619.7	10461.1	48403.8	116840
C42H72O13	Ginsenoside C	HMDB0035395	CC1OC(OC2C(O)C(O)C(CO)OC2OC2CC3(C)C(CC(O)C4C(CCC34C)C(C)(O)CCC=C(C)C)C3(C)CCC(O)C(C)(C)C23)C(O)C(O)C1O	785.504	4.74274			10000		10000	10000	10000	10000			10000	10000	10000	339150		10000	10000	10000	32708.8
C42H72O13	Ginsenoside F2	HMDB0039545	CC(C)=CCCC(C)(OC1OC(CO)C(O)C(O)C1O)C1CCC2(C)C1C(O)CC1C3(C)CCC(OC4OC(CO)C(O)C(O)C4O)C(C)(C)C3CCC21C	785.504	4.74274			10000		10000	10000	10000	10000			10000	10000	10000	339150		10000	10000	10000	32708.8
C42H72O13	Ginsenoside Rg3	HMDB0039546	CC(C)=CCCC(C)(O)C1CCC2(C)C1C(O)CC1C3(C)CCC(OC4OC(CO)C(O)C(O)C4OC4OC(CO)C(O)C(O)C4O)C(C)(C)C3CCC21C	785.504	4.74274			10000		10000	10000	10000	10000			10000	10000	10000	339150		10000	10000	10000	32708.8
C37H62O10	Notoginsenoside T2	HMDB0039050	COC(\C=C(/C)C1CCC2(C)C1C(O)CC1C3(C)CCC(O)C(C)(C)C3C(CC21C)OC1OC(CO)C(O)C(O)C1O)C1OC1(C)C	667.441	4.24231			10000		10000	10000	10000	10000			10000	10000	10000	256231		10000	10000	10000	40813.2
C36H49N5O6	Nummularine A	HMDB0029336	CCC(C)C1\N=C(O)\C2C(CCN2C(=O)C(CC(C)C)\N=C(/O)C(CC2=CC=CC=C2)NC)OC2=CC=C(OC)C(=C2)\C=C\N=C1\O	648.377	3.22562			10000		10000	10000	10000	10000			10000	16568.1	10000	552909		10000	10000	10000	22970.7
C42H76NO10P	PS(16:0/20:3(8Z,11Z,14Z))	HMDB0012360	[H][C@](N)(COP(O)(=O)OC[C@@]([H])(COC(=O)CCCCCCCCCCCCCCC)OC(=O)CCCCCC\C=C/C\C=C/C\C=C/CCCCC)C(O)=O	786.524	2.85292			10000		10000	10000	10000	10000			48168.9	51939.8	17810.7	602173		10000	10000	12119	56765.5
C42H76NO10P	PS(18:0/18:3(9Z,12Z,15Z))	HMDB0012381	[H][C@](N)(COP(O)(=O)OC[C@@]([H])(COC(=O)CCCCCCCCCCCCCCCCC)OC(=O)CCCCCCC\C=C/C\C=C/C\C=C/CC)C(O)=O	786.524	2.85292			10000		10000	10000	10000	10000			48168.9	51939.8	17810.7	602173		10000	10000	12119	56765.5
C42H76NO10P	PS(18:1(9Z)/18:2(9Z,12Z))	HMDB0012391	[H][C@](N)(COP(O)(=O)OC[C@@]([H])(COC(=O)CCCCCCC\C=C/CCCCCCCC)OC(=O)CCCCCCC\C=C/C\C=C/CCCCC)C(O)=O	786.524	2.85292			10000		10000	10000	10000	10000			48168.9	51939.8	17810.7	602173		10000	10000	12119	56765.5
C42H76NO10P	PS(18:2(9Z,12Z)/18:1(9Z))	HMDB0012401	[H][C@](N)(COP(O)(=O)OC[C@@]([H])(COC(=O)CCCCCCC\C=C/C\C=C/CCCCC)OC(=O)CCCCCCC\C=C/CCCCCCCC)C(O)=O	786.524	2.85292			10000		10000	10000	10000	10000			48168.9	51939.8	17810.7	602173		10000	10000	12119	56765.5
C42H76NO10P	PS(18:3(9Z,12Z,15Z)/18:0)	HMDB0012411	[H][C@](N)(COP(O)(=O)OC[C@@]([H])(COC(=O)CCCCCCC\C=C/C\C=C/C\C=C/CC)OC(=O)CCCCCCCCCCCCCCCCC)C(O)=O	786.524	2.85292			10000		10000	10000	10000	10000			48168.9	51939.8	17810.7	602173		10000	10000	12119	56765.5
C42H76NO10P	PS(20:3(8Z,11Z,14Z)/16:0)	HMDB0012420	[H][C@](N)(COP(O)(=O)OC[C@@]([H])(COC(=O)CCCCCC\C=C/C\C=C/C\C=C/CCCCC)OC(=O)CCCCCCCCCCCCCCC)C(O)=O	786.524	2.85292			10000		10000	10000	10000	10000			48168.9	51939.8	17810.7	602173		10000	10000	12119	56765.5
C42H76NO10P	PS(14:1(9Z)/22:2(13Z,16Z))	HMDB0112315	[H][C@](N)(COP(O)(=O)OC[C@@]([H])(COC(=O)CCCCCCC\C=C/CCCC)OC(=O)CCCCCCCCCCC\C=C/C\C=C/CCCCC)C(O)=O	786.524	2.85292			10000		10000	10000	10000	10000			48168.9	51939.8	17810.7	602173		10000	10000	12119	56765.5
C42H76NO10P	PS(16:0/20:3(5Z,8Z,11Z))	HMDB0112347	[H][C@](N)(COP(O)(=O)OC[C@@]([H])(COC(=O)CCCCCCCCCCCCCCC)OC(=O)CCC\C=C/C\C=C/C\C=C/CCCCCCCC)C(O)=O	786.524	2.85292			10000		10000	10000	10000	10000			48168.9	51939.8	17810.7	602173		10000	10000	12119	56765.5
C42H76NO10P	PS(16:1(9Z)/20:2(11Z,14Z))	HMDB0112360	[H][C@](N)(COP(O)(=O)OC[C@@]([H])(COC(=O)CCCCCCC\C=C/CCCCCC)OC(=O)CCCCCCCCC\C=C/C\C=C/CCCCC)C(O)=O	786.524	2.85292			10000		10000	10000	10000	10000			48168.9	51939.8	17810.7	602173		10000	10000	12119	56765.5
C42H76NO10P	PS(18:0/18:3(6Z,9Z,12Z))	HMDB0112373	[H][C@](N)(COP(O)(=O)OC[C@@]([H])(COC(=O)CCCCCCCCCCCCCCCCC)OC(=O)CCCC\C=C/C\C=C/C\C=C/CCCCC)C(O)=O	786.524	2.85292			10000		10000	10000	10000	10000			48168.9	51939.8	17810.7	602173		10000	10000	12119	56765.5
C42H76NO10P	PS(18:1(11Z)/18:2(9Z,12Z))	HMDB0112389	[H][C@](N)(COP(O)(=O)OC[C@@]([H])(COC(=O)CCCCCCCCC\C=C/CCCCCC)OC(=O)CCCCCCC\C=C/C\C=C/CCCCC)C(O)=O	786.524	2.85292			10000		10000	10000	10000	10000			48168.9	51939.8	17810.7	602173		10000	10000	12119	56765.5
C42H76NO10P	PS(18:2(9Z,12Z)/18:1(11Z))	HMDB0112426	[H][C@](N)(COP(O)(=O)OC[C@@]([H])(COC(=O)CCCCCCC\C=C/C\C=C/CCCCC)OC(=O)CCCCCCCCC\C=C/CCCCCC)C(O)=O	786.524	2.85292			10000		10000	10000	10000	10000			48168.9	51939.8	17810.7	602173		10000	10000	12119	56765.5
C42H76NO10P	PS(18:3(6Z,9Z,12Z)/18:0)	HMDB0112448	[H][C@](N)(COP(O)(=O)OC[C@@]([H])(COC(=O)CCCC\C=C/C\C=C/C\C=C/CCCCC)OC(=O)CCCCCCCCCCCCCCCCC)C(O)=O	786.524	2.85292			10000		10000	10000	10000	10000			48168.9	51939.8	17810.7	602173		10000	10000	12119	56765.5
C42H76NO10P	PS(20:2(11Z,14Z)/16:1(9Z))	HMDB0112571	[H][C@](N)(COP(O)(=O)OC[C@@]([H])(COC(=O)CCCCCCCCC\C=C/C\C=C/CCCCC)OC(=O)CCCCCCC\C=C/CCCCCC)C(O)=O	786.524	2.85292			10000		10000	10000	10000	10000			48168.9	51939.8	17810.7	602173		10000	10000	12119	56765.5
C42H76NO10P	PS(20:3(5Z,8Z,11Z)/16:0)	HMDB0112596	[H][C@](N)(COP(O)(=O)OC[C@@]([H])(COC(=O)CCC\C=C/C\C=C/C\C=C/CCCCCCCC)OC(=O)CCCCCCCCCCCCCCC)C(O)=O	786.524	2.85292			10000		10000	10000	10000	10000			48168.9	51939.8	17810.7	602173		10000	10000	12119	56765.5
C42H76NO10P	PS(22:2(13Z,16Z)/14:1(9Z))	HMDB0112762	[H][C@](N)(COP(O)(=O)OC[C@@]([H])(COC(=O)CCCCCCCCCCC\C=C/C\C=C/CCCCC)OC(=O)CCCCCCC\C=C/CCCC)C(O)=O	786.524	2.85292			10000		10000	10000	10000	10000			48168.9	51939.8	17810.7	602173		10000	10000	12119	56765.5
C46H77O10P	PG(18:1(11Z)/22:6(4Z,7Z,10Z,13Z,16Z,19Z))	HMDB0010629	[H][C@](O)(CO)COP(O)(=O)OC[C@@]([H])(COC(=O)CCCCCCCCC\C=C/CCCCCC)OC(=O)CC\C=C/C\C=C/C\C=C/C\C=C/C\C=C/C\C=C/CC	821.531	3.02657			10000		10000	10000	10000	10000			10000	10000	10000	639897		10000	10000	10000	11651.2
C46H77O10P	PG(18:1(9Z)/22:6(4Z,7Z,10Z,13Z,16Z,19Z))	HMDB0010644	[H][C@](O)(CO)COP(O)(=O)OC[C@@]([H])(COC(=O)CCCCCCC\C=C/CCCCCCCC)OC(=O)CC\C=C/C\C=C/C\C=C/C\C=C/C\C=C/C\C=C/CC	821.531	3.02657			10000		10000	10000	10000	10000			10000	10000	10000	639897		10000	10000	10000	11651.2
C46H77O10P	PG(18:2(9Z,12Z)/22:5(4Z,7Z,10Z,13Z,16Z))	HMDB0010657	[H][C@](O)(CO)COP(O)(=O)OC[C@@]([H])(COC(=O)CCCCCCC\C=C/C\C=C/CCCCC)OC(=O)CC\C=C/C\C=C/C\C=C/C\C=C/C\C=C/CCCCC	821.531	3.02657			10000		10000	10000	10000	10000			10000	10000	10000	639897		10000	10000	10000	11651.2
C46H77O10P	PG(18:2(9Z,12Z)/22:5(7Z,10Z,13Z,16Z,19Z))	HMDB0010658	[H][C@](O)(CO)COP(O)(=O)OC[C@@]([H])(COC(=O)CCCCCCC\C=C/C\C=C/CCCCC)OC(=O)CCCCC\C=C/C\C=C/C\C=C/C\C=C/C\C=C/CC	821.531	3.02657			10000		10000	10000	10000	10000			10000	10000	10000	639897		10000	10000	10000	11651.2
C46H77O10P	PG(18:3(6Z,9Z,12Z)/22:4(7Z,10Z,13Z,16Z))	HMDB0010671	[H][C@](O)(CO)COP(O)(=O)OC[C@@]([H])(COC(=O)CCCC\C=C/C\C=C/C\C=C/CCCCC)OC(=O)CCCCC\C=C/C\C=C/C\C=C/C\C=C/CCCCC	821.531	3.02657			10000		10000	10000	10000	10000			10000	10000	10000	639897		10000	10000	10000	11651.2
C46H77O10P	PG(18:3(9Z,12Z,15Z)/22:4(7Z,10Z,13Z,16Z))	HMDB0010686	[H][C@](O)(CO)COP(O)(=O)OC[C@@]([H])(COC(=O)CCCCCCC\C=C/C\C=C/C\C=C/CC)OC(=O)CCCCC\C=C/C\C=C/C\C=C/C\C=C/CCCCC	821.531	3.02657			10000		10000	10000	10000	10000			10000	10000	10000	639897		10000	10000	10000	11651.2
C46H77O10P	PG(20:4(5Z,8Z,11Z,14Z)/20:3(5Z,8Z,11Z))	HMDB0116587	[H][C@](O)(CO)COP(O)(=O)OC[C@@]([H])(COC(=O)CCC\C=C/C\C=C/C\C=C/C\C=C/CCCCC)OC(=O)CCC\C=C/C\C=C/C\C=C/CCCCCCCC	821.531	3.02657			10000		10000	10000	10000	10000			10000	10000	10000	639897		10000	10000	10000	11651.2
C46H77O10P	PG(20:4(5Z,8Z,11Z,14Z)/20:3(8Z,11Z,14Z))	HMDB0116588	[H][C@](O)(CO)COP(O)(=O)OC[C@@]([H])(COC(=O)CCC\C=C/C\C=C/C\C=C/C\C=C/CCCCC)OC(=O)CCCCCC\C=C/C\C=C/C\C=C/CCCCC	821.531	3.02657			10000		10000	10000	10000	10000			10000	10000	10000	639897		10000	10000	10000	11651.2
C46H77O10P	PG(20:4(8Z,11Z,14Z,17Z)/20:3(5Z,8Z,11Z))	HMDB0116594	[H][C@](O)(CO)COP(O)(=O)OC[C@@]([H])(COC(=O)CCCCCC\C=C/C\C=C/C\C=C/C\C=C/CC)OC(=O)CCC\C=C/C\C=C/C\C=C/CCCCCCCC	821.531	3.02657			10000		10000	10000	10000	10000			10000	10000	10000	639897		10000	10000	10000	11651.2
C46H77O10P	PG(20:4(8Z,11Z,14Z,17Z)/20:3(8Z,11Z,14Z))	HMDB0116595	[H][C@](O)(CO)COP(O)(=O)OC[C@@]([H])(COC(=O)CCCCCC\C=C/C\C=C/C\C=C/C\C=C/CC)OC(=O)CCCCCC\C=C/C\C=C/C\C=C/CCCCC	821.531	3.02657			10000		10000	10000	10000	10000			10000	10000	10000	639897		10000	10000	10000	11651.2
C46H77O10P	PG(22:5(4Z,7Z,10Z,13Z,16Z)/18:2(9Z,12Z))	HMDB0116598	[H][C@](O)(CO)COP(O)(=O)OC[C@@]([H])(COC(=O)CC\C=C/C\C=C/C\C=C/C\C=C/C\C=C/CCCCC)OC(=O)CCCCCCC\C=C/C\C=C/CCCCC	821.531	3.02657			10000		10000	10000	10000	10000			10000	10000	10000	639897		10000	10000	10000	11651.2
C46H77O10P	PG(22:5(7Z,10Z,13Z,16Z,19Z)/18:2(9Z,12Z))	HMDB0116599	[H][C@](O)(CO)COP(O)(=O)OC[C@@]([H])(COC(=O)CCCCC\C=C/C\C=C/C\C=C/C\C=C/C\C=C/CC)OC(=O)CCCCCCC\C=C/C\C=C/CCCCC	821.531	3.02657			10000		10000	10000	10000	10000			10000	10000	10000	639897		10000	10000	10000	11651.2
C46H77O10P	PG(22:6(4Z,7Z,10Z,13Z,16Z,19Z)/18:1(11Z))	HMDB0116632	[H][C@](O)(CO)COP(O)(=O)OC[C@@]([H])(COC(=O)CC\C=C/C\C=C/C\C=C/C\C=C/C\C=C/C\C=C/CC)OC(=O)CCCCCCCCC\C=C/CCCCCC	821.531	3.02657			10000		10000	10000	10000	10000			10000	10000	10000	639897		10000	10000	10000	11651.2
C46H77O10P	PG(22:6(4Z,7Z,10Z,13Z,16Z,19Z)/18:1(9Z))	HMDB0116633	[H][C@](O)(CO)COP(O)(=O)OC[C@@]([H])(COC(=O)CC\C=C/C\C=C/C\C=C/C\C=C/C\C=C/C\C=C/CC)OC(=O)CCCCCCC\C=C/CCCCCCCC	821.531	3.02657			10000		10000	10000	10000	10000			10000	10000	10000	639897		10000	10000	10000	11651.2
C21H35N7O13P2S	Dephospho-CoA	HMDB0001373	CC(C)(COP(O)(=O)OP(O)(=O)OC[C@H]1O[C@H]([C@H](O)[C@@H]1O)N1C=NC2=C1N=CN=C2N)C(O)C(=O)NCCC(=O)NCCS	688.153	10.593			10000		10000	10000	10000	10000			18740.8	14952.8	12697.1	1007069		10000	10000	10000	10000
C43H71O8P	PA(18:1(11Z)/22:6(4Z,7Z,10Z,13Z,16Z,19Z))	HMDB0114918	[H][C@@](COC(=O)CCCCCCCCC\C=C/CCCCCC)(COP(O)(O)=O)OC(=O)CC\C=C/C\C=C/C\C=C/C\C=C/C\C=C/C\C=C/CC	747.496	3.02137			10000		10000	10000	10000	10000			10000	10000	10000	618701		10000	10000	10000	10519.7
C43H71O8P	PA(18:1(9Z)/22:6(4Z,7Z,10Z,13Z,16Z,19Z))	HMDB0114943	[H][C@@](COC(=O)CCCCCCC\C=C/CCCCCCCC)(COP(O)(O)=O)OC(=O)CC\C=C/C\C=C/C\C=C/C\C=C/C\C=C/C\C=C/CC	747.496	3.02137			10000		10000	10000	10000	10000			10000	10000	10000	618701		10000	10000	10000	10519.7
C43H71O8P	PA(18:2(9Z,12Z)/22:5(4Z,7Z,10Z,13Z,16Z))	HMDB0114968	[H][C@@](COC(=O)CCCCCCC\C=C/C\C=C/CCCCC)(COP(O)(O)=O)OC(=O)CC\C=C/C\C=C/C\C=C/C\C=C/C\C=C/CCCCC	747.496	3.02137			10000		10000	10000	10000	10000			10000	10000	10000	618701		10000	10000	10000	10519.7
C43H71O8P	PA(18:2(9Z,12Z)/22:5(7Z,10Z,13Z,16Z,19Z))	HMDB0114969	[H][C@@](COC(=O)CCCCCCC\C=C/C\C=C/CCCCC)(COP(O)(O)=O)OC(=O)CCCCC\C=C/C\C=C/C\C=C/C\C=C/C\C=C/CC	747.496	3.02137			10000		10000	10000	10000	10000			10000	10000	10000	618701		10000	10000	10000	10519.7
C43H71O8P	PA(18:3(6Z,9Z,12Z)/22:4(7Z,10Z,13Z,16Z))	HMDB0114994	[H][C@@](COC(=O)CCCC\C=C/C\C=C/C\C=C/CCCCC)(COP(O)(O)=O)OC(=O)CCCCC\C=C/C\C=C/C\C=C/C\C=C/CCCCC	747.496	3.02137			10000		10000	10000	10000	10000			10000	10000	10000	618701		10000	10000	10000	10519.7
C43H71O8P	PA(18:3(9Z,12Z,15Z)/22:4(7Z,10Z,13Z,16Z))	HMDB0115021	[H][C@@](COC(=O)CCCCCCC\C=C/C\C=C/C\C=C/CC)(COP(O)(O)=O)OC(=O)CCCCC\C=C/C\C=C/C\C=C/C\C=C/CCCCC	747.496	3.02137			10000		10000	10000	10000	10000			10000	10000	10000	618701		10000	10000	10000	10519.7
C43H71O8P	PA(20:3(5Z,8Z,11Z)/20:4(5Z,8Z,11Z,14Z))	HMDB0115133	[H][C@@](COC(=O)CCC\C=C/C\C=C/C\C=C/CCCCCCCC)(COP(O)(O)=O)OC(=O)CCC\C=C/C\C=C/C\C=C/C\C=C/CCCCC	747.496	3.02137			10000		10000	10000	10000	10000			10000	10000	10000	618701		10000	10000	10000	10519.7
C43H71O8P	PA(20:3(5Z,8Z,11Z)/20:4(8Z,11Z,14Z,17Z))	HMDB0115134	[H][C@@](COC(=O)CCC\C=C/C\C=C/C\C=C/CCCCCCCC)(COP(O)(O)=O)OC(=O)CCCCCC\C=C/C\C=C/C\C=C/C\C=C/CC	747.496	3.02137			10000		10000	10000	10000	10000			10000	10000	10000	618701		10000	10000	10000	10519.7
C43H71O8P	PA(20:4(5Z,8Z,11Z,14Z)/20:3(5Z,8Z,11Z))	HMDB0115158	[H][C@@](COC(=O)CCC\C=C/C\C=C/C\C=C/C\C=C/CCCCC)(COP(O)(O)=O)OC(=O)CCC\C=C/C\C=C/C\C=C/CCCCCCCC	747.496	3.02137			10000		10000	10000	10000	10000			10000	10000	10000	618701		10000	10000	10000	10519.7
C43H71O8P	PA(20:4(8Z,11Z,14Z,17Z)/20:3(5Z,8Z,11Z))	HMDB0115185	[H][C@@](COC(=O)CCCCCC\C=C/C\C=C/C\C=C/C\C=C/CC)(COP(O)(O)=O)OC(=O)CCC\C=C/C\C=C/C\C=C/CCCCCCCC	747.496	3.02137			10000		10000	10000	10000	10000			10000	10000	10000	618701		10000	10000	10000	10519.7
C43H71O8P	PA(22:4(7Z,10Z,13Z,16Z)/18:3(6Z,9Z,12Z))	HMDB0115332	[H][C@@](COC(=O)CCCCC\C=C/C\C=C/C\C=C/C\C=C/CCCCC)(COP(O)(O)=O)OC(=O)CCCC\C=C/C\C=C/C\C=C/CCCCC	747.496	3.02137			10000		10000	10000	10000	10000			10000	10000	10000	618701		10000	10000	10000	10519.7
C43H71O8P	PA(22:5(4Z,7Z,10Z,13Z,16Z)/18:2(9Z,12Z))	HMDB0115357	[H][C@@](COC(=O)CC\C=C/C\C=C/C\C=C/C\C=C/C\C=C/CCCCC)(COP(O)(O)=O)OC(=O)CCCCCCC\C=C/C\C=C/CCCCC	747.496	3.02137			10000		10000	10000	10000	10000			10000	10000	10000	618701		10000	10000	10000	10519.7
C43H71O8P	PA(22:5(7Z,10Z,13Z,16Z,19Z)/18:2(9Z,12Z))	HMDB0115383	[H][C@@](COC(=O)CCCCC\C=C/C\C=C/C\C=C/C\C=C/C\C=C/CC)(COP(O)(O)=O)OC(=O)CCCCCCC\C=C/C\C=C/CCCCC	747.496	3.02137			10000		10000	10000	10000	10000			10000	10000	10000	618701		10000	10000	10000	10519.7
C43H71O8P	PA(22:6(4Z,7Z,10Z,13Z,16Z,19Z)/18:1(11Z))	HMDB0115407	[H][C@@](COC(=O)CC\C=C/C\C=C/C\C=C/C\C=C/C\C=C/C\C=C/CC)(COP(O)(O)=O)OC(=O)CCCCCCCCC\C=C/CCCCCC	747.496	3.02137			10000		10000	10000	10000	10000			10000	10000	10000	618701		10000	10000	10000	10519.7
C43H71O8P	PA(22:6(4Z,7Z,10Z,13Z,16Z,19Z)/18:1(9Z))	HMDB0115408	[H][C@@](COC(=O)CC\C=C/C\C=C/C\C=C/C\C=C/C\C=C/C\C=C/CC)(COP(O)(O)=O)OC(=O)CCCCCCC\C=C/CCCCCCCC	747.496	3.02137			10000		10000	10000	10000	10000			10000	10000	10000	618701		10000	10000	10000	10519.7
C43H71O8P	PA(20:4(5Z,8Z,11Z,14Z)/20:3(8Z,11Z,14Z))	HMDB0115499	[H][C@@](COC(=O)CCC\C=C/C\C=C/C\C=C/C\C=C/CCCCC)(COP(O)(O)=O)OC(=O)CCCCCC\C=C/C\C=C/C\C=C/CCCCC	747.496	3.02137			10000		10000	10000	10000	10000			10000	10000	10000	618701		10000	10000	10000	10519.7
C43H71O8P	PA(20:4(8Z,11Z,14Z,17Z)/20:3(8Z,11Z,14Z))	HMDB0115501	[H][C@@](COC(=O)CCCCCC\C=C/C\C=C/C\C=C/C\C=C/CC)(COP(O)(O)=O)OC(=O)CCCCCC\C=C/C\C=C/C\C=C/CCCCC	747.496	3.02137			10000		10000	10000	10000	10000			10000	10000	10000	618701		10000	10000	10000	10519.7
C43H71O8P	PA(20:2(11Z,14Z)/20:5(5Z,8Z,11Z,14Z,17Z))	HMDB0115550	[H][C@@](COC(=O)CCCCCCCCC\C=C/C\C=C/CCCCC)(COP(O)(O)=O)OC(=O)CCC\C=C/C\C=C/C\C=C/C\C=C/C\C=C/CC	747.496	3.02137			10000		10000	10000	10000	10000			10000	10000	10000	618701		10000	10000	10000	10519.7
C43H71O8P	PA(20:3(8Z,11Z,14Z)/20:4(5Z,8Z,11Z,14Z))	HMDB0115575	[H][C@@](COC(=O)CCCCCC\C=C/C\C=C/C\C=C/CCCCC)(COP(O)(O)=O)OC(=O)CCC\C=C/C\C=C/C\C=C/C\C=C/CCCCC	747.496	3.02137			10000		10000	10000	10000	10000			10000	10000	10000	618701		10000	10000	10000	10519.7
C43H71O8P	PA(20:3(8Z,11Z,14Z)/20:4(8Z,11Z,14Z,17Z))	HMDB0115576	[H][C@@](COC(=O)CCCCCC\C=C/C\C=C/C\C=C/CCCCC)(COP(O)(O)=O)OC(=O)CCCCCC\C=C/C\C=C/C\C=C/C\C=C/CC	747.496	3.02137			10000		10000	10000	10000	10000			10000	10000	10000	618701		10000	10000	10000	10519.7
C43H71O8P	PA(20:5(5Z,8Z,11Z,14Z,17Z)/20:2(11Z,14Z))	HMDB0115587	[H][C@@](COC(=O)CCC\C=C/C\C=C/C\C=C/C\C=C/C\C=C/CC)(COP(O)(O)=O)OC(=O)CCCCCCCCC\C=C/C\C=C/CCCCC	747.496	3.02137			10000		10000	10000	10000	10000			10000	10000	10000	618701		10000	10000	10000	10519.7
C43H71O8P	PA(22:4(7Z,10Z,13Z,16Z)/18:3(9Z,12Z,15Z))	HMDB0116707	[H][C@@](COC(=O)CCCCC\C=C/C\C=C/C\C=C/C\C=C/CCCCC)(COP(O)(O)=O)OC(=O)CCCCCCC\C=C/C\C=C/C\C=C/CC	747.496	3.02137			10000		10000	10000	10000	10000			10000	10000	10000	618701		10000	10000	10000	10519.7
C46H74NO8P	PC(18:4(6Z,9Z,12Z,15Z)/20:5(5Z,8Z,11Z,14Z,17Z))	HMDB0008248	CC\C=C/C\C=C/C\C=C/C\C=C/CCCCC(=O)OC[C@]([H])(COP([O-])(=O)OCC[N+](C)(C)C)OC(=O)CCC\C=C/C\C=C/C\C=C/C\C=C/C\C=C/CC	800.525	3.12188			10000		10000	10000	10000	10000			10000	10000	10000	380057		10000	10000	10000	16772.4
C46H74NO8P	PC(20:5(5Z,8Z,11Z,14Z,17Z)/18:4(6Z,9Z,12Z,15Z))	HMDB0008503	CC\C=C/C\C=C/C\C=C/C\C=C/CCCCC(=O)O[C@]([H])(COC(=O)CCC\C=C/C\C=C/C\C=C/C\C=C/C\C=C/CC)COP([O-])(=O)OCC[N+](C)(C)C	800.525	3.12188			10000		10000	10000	10000	10000			10000	10000	10000	380057		10000	10000	10000	16772.4
C46H74NO8P	PE-NMe(18:3(6Z,9Z,12Z)/22:6(4Z,7Z,10Z,13Z,16Z,19Z))	HMDB0113218	[H]C(COC(=O)CCCC\C=C/C\C=C/C\C=C/CCCCC)(COP(O)(=O)OCCNC)OC(=O)CC\C=C/C\C=C/C\C=C/C\C=C/C\C=C/C\C=C/CC	800.525	3.12188			10000		10000	10000	10000	10000			10000	10000	10000	380057		10000	10000	10000	16772.4
C46H74NO8P	PE-NMe(18:3(9Z,12Z,15Z)/22:6(4Z,7Z,10Z,13Z,16Z,19Z))	HMDB0113247	[H]C(COC(=O)CCCCCCC\C=C/C\C=C/C\C=C/CC)(COP(O)(=O)OCCNC)OC(=O)CC\C=C/C\C=C/C\C=C/C\C=C/C\C=C/C\C=C/CC	800.525	3.12188			10000		10000	10000	10000	10000			10000	10000	10000	380057		10000	10000	10000	16772.4
C46H74NO8P	PE-NMe(18:4(6Z,9Z,12Z,15Z)/22:5(4Z,7Z,10Z,13Z,16Z))	HMDB0113274	[H]C(COC(=O)CCCC\C=C/C\C=C/C\C=C/C\C=C/CC)(COP(O)(=O)OCCNC)OC(=O)CC\C=C/C\C=C/C\C=C/C\C=C/C\C=C/CCCCC	800.525	3.12188			10000		10000	10000	10000	10000			10000	10000	10000	380057		10000	10000	10000	16772.4
C46H74NO8P	PE-NMe(18:4(6Z,9Z,12Z,15Z)/22:5(7Z,10Z,13Z,16Z,19Z))	HMDB0113275	[H]C(COC(=O)CCCC\C=C/C\C=C/C\C=C/C\C=C/CC)(COP(O)(=O)OCCNC)OC(=O)CCCCC\C=C/C\C=C/C\C=C/C\C=C/C\C=C/CC	800.525	3.12188			10000		10000	10000	10000	10000			10000	10000	10000	380057		10000	10000	10000	16772.4
C46H74NO8P	PE-NMe(20:4(5Z,8Z,11Z,14Z)/20:5(5Z,8Z,11Z,14Z,17Z))	HMDB0113440	[H]C(COC(=O)CCC\C=C/C\C=C/C\C=C/C\C=C/CCCCC)(COP(O)(=O)OCCNC)OC(=O)CCC\C=C/C\C=C/C\C=C/C\C=C/C\C=C/CC	800.525	3.12188			10000		10000	10000	10000	10000			10000	10000	10000	380057		10000	10000	10000	16772.4
C46H74NO8P	PE-NMe(20:4(8Z,11Z,14Z,17Z)/20:5(5Z,8Z,11Z,14Z,17Z))	HMDB0113469	[H]C(COC(=O)CCCCCC\C=C/C\C=C/C\C=C/C\C=C/CC)(COP(O)(=O)OCCNC)OC(=O)CCC\C=C/C\C=C/C\C=C/C\C=C/C\C=C/CC	800.525	3.12188			10000		10000	10000	10000	10000			10000	10000	10000	380057		10000	10000	10000	16772.4
C46H74NO8P	PE-NMe(20:5(5Z,8Z,11Z,14Z,17Z)/20:4(5Z,8Z,11Z,14Z))	HMDB0113496	[H]C(COC(=O)CCC\C=C/C\C=C/C\C=C/C\C=C/C\C=C/CC)(COP(O)(=O)OCCNC)OC(=O)CCC\C=C/C\C=C/C\C=C/C\C=C/CCCCC	800.525	3.12188			10000		10000	10000	10000	10000			10000	10000	10000	380057		10000	10000	10000	16772.4
C46H74NO8P	PE-NMe(20:5(5Z,8Z,11Z,14Z,17Z)/20:4(8Z,11Z,14Z,17Z))	HMDB0113497	[H]C(COC(=O)CCC\C=C/C\C=C/C\C=C/C\C=C/C\C=C/CC)(COP(O)(=O)OCCNC)OC(=O)CCCCCC\C=C/C\C=C/C\C=C/C\C=C/CC	800.525	3.12188			10000		10000	10000	10000	10000			10000	10000	10000	380057		10000	10000	10000	16772.4
C46H74NO8P	PE-NMe(22:5(4Z,7Z,10Z,13Z,16Z)/18:4(6Z,9Z,12Z,15Z))	HMDB0113630	[H]C(COC(=O)CC\C=C/C\C=C/C\C=C/C\C=C/C\C=C/CCCCC)(COP(O)(=O)OCCNC)OC(=O)CCCC\C=C/C\C=C/C\C=C/C\C=C/CC	800.525	3.12188			10000		10000	10000	10000	10000			10000	10000	10000	380057		10000	10000	10000	16772.4
C46H74NO8P	PE-NMe(22:5(7Z,10Z,13Z,16Z,19Z)/18:4(6Z,9Z,12Z,15Z))	HMDB0113657	[H]C(COC(=O)CCCCC\C=C/C\C=C/C\C=C/C\C=C/C\C=C/CC)(COP(O)(=O)OCCNC)OC(=O)CCCC\C=C/C\C=C/C\C=C/C\C=C/CC	800.525	3.12188			10000		10000	10000	10000	10000			10000	10000	10000	380057		10000	10000	10000	16772.4
C46H74NO8P	PE-NMe(22:6(4Z,7Z,10Z,13Z,16Z,19Z)/18:3(6Z,9Z,12Z))	HMDB0113682	[H]C(COC(=O)CC\C=C/C\C=C/C\C=C/C\C=C/C\C=C/C\C=C/CC)(COP(O)(=O)OCCNC)OC(=O)CCCC\C=C/C\C=C/C\C=C/CCCCC	800.525	3.12188			10000		10000	10000	10000	10000			10000	10000	10000	380057		10000	10000	10000	16772.4
C46H74NO8P	PE-NMe(22:6(4Z,7Z,10Z,13Z,16Z,19Z)/18:3(9Z,12Z,15Z))	HMDB0113683	[H]C(COC(=O)CC\C=C/C\C=C/C\C=C/C\C=C/C\C=C/C\C=C/CC)(COP(O)(=O)OCCNC)OC(=O)CCCCCCC\C=C/C\C=C/C\C=C/CC	800.525	3.12188			10000		10000	10000	10000	10000			10000	10000	10000	380057		10000	10000	10000	16772.4
C50H80NO8P	PC(20:4(5Z,8Z,11Z,14Z)/22:6(4Z,7Z,10Z,13Z,16Z,19Z))	HMDB0008452	CCCCC\C=C/C\C=C/C\C=C/C\C=C/CCCC(=O)OC[C@]([H])(COP([O-])(=O)OCC[N+](C)(C)C)OC(=O)CC\C=C/C\C=C/C\C=C/C\C=C/C\C=C/C\C=C/CC	854.573	2.96775			10000		10000	10000	10000	10000			156874	85484.2	10000	803002		20640.5	10000	10000	55399.8
C50H80NO8P	PC(20:4(8Z,11Z,14Z,17Z)/22:6(4Z,7Z,10Z,13Z,16Z,19Z))	HMDB0008485	CC\C=C/C\C=C/C\C=C/C\C=C/CCCCCCC(=O)OC[C@]([H])(COP([O-])(=O)OCC[N+](C)(C)C)OC(=O)CC\C=C/C\C=C/C\C=C/C\C=C/C\C=C/C\C=C/CC	854.573	2.96775			10000		10000	10000	10000	10000			156874	85484.2	10000	803002		20640.5	10000	10000	55399.8
C50H80NO8P	PC(20:5(5Z,8Z,11Z,14Z,17Z)/22:5(4Z,7Z,10Z,13Z,16Z))	HMDB0008516	CCCCC\C=C/C\C=C/C\C=C/C\C=C/C\C=C/CCC(=O)O[C@]([H])(COC(=O)CCC\C=C/C\C=C/C\C=C/C\C=C/C\C=C/CC)COP([O-])(=O)OCC[N+](C)(C)C	854.573	2.96775			10000		10000	10000	10000	10000			156874	85484.2	10000	803002		20640.5	10000	10000	55399.8
C50H80NO8P	PC(20:5(5Z,8Z,11Z,14Z,17Z)/22:5(7Z,10Z,13Z,16Z,19Z))	HMDB0008517	CC\C=C/C\C=C/C\C=C/C\C=C/C\C=C/CCCCCC(=O)O[C@]([H])(COC(=O)CCC\C=C/C\C=C/C\C=C/C\C=C/C\C=C/CC)COP([O-])(=O)OCC[N+](C)(C)C	854.573	2.96775			10000		10000	10000	10000	10000			156874	85484.2	10000	803002		20640.5	10000	10000	55399.8
C50H80NO8P	PC(22:5(4Z,7Z,10Z,13Z,16Z)/20:5(5Z,8Z,11Z,14Z,17Z))	HMDB0008675	CCCCC\C=C/C\C=C/C\C=C/C\C=C/C\C=C/CCC(=O)OC[C@]([H])(COP([O-])(=O)OCC[N+](C)(C)C)OC(=O)CCC\C=C/C\C=C/C\C=C/C\C=C/C\C=C/CC	854.573	2.96775			10000		10000	10000	10000	10000			156874	85484.2	10000	803002		20640.5	10000	10000	55399.8
C50H80NO8P	PC(22:5(7Z,10Z,13Z,16Z,19Z)/20:5(5Z,8Z,11Z,14Z,17Z))	HMDB0008708	CC\C=C/C\C=C/C\C=C/C\C=C/C\C=C/CCCCCC(=O)OC[C@]([H])(COP([O-])(=O)OCC[N+](C)(C)C)OC(=O)CCC\C=C/C\C=C/C\C=C/C\C=C/C\C=C/CC	854.573	2.96775			10000		10000	10000	10000	10000			156874	85484.2	10000	803002		20640.5	10000	10000	55399.8
C50H80NO8P	PC(22:6(4Z,7Z,10Z,13Z,16Z,19Z)/20:4(5Z,8Z,11Z,14Z))	HMDB0008739	[H][C@@](COC(=O)CC\C=C/C\C=C/C\C=C/C\C=C/C\C=C/C\C=C/CC)(COP([O-])(=O)OCC[N+](C)(C)C)OC(=O)CCC\C=C/C\C=C/C\C=C/C\C=C/CCCCC	854.573	2.96775			10000		10000	10000	10000	10000			156874	85484.2	10000	803002		20640.5	10000	10000	55399.8
C50H80NO8P	PC(22:6(4Z,7Z,10Z,13Z,16Z,19Z)/20:4(8Z,11Z,14Z,17Z))	HMDB0008740	CC\C=C/C\C=C/C\C=C/C\C=C/CCCCCCC(=O)O[C@]([H])(COC(=O)CC\C=C/C\C=C/C\C=C/C\C=C/C\C=C/C\C=C/CC)COP([O-])(=O)OCC[N+](C)(C)C	854.573	2.96775			10000		10000	10000	10000	10000			156874	85484.2	10000	803002		20640.5	10000	10000	55399.8
C50H80NO8P	PE-NMe(22:5(4Z,7Z,10Z,13Z,16Z)/22:5(4Z,7Z,10Z,13Z,16Z))	HMDB0113641	[H]C(COC(=O)CC\C=C/C\C=C/C\C=C/C\C=C/C\C=C/CCCCC)(COP(O)(=O)OCCNC)OC(=O)CC\C=C/C\C=C/C\C=C/C\C=C/C\C=C/CCCCC	854.573	2.96775			10000		10000	10000	10000	10000			156874	85484.2	10000	803002		20640.5	10000	10000	55399.8
C50H80NO8P	PE-NMe(22:5(4Z,7Z,10Z,13Z,16Z)/22:5(7Z,10Z,13Z,16Z,19Z))	HMDB0113642	[H]C(COC(=O)CC\C=C/C\C=C/C\C=C/C\C=C/C\C=C/CCCCC)(COP(O)(=O)OCCNC)OC(=O)CCCCC\C=C/C\C=C/C\C=C/C\C=C/C\C=C/CC	854.573	2.96775			10000		10000	10000	10000	10000			156874	85484.2	10000	803002		20640.5	10000	10000	55399.8
C50H80NO8P	PE-NMe(22:5(7Z,10Z,13Z,16Z,19Z)/22:5(4Z,7Z,10Z,13Z,16Z))	HMDB0113669	[H]C(COC(=O)CCCCC\C=C/C\C=C/C\C=C/C\C=C/C\C=C/CC)(COP(O)(=O)OCCNC)OC(=O)CC\C=C/C\C=C/C\C=C/C\C=C/C\C=C/CCCCC	854.573	2.96775			10000		10000	10000	10000	10000			156874	85484.2	10000	803002		20640.5	10000	10000	55399.8
C50H80NO8P	PE-NMe(22:5(7Z,10Z,13Z,16Z,19Z)/22:5(7Z,10Z,13Z,16Z,19Z))	HMDB0113670	[H]C(COC(=O)CCCCC\C=C/C\C=C/C\C=C/C\C=C/C\C=C/CC)(COP(O)(=O)OCCNC)OC(=O)CCCCC\C=C/C\C=C/C\C=C/C\C=C/C\C=C/CC	854.573	2.96775			10000		10000	10000	10000	10000			156874	85484.2	10000	803002		20640.5	10000	10000	55399.8
C50H80NO8P	PE-NMe(22:6(4Z,7Z,10Z,13Z,16Z,19Z)/22:4(7Z,10Z,13Z,16Z))	HMDB0113695	[H]C(COC(=O)CC\C=C/C\C=C/C\C=C/C\C=C/C\C=C/C\C=C/CC)(COP(O)(=O)OCCNC)OC(=O)CCCCC\C=C/C\C=C/C\C=C/C\C=C/CCCCC	854.573	2.96775			10000		10000	10000	10000	10000			156874	85484.2	10000	803002		20640.5	10000	10000	55399.8
C50H80NO8P	PE-NMe(22:4(7Z,10Z,13Z,16Z)/22:6(4Z,7Z,10Z,13Z,16Z,19Z))	HMDB0116732	[H]C(COC(=O)CCCCC\C=C/C\C=C/C\C=C/C\C=C/CCCCC)(COP(O)(=O)OCCNC)OC(=O)CC\C=C/C\C=C/C\C=C/C\C=C/C\C=C/C\C=C/CC	854.573	2.96775			10000		10000	10000	10000	10000			156874	85484.2	10000	803002		20640.5	10000	10000	55399.8
C41H70O12	Chikusetsusaponin Ia	HMDB0034994	CC(C)=CCCC(C)(O)C1CCC2(C)C1C(O)CC1C3(C)CCC(OC4OC(COC5OCC(O)C(O)C5O)C(O)C(O)C4O)C(C)(C)C3CCC21C	755.491	4.44559			10000		10000	10000	10000	10000			10000	10000	10000	215824		10000	10000	10000	17648.7
C41H70O12	Ginsenoside Mc	HMDB0062593	[H][C@@]1(CO)O[C@@]([H])(OC[C@@]2([H])O[C@@]([H])(O[C@@](C)(CCC=C(C)C)[C@@]3([H])CC[C@]4(C)[C@]3([H])[C@]([H])(O)C[C@]3([H])[C@@]5(C)CC[C@]([H])(O)C(C)(C)[C@]5([H])CC[C@@]43C)[C@]([H])(O)[C@@]([H])(O)[C@]2([H])O)[C@]([H])(O)[C@@]1([H])O	755.491	4.44559			10000		10000	10000	10000	10000			10000	10000	10000	215824		10000	10000	10000	17648.7
C33H54O8	Asparagoside A	HMDB0030046	CC1C2C(CC3C4CCC5CC(CCC5(C)C4CCC23C)OC2OC(CO)C(O)C(O)C2O)OC11CCC(C)CO1	579.39	2.79082			10000		10000	10000	10381.3	10000			10000	10000	10000	202083		10000	10000	10000	18569.5
C45H74NO8P	PE(18:2(9Z,12Z)/22:6(4Z,7Z,10Z,13Z,16Z,19Z))	HMDB0009111	[H][C@@](COC(=O)CCCCCCC\C=C/C\C=C/CCCCC)(COP(O)(=O)OCCN)OC(=O)CC\C=C/C\C=C/C\C=C/C\C=C/C\C=C/C\C=C/CC	788.526	2.97546			10000		10137.2	13583.1	14875.6	10000			28215.1	52071.5	24589.3	598235		32922.9	29542.7	47545.8	100771
C45H74NO8P	PE(18:3(6Z,9Z,12Z)/22:5(4Z,7Z,10Z,13Z,16Z))	HMDB0009142	[H][C@@](COC(=O)CCCC\C=C/C\C=C/C\C=C/CCCCC)(COP(O)(=O)OCCN)OC(=O)CC\C=C/C\C=C/C\C=C/C\C=C/C\C=C/CCCCC	788.526	2.97546			10000		10137.2	13583.1	14875.6	10000			28215.1	52071.5	24589.3	598235		32922.9	29542.7	47545.8	100771
C45H74NO8P	PE(18:3(6Z,9Z,12Z)/22:5(7Z,10Z,13Z,16Z,19Z))	HMDB0009143	[H][C@@](COC(=O)CCCC\C=C/C\C=C/C\C=C/CCCCC)(COP(O)(=O)OCCN)OC(=O)CCCCC\C=C/C\C=C/C\C=C/C\C=C/C\C=C/CC	788.526	2.97546			10000		10137.2	13583.1	14875.6	10000			28215.1	52071.5	24589.3	598235		32922.9	29542.7	47545.8	100771
C45H74NO8P	PE(18:3(9Z,12Z,15Z)/22:5(4Z,7Z,10Z,13Z,16Z))	HMDB0009175	[H][C@@](COC(=O)CCCCCCC\C=C/C\C=C/C\C=C/CC)(COP(O)(=O)OCCN)OC(=O)CC\C=C/C\C=C/C\C=C/C\C=C/C\C=C/CCCCC	788.526	2.97546			10000		10137.2	13583.1	14875.6	10000			28215.1	52071.5	24589.3	598235		32922.9	29542.7	47545.8	100771
C45H74NO8P	PE(18:3(9Z,12Z,15Z)/22:5(7Z,10Z,13Z,16Z,19Z))	HMDB0009176	[H][C@@](COC(=O)CCCCCCC\C=C/C\C=C/C\C=C/CC)(COP(O)(=O)OCCN)OC(=O)CCCCC\C=C/C\C=C/C\C=C/C\C=C/C\C=C/CC	788.526	2.97546			10000		10137.2	13583.1	14875.6	10000			28215.1	52071.5	24589.3	598235		32922.9	29542.7	47545.8	100771
C45H74NO8P	PE(18:4(6Z,9Z,12Z,15Z)/22:4(7Z,10Z,13Z,16Z))	HMDB0009207	[H][C@@](COC(=O)CCCC\C=C/C\C=C/C\C=C/C\C=C/CC)(COP(O)(=O)OCCN)OC(=O)CCCCC\C=C/C\C=C/C\C=C/C\C=C/CCCCC	788.526	2.97546			10000		10137.2	13583.1	14875.6	10000			28215.1	52071.5	24589.3	598235		32922.9	29542.7	47545.8	100771
C45H74NO8P	PE(20:3(5Z,8Z,11Z)/20:5(5Z,8Z,11Z,14Z,17Z))	HMDB0009335	[H][C@@](COC(=O)CCC\C=C/C\C=C/C\C=C/CCCCCCCC)(COP(O)(=O)OCCN)OC(=O)CCC\C=C/C\C=C/C\C=C/C\C=C/C\C=C/CC	788.526	2.97546			10000		10137.2	13583.1	14875.6	10000			28215.1	52071.5	24589.3	598235		32922.9	29542.7	47545.8	100771
C45H74NO8P	PE(20:3(8Z,11Z,14Z)/20:5(5Z,8Z,11Z,14Z,17Z))	HMDB0009368	[H][C@@](COC(=O)CCCCCC\C=C/C\C=C/C\C=C/CCCCC)(COP(O)(=O)OCCN)OC(=O)CCC\C=C/C\C=C/C\C=C/C\C=C/C\C=C/CC	788.526	2.97546			10000		10137.2	13583.1	14875.6	10000			28215.1	52071.5	24589.3	598235		32922.9	29542.7	47545.8	100771
C45H74NO8P	PE(20:4(5Z,8Z,11Z,14Z)/20:4(5Z,8Z,11Z,14Z))	HMDB0009399	[H][C@@](COC(=O)CCC\C=C/C\C=C/C\C=C/C\C=C/CCCCC)(COP(O)(=O)OCCN)OC(=O)CCC\C=C/C\C=C/C\C=C/C\C=C/CCCCC	788.526	2.97546			10000		10137.2	13583.1	14875.6	10000			28215.1	52071.5	24589.3	598235		32922.9	29542.7	47545.8	100771
C45H74NO8P	PE(20:4(5Z,8Z,11Z,14Z)/20:4(8Z,11Z,14Z,17Z))	HMDB0009400	[H][C@@](COC(=O)CCC\C=C/C\C=C/C\C=C/C\C=C/CCCCC)(COP(O)(=O)OCCN)OC(=O)CCCCCC\C=C/C\C=C/C\C=C/C\C=C/CC	788.526	2.97546			10000		10137.2	13583.1	14875.6	10000			28215.1	52071.5	24589.3	598235		32922.9	29542.7	47545.8	100771
C45H74NO8P	PE(20:4(8Z,11Z,14Z,17Z)/20:4(5Z,8Z,11Z,14Z))	HMDB0009432	[H][C@@](COC(=O)CCCCCC\C=C/C\C=C/C\C=C/C\C=C/CC)(COP(O)(=O)OCCN)OC(=O)CCC\C=C/C\C=C/C\C=C/C\C=C/CCCCC	788.526	2.97546			10000		10137.2	13583.1	14875.6	10000			28215.1	52071.5	24589.3	598235		32922.9	29542.7	47545.8	100771
C45H74NO8P	PE(20:4(8Z,11Z,14Z,17Z)/20:4(8Z,11Z,14Z,17Z))	HMDB0009433	[H][C@@](COC(=O)CCCCCC\C=C/C\C=C/C\C=C/C\C=C/CC)(COP(O)(=O)OCCN)OC(=O)CCCCCC\C=C/C\C=C/C\C=C/C\C=C/CC	788.526	2.97546			10000		10137.2	13583.1	14875.6	10000			28215.1	52071.5	24589.3	598235		32922.9	29542.7	47545.8	100771
C45H74NO8P	PE(20:5(5Z,8Z,11Z,14Z,17Z)/20:3(5Z,8Z,11Z))	HMDB0009463	[H][C@@](COC(=O)CCC\C=C/C\C=C/C\C=C/C\C=C/C\C=C/CC)(COP(O)(=O)OCCN)OC(=O)CCC\C=C/C\C=C/C\C=C/CCCCCCCC	788.526	2.97546			10000		10137.2	13583.1	14875.6	10000			28215.1	52071.5	24589.3	598235		32922.9	29542.7	47545.8	100771
C45H74NO8P	PE(20:5(5Z,8Z,11Z,14Z,17Z)/20:3(8Z,11Z,14Z))	HMDB0009464	[H][C@@](COC(=O)CCC\C=C/C\C=C/C\C=C/C\C=C/C\C=C/CC)(COP(O)(=O)OCCN)OC(=O)CCCCCC\C=C/C\C=C/C\C=C/CCCCC	788.526	2.97546			10000		10137.2	13583.1	14875.6	10000			28215.1	52071.5	24589.3	598235		32922.9	29542.7	47545.8	100771
C45H74NO8P	PE(22:4(7Z,10Z,13Z,16Z)/18:4(6Z,9Z,12Z,15Z))	HMDB0009591	[H][C@@](COC(=O)CCCCC\C=C/C\C=C/C\C=C/C\C=C/CCCCC)(COP(O)(=O)OCCN)OC(=O)CCCC\C=C/C\C=C/C\C=C/C\C=C/CC	788.526	2.97546			10000		10137.2	13583.1	14875.6	10000			28215.1	52071.5	24589.3	598235		32922.9	29542.7	47545.8	100771
C45H74NO8P	PE(22:5(4Z,7Z,10Z,13Z,16Z)/18:3(6Z,9Z,12Z))	HMDB0009622	[H][C@@](COC(=O)CC\C=C/C\C=C/C\C=C/C\C=C/C\C=C/CCCCC)(COP(O)(=O)OCCN)OC(=O)CCCC\C=C/C\C=C/C\C=C/CCCCC	788.526	2.97546			10000		10137.2	13583.1	14875.6	10000			28215.1	52071.5	24589.3	598235		32922.9	29542.7	47545.8	100771
C45H74NO8P	PE(22:5(4Z,7Z,10Z,13Z,16Z)/18:3(9Z,12Z,15Z))	HMDB0009623	[H][C@@](COC(=O)CC\C=C/C\C=C/C\C=C/C\C=C/C\C=C/CCCCC)(COP(O)(=O)OCCN)OC(=O)CCCCCCC\C=C/C\C=C/C\C=C/CC	788.526	2.97546			10000		10137.2	13583.1	14875.6	10000			28215.1	52071.5	24589.3	598235		32922.9	29542.7	47545.8	100771
C45H74NO8P	PE(22:5(7Z,10Z,13Z,16Z,19Z)/18:3(6Z,9Z,12Z))	HMDB0009655	[H][C@@](COC(=O)CCCCC\C=C/C\C=C/C\C=C/C\C=C/C\C=C/CC)(COP(O)(=O)OCCN)OC(=O)CCCC\C=C/C\C=C/C\C=C/CCCCC	788.526	2.97546			10000		10137.2	13583.1	14875.6	10000			28215.1	52071.5	24589.3	598235		32922.9	29542.7	47545.8	100771
C45H74NO8P	PE(22:5(7Z,10Z,13Z,16Z,19Z)/18:3(9Z,12Z,15Z))	HMDB0009656	[H][C@@](COC(=O)CCCCC\C=C/C\C=C/C\C=C/C\C=C/C\C=C/CC)(COP(O)(=O)OCCN)OC(=O)CCCCCCC\C=C/C\C=C/C\C=C/CC	788.526	2.97546			10000		10137.2	13583.1	14875.6	10000			28215.1	52071.5	24589.3	598235		32922.9	29542.7	47545.8	100771
C45H74NO8P	PE(22:6(4Z,7Z,10Z,13Z,16Z,19Z)/18:2(9Z,12Z))	HMDB0009687	[H][C@@](COC(=O)CC\C=C/C\C=C/C\C=C/C\C=C/C\C=C/C\C=C/CC)(COP(O)(=O)OCCN)OC(=O)CCCCCCC\C=C/C\C=C/CCCCC	788.526	2.97546			10000		10137.2	13583.1	14875.6	10000			28215.1	52071.5	24589.3	598235		32922.9	29542.7	47545.8	100771
C45H74NO8P	PE-NMe2(18:3(6Z,9Z,12Z)/20:5(5Z,8Z,11Z,14Z,17Z))	HMDB0114113	[H]C(COC(=O)CCCC\C=C/C\C=C/C\C=C/CCCCC)(COP(O)(=O)OCCN(C)C)OC(=O)CCC\C=C/C\C=C/C\C=C/C\C=C/C\C=C/CC	788.526	2.97546			10000		10137.2	13583.1	14875.6	10000			28215.1	52071.5	24589.3	598235		32922.9	29542.7	47545.8	100771
C45H74NO8P	PE-NMe2(18:3(9Z,12Z,15Z)/20:5(5Z,8Z,11Z,14Z,17Z))	HMDB0114142	[H]C(COC(=O)CCCCCCC\C=C/C\C=C/C\C=C/CC)(COP(O)(=O)OCCN(C)C)OC(=O)CCC\C=C/C\C=C/C\C=C/C\C=C/C\C=C/CC	788.526	2.97546			10000		10137.2	13583.1	14875.6	10000			28215.1	52071.5	24589.3	598235		32922.9	29542.7	47545.8	100771
C45H74NO8P	PE-NMe2(18:4(6Z,9Z,12Z,15Z)/20:4(5Z,8Z,11Z,14Z))	HMDB0114169	[H]C(COC(=O)CCCC\C=C/C\C=C/C\C=C/C\C=C/CC)(COP(O)(=O)OCCN(C)C)OC(=O)CCC\C=C/C\C=C/C\C=C/C\C=C/CCCCC	788.526	2.97546			10000		10137.2	13583.1	14875.6	10000			28215.1	52071.5	24589.3	598235		32922.9	29542.7	47545.8	100771
C45H74NO8P	PE-NMe2(18:4(6Z,9Z,12Z,15Z)/20:4(8Z,11Z,14Z,17Z))	HMDB0114170	[H]C(COC(=O)CCCC\C=C/C\C=C/C\C=C/C\C=C/CC)(COP(O)(=O)OCCN(C)C)OC(=O)CCCCCC\C=C/C\C=C/C\C=C/C\C=C/CC	788.526	2.97546			10000		10137.2	13583.1	14875.6	10000			28215.1	52071.5	24589.3	598235		32922.9	29542.7	47545.8	100771
C45H74NO8P	PE-NMe2(20:4(5Z,8Z,11Z,14Z)/18:4(6Z,9Z,12Z,15Z))	HMDB0114335	[H]C(COC(=O)CCC\C=C/C\C=C/C\C=C/C\C=C/CCCCC)(COP(O)(=O)OCCN(C)C)OC(=O)CCCC\C=C/C\C=C/C\C=C/C\C=C/CC	788.526	2.97546			10000		10137.2	13583.1	14875.6	10000			28215.1	52071.5	24589.3	598235		32922.9	29542.7	47545.8	100771
C45H74NO8P	PE-NMe2(20:4(8Z,11Z,14Z,17Z)/18:4(6Z,9Z,12Z,15Z))	HMDB0114363	[H]C(COC(=O)CCCCCC\C=C/C\C=C/C\C=C/C\C=C/CC)(COP(O)(=O)OCCN(C)C)OC(=O)CCCC\C=C/C\C=C/C\C=C/C\C=C/CC	788.526	2.97546			10000		10137.2	13583.1	14875.6	10000			28215.1	52071.5	24589.3	598235		32922.9	29542.7	47545.8	100771
C45H74NO8P	PE-NMe2(20:5(5Z,8Z,11Z,14Z,17Z)/18:3(6Z,9Z,12Z))	HMDB0114390	[H]C(COC(=O)CCC\C=C/C\C=C/C\C=C/C\C=C/C\C=C/CC)(COP(O)(=O)OCCN(C)C)OC(=O)CCCC\C=C/C\C=C/C\C=C/CCCCC	788.526	2.97546			10000		10137.2	13583.1	14875.6	10000			28215.1	52071.5	24589.3	598235		32922.9	29542.7	47545.8	100771
C45H74NO8P	PE-NMe2(20:5(5Z,8Z,11Z,14Z,17Z)/18:3(9Z,12Z,15Z))	HMDB0114391	[H]C(COC(=O)CCC\C=C/C\C=C/C\C=C/C\C=C/C\C=C/CC)(COP(O)(=O)OCCN(C)C)OC(=O)CCCCCCC\C=C/C\C=C/C\C=C/CC	788.526	2.97546			10000		10137.2	13583.1	14875.6	10000			28215.1	52071.5	24589.3	598235		32922.9	29542.7	47545.8	100771
C35H54O8	Tetronasin	HMDB0033494	COC(C)C1CC(C)C(O1)C(C)\C=C/C1CCC(C)C(O1)C(\CO)=C\C1CCCC(C)C1C(C)C(\[O-])=C1/C(=O)COC1=O	603.391	3.03258			10000		10000	10000	10000	10000			10000	10000	10000	310318		10000	10000	10000	10000
C35H54O8	Ganoderic acid Mg	HMDB0035999	COC1CC2C(C)(C)C(CCC2(C)C2=C1C1(C)C(O)CC(C(C)C(C\C=C(/C)C(O)=O)OC(C)=O)C1(C)CC2)OC(C)=O	603.391	3.03258			10000		10000	10000	10000	10000			10000	10000	10000	310318		10000	10000	10000	10000
C12H24N2O3	Isoleucyl-Isoleucine	HMDB0028910	CCC(C)C(N)C(=O)NC(C(C)CC)C(O)=O	245.185	6.90434			10000		18352.8	12675.9	13356.5	17871.9			10000	39315.4	219573	2985313		80317.9	112998	154390	88340.8
C12H24N2O3	Isoleucyl-Leucine	HMDB0028911	CCC(C)C(N)C(=O)NC(CC(C)C)C(O)=O	245.185	6.90434			10000		18352.8	12675.9	13356.5	17871.9			10000	39315.4	219573	2985313		80317.9	112998	154390	88340.8
C12H24N2O3	Leucyl-Isoleucine	HMDB0028932	CCC(C)C(NC(=O)C(N)CC(C)C)C(O)=O	245.185	6.90434			10000		18352.8	12675.9	13356.5	17871.9			10000	39315.4	219573	2985313		80317.9	112998	154390	88340.8
C12H24N2O3	Leucyl-Leucine	HMDB0028933	CC(C)CC(N)C(=O)NC(CC(C)C)C(O)=O	245.185	6.90434			10000		18352.8	12675.9	13356.5	17871.9			10000	39315.4	219573	2985313		80317.9	112998	154390	88340.8
C40H74NO10P	PS(16:0/18:2(9Z,12Z))	HMDB0012358	[H][C@](N)(COP(O)(=O)OC[C@@]([H])(COC(=O)CCCCCCCCCCCCCCC)OC(=O)CCCCCCC\C=C/C\C=C/CCCCC)C(O)=O	760.51	3.06114			10000		10000	10000	10000	10000			14427.2	10000	10000	329425		10000	10000	10000	10000
C40H74NO10P	PS(16:1(9Z)/18:1(9Z))	HMDB0012368	[H][C@](N)(COP(O)(=O)OC[C@@]([H])(COC(=O)CCCCCCC\C=C/CCCCCC)OC(=O)CCCCCCC\C=C/CCCCCCCC)C(O)=O	760.51	3.06114			10000		10000	10000	10000	10000			14427.2	10000	10000	329425		10000	10000	10000	10000
C40H74NO10P	PS(18:1(9Z)/16:1(9Z))	HMDB0012388	[H][C@](N)(COP(O)(=O)OC[C@@]([H])(COC(=O)CCCCCCC\C=C/CCCCCCCC)OC(=O)CCCCCCC\C=C/CCCCCC)C(O)=O	760.51	3.06114			10000		10000	10000	10000	10000			14427.2	10000	10000	329425		10000	10000	10000	10000
C40H74NO10P	PS(18:2(9Z,12Z)/16:0)	HMDB0012398	[H][C@](N)(COP(O)(=O)OC[C@@]([H])(COC(=O)CCCCCCC\C=C/C\C=C/CCCCC)OC(=O)CCCCCCCCCCCCCCC)C(O)=O	760.51	3.06114			10000		10000	10000	10000	10000			14427.2	10000	10000	329425		10000	10000	10000	10000
C40H74NO10P	PS(16:1(9Z)/18:1(11Z))	HMDB0112268	[H][C@](N)(COP(O)(=O)OC[C@@]([H])(COC(=O)CCCCCCC\C=C/CCCCCC)OC(=O)CCCCCCCCC\C=C/CCCCCC)C(O)=O	760.51	3.06114			10000		10000	10000	10000	10000			14427.2	10000	10000	329425		10000	10000	10000	10000
C40H74NO10P	PS(18:1(11Z)/16:1(9Z))	HMDB0112271	[H][C@](N)(COP(O)(=O)OC[C@@]([H])(COC(=O)CCCCCCCCC\C=C/CCCCCC)OC(=O)CCCCCCC\C=C/CCCCCC)C(O)=O	760.51	3.06114			10000		10000	10000	10000	10000			14427.2	10000	10000	329425		10000	10000	10000	10000
C40H74NO10P	PS(14:1(9Z)/20:1(11Z))	HMDB0112278	[H][C@](N)(COP(O)(=O)OC[C@@]([H])(COC(=O)CCCCCCC\C=C/CCCC)OC(=O)CCCCCCCCC\C=C/CCCCCCCC)C(O)=O	760.51	3.06114			10000		10000	10000	10000	10000			14427.2	10000	10000	329425		10000	10000	10000	10000
C40H74NO10P	PS(14:0/20:2(11Z,14Z))	HMDB0112296	[H][C@](N)(COP(O)(=O)OC[C@@]([H])(COC(=O)CCCCCCCCCCCCC)OC(=O)CCCCCCCCC\C=C/C\C=C/CCCCC)C(O)=O	760.51	3.06114			10000		10000	10000	10000	10000			14427.2	10000	10000	329425		10000	10000	10000	10000
C40H74NO10P	PS(20:1(11Z)/14:1(9Z))	HMDB0112541	[H][C@](N)(COP(O)(=O)OC[C@@]([H])(COC(=O)CCCCCCCCC\C=C/CCCCCCCC)OC(=O)CCCCCCC\C=C/CCCC)C(O)=O	760.51	3.06114			10000		10000	10000	10000	10000			14427.2	10000	10000	329425		10000	10000	10000	10000
C40H74NO10P	PS(20:2(11Z,14Z)/14:0)	HMDB0112567	[H][C@](N)(COP(O)(=O)OC[C@@]([H])(COC(=O)CCCCCCCCC\C=C/C\C=C/CCCCC)OC(=O)CCCCCCCCCCCCC)C(O)=O	760.51	3.06114			10000		10000	10000	10000	10000			14427.2	10000	10000	329425		10000	10000	10000	10000
C45H76NO8P	PE(18:1(11Z)/22:6(4Z,7Z,10Z,13Z,16Z,19Z))	HMDB0009045	[H][C@@](COC(=O)CCCCCCCCC\C=C/CCCCCC)(COP(O)(=O)OCCN)OC(=O)CC\C=C/C\C=C/C\C=C/C\C=C/C\C=C/C\C=C/CC	790.54	2.98856			10000		12086.2	10000	10000	10000			53461.2	86438.8	10000	855462		10000	10000	31031.4	28237.5
C45H76NO8P	PE(18:1(9Z)/22:6(4Z,7Z,10Z,13Z,16Z,19Z))	HMDB0009078	[H][C@@](COC(=O)CCCCCCC\C=C/CCCCCCCC)(COP(O)(=O)OCCN)OC(=O)CC\C=C/C\C=C/C\C=C/C\C=C/C\C=C/C\C=C/CC	790.54	2.98856			10000		12086.2	10000	10000	10000			53461.2	86438.8	10000	855462		10000	10000	31031.4	28237.5
C45H76NO8P	PE(18:2(9Z,12Z)/22:5(4Z,7Z,10Z,13Z,16Z))	HMDB0009109	[H][C@@](COC(=O)CCCCCCC\C=C/C\C=C/CCCCC)(COP(O)(=O)OCCN)OC(=O)CC\C=C/C\C=C/C\C=C/C\C=C/C\C=C/CCCCC	790.54	2.98856			10000		12086.2	10000	10000	10000			53461.2	86438.8	10000	855462		10000	10000	31031.4	28237.5
C45H76NO8P	PE(18:2(9Z,12Z)/22:5(7Z,10Z,13Z,16Z,19Z))	HMDB0009110	[H][C@@](COC(=O)CCCCCCC\C=C/C\C=C/CCCCC)(COP(O)(=O)OCCN)OC(=O)CCCCC\C=C/C\C=C/C\C=C/C\C=C/C\C=C/CC	790.54	2.98856			10000		12086.2	10000	10000	10000			53461.2	86438.8	10000	855462		10000	10000	31031.4	28237.5
C45H76NO8P	PE(18:3(6Z,9Z,12Z)/22:4(7Z,10Z,13Z,16Z))	HMDB0009141	[H][C@@](COC(=O)CCCC\C=C/C\C=C/C\C=C/CCCCC)(COP(O)(=O)OCCN)OC(=O)CCCCC\C=C/C\C=C/C\C=C/C\C=C/CCCCC	790.54	2.98856			10000		12086.2	10000	10000	10000			53461.2	86438.8	10000	855462		10000	10000	31031.4	28237.5
C45H76NO8P	PE(18:3(9Z,12Z,15Z)/22:4(7Z,10Z,13Z,16Z))	HMDB0009174	[H][C@@](COC(=O)CCCCCCC\C=C/C\C=C/C\C=C/CC)(COP(O)(=O)OCCN)OC(=O)CCCCC\C=C/C\C=C/C\C=C/C\C=C/CCCCC	790.54	2.98856			10000		12086.2	10000	10000	10000			53461.2	86438.8	10000	855462		10000	10000	31031.4	28237.5
C45H76NO8P	PE(20:2(11Z,14Z)/20:5(5Z,8Z,11Z,14Z,17Z))	HMDB0009302	[H][C@@](COC(=O)CCCCCCCCC\C=C/C\C=C/CCCCC)(COP(O)(=O)OCCN)OC(=O)CCC\C=C/C\C=C/C\C=C/C\C=C/C\C=C/CC	790.54	2.98856			10000		12086.2	10000	10000	10000			53461.2	86438.8	10000	855462		10000	10000	31031.4	28237.5
C45H76NO8P	PE(20:3(5Z,8Z,11Z)/20:4(5Z,8Z,11Z,14Z))	HMDB0009333	[H][C@@](COC(=O)CCC\C=C/C\C=C/C\C=C/CCCCCCCC)(COP(O)(=O)OCCN)OC(=O)CCC\C=C/C\C=C/C\C=C/C\C=C/CCCCC	790.54	2.98856			10000		12086.2	10000	10000	10000			53461.2	86438.8	10000	855462		10000	10000	31031.4	28237.5
C45H76NO8P	PE(20:3(5Z,8Z,11Z)/20:4(8Z,11Z,14Z,17Z))	HMDB0009334	[H][C@@](COC(=O)CCC\C=C/C\C=C/C\C=C/CCCCCCCC)(COP(O)(=O)OCCN)OC(=O)CCCCCC\C=C/C\C=C/C\C=C/C\C=C/CC	790.54	2.98856			10000		12086.2	10000	10000	10000			53461.2	86438.8	10000	855462		10000	10000	31031.4	28237.5
C45H76NO8P	PE(20:3(8Z,11Z,14Z)/20:4(5Z,8Z,11Z,14Z))	HMDB0009366	[H][C@@](COC(=O)CCCCCC\C=C/C\C=C/C\C=C/CCCCC)(COP(O)(=O)OCCN)OC(=O)CCC\C=C/C\C=C/C\C=C/C\C=C/CCCCC	790.54	2.98856			10000		12086.2	10000	10000	10000			53461.2	86438.8	10000	855462		10000	10000	31031.4	28237.5
C45H76NO8P	PE(20:3(8Z,11Z,14Z)/20:4(8Z,11Z,14Z,17Z))	HMDB0009367	[H][C@@](COC(=O)CCCCCC\C=C/C\C=C/C\C=C/CCCCC)(COP(O)(=O)OCCN)OC(=O)CCCCCC\C=C/C\C=C/C\C=C/C\C=C/CC	790.54	2.98856			10000		12086.2	10000	10000	10000			53461.2	86438.8	10000	855462		10000	10000	31031.4	28237.5
C45H76NO8P	PE(20:4(5Z,8Z,11Z,14Z)/20:3(5Z,8Z,11Z))	HMDB0009397	[H][C@@](COC(=O)CCC\C=C/C\C=C/C\C=C/C\C=C/CCCCC)(COP(O)(=O)OCCN)OC(=O)CCC\C=C/C\C=C/C\C=C/CCCCCCCC	790.54	2.98856			10000		12086.2	10000	10000	10000			53461.2	86438.8	10000	855462		10000	10000	31031.4	28237.5
C45H76NO8P	PE(20:4(5Z,8Z,11Z,14Z)/20:3(8Z,11Z,14Z))	HMDB0009398	[H][C@@](COC(=O)CCC\C=C/C\C=C/C\C=C/C\C=C/CCCCC)(COP(O)(=O)OCCN)OC(=O)CCCCCC\C=C/C\C=C/C\C=C/CCCCC	790.54	2.98856			10000		12086.2	10000	10000	10000			53461.2	86438.8	10000	855462		10000	10000	31031.4	28237.5
C45H76NO8P	PE(20:4(8Z,11Z,14Z,17Z)/20:3(5Z,8Z,11Z))	HMDB0009430	[H][C@@](COC(=O)CCCCCC\C=C/C\C=C/C\C=C/C\C=C/CC)(COP(O)(=O)OCCN)OC(=O)CCC\C=C/C\C=C/C\C=C/CCCCCCCC	790.54	2.98856			10000		12086.2	10000	10000	10000			53461.2	86438.8	10000	855462		10000	10000	31031.4	28237.5
C45H76NO8P	PE(20:4(8Z,11Z,14Z,17Z)/20:3(8Z,11Z,14Z))	HMDB0009431	[H][C@@](COC(=O)CCCCCC\C=C/C\C=C/C\C=C/C\C=C/CC)(COP(O)(=O)OCCN)OC(=O)CCCCCC\C=C/C\C=C/C\C=C/CCCCC	790.54	2.98856			10000		12086.2	10000	10000	10000			53461.2	86438.8	10000	855462		10000	10000	31031.4	28237.5
C45H76NO8P	PE(20:5(5Z,8Z,11Z,14Z,17Z)/20:2(11Z,14Z))	HMDB0009462	[H][C@@](COC(=O)CCC\C=C/C\C=C/C\C=C/C\C=C/C\C=C/CC)(COP(O)(=O)OCCN)OC(=O)CCCCCCCCC\C=C/C\C=C/CCCCC	790.54	2.98856			10000		12086.2	10000	10000	10000			53461.2	86438.8	10000	855462		10000	10000	31031.4	28237.5
C45H76NO8P	PE(22:4(7Z,10Z,13Z,16Z)/18:3(6Z,9Z,12Z))	HMDB0009589	[H][C@@](COC(=O)CCCCC\C=C/C\C=C/C\C=C/C\C=C/CCCCC)(COP(O)(=O)OCCN)OC(=O)CCCC\C=C/C\C=C/C\C=C/CCCCC	790.54	2.98856			10000		12086.2	10000	10000	10000			53461.2	86438.8	10000	855462		10000	10000	31031.4	28237.5
C45H76NO8P	PE(22:4(7Z,10Z,13Z,16Z)/18:3(9Z,12Z,15Z))	HMDB0009590	[H][C@@](COC(=O)CCCCC\C=C/C\C=C/C\C=C/C\C=C/CCCCC)(COP(O)(=O)OCCN)OC(=O)CCCCCCC\C=C/C\C=C/C\C=C/CC	790.54	2.98856			10000		12086.2	10000	10000	10000			53461.2	86438.8	10000	855462		10000	10000	31031.4	28237.5
C45H76NO8P	PE(22:5(4Z,7Z,10Z,13Z,16Z)/18:2(9Z,12Z))	HMDB0009621	[H][C@@](COC(=O)CC\C=C/C\C=C/C\C=C/C\C=C/C\C=C/CCCCC)(COP(O)(=O)OCCN)OC(=O)CCCCCCC\C=C/C\C=C/CCCCC	790.54	2.98856			10000		12086.2	10000	10000	10000			53461.2	86438.8	10000	855462		10000	10000	31031.4	28237.5
C45H76NO8P	PE(22:5(7Z,10Z,13Z,16Z,19Z)/18:2(9Z,12Z))	HMDB0009654	[H][C@@](COC(=O)CCCCC\C=C/C\C=C/C\C=C/C\C=C/C\C=C/CC)(COP(O)(=O)OCCN)OC(=O)CCCCCCC\C=C/C\C=C/CCCCC	790.54	2.98856			10000		12086.2	10000	10000	10000			53461.2	86438.8	10000	855462		10000	10000	31031.4	28237.5
C45H76NO8P	PE(22:6(4Z,7Z,10Z,13Z,16Z,19Z)/18:1(11Z))	HMDB0009685	[H][C@@](COC(=O)CC\C=C/C\C=C/C\C=C/C\C=C/C\C=C/C\C=C/CC)(COP(O)(=O)OCCN)OC(=O)CCCCCCCCC\C=C/CCCCCC	790.54	2.98856			10000		12086.2	10000	10000	10000			53461.2	86438.8	10000	855462		10000	10000	31031.4	28237.5
C45H76NO8P	PE(22:6(4Z,7Z,10Z,13Z,16Z,19Z)/18:1(9Z))	HMDB0009686	[H][C@@](COC(=O)CC\C=C/C\C=C/C\C=C/C\C=C/C\C=C/C\C=C/CC)(COP(O)(=O)OCCN)OC(=O)CCCCCCC\C=C/CCCCCCCC	790.54	2.98856			10000		12086.2	10000	10000	10000			53461.2	86438.8	10000	855462		10000	10000	31031.4	28237.5
C45H76NO8P	PE-NMe2(16:1(9Z)/22:6(4Z,7Z,10Z,13Z,16Z,19Z))	HMDB0113982	[H]C(COC(=O)CCCCCCC\C=C/CCCCCC)(COP(O)(=O)OCCN(C)C)OC(=O)CC\C=C/C\C=C/C\C=C/C\C=C/C\C=C/C\C=C/CC	790.54	2.98856			10000		12086.2	10000	10000	10000			53461.2	86438.8	10000	855462		10000	10000	31031.4	28237.5
C45H76NO8P	PE-NMe2(18:2(9Z,12Z)/20:5(5Z,8Z,11Z,14Z,17Z))	HMDB0114084	[H]C(COC(=O)CCCCCCC\C=C/C\C=C/CCCCC)(COP(O)(=O)OCCN(C)C)OC(=O)CCC\C=C/C\C=C/C\C=C/C\C=C/C\C=C/CC	790.54	2.98856			10000		12086.2	10000	10000	10000			53461.2	86438.8	10000	855462		10000	10000	31031.4	28237.5
C45H76NO8P	PE-NMe2(18:3(6Z,9Z,12Z)/20:4(5Z,8Z,11Z,14Z))	HMDB0114111	[H]C(COC(=O)CCCC\C=C/C\C=C/C\C=C/CCCCC)(COP(O)(=O)OCCN(C)C)OC(=O)CCC\C=C/C\C=C/C\C=C/C\C=C/CCCCC	790.54	2.98856			10000		12086.2	10000	10000	10000			53461.2	86438.8	10000	855462		10000	10000	31031.4	28237.5
C45H76NO8P	PE-NMe2(18:3(6Z,9Z,12Z)/20:4(8Z,11Z,14Z,17Z))	HMDB0114112	[H]C(COC(=O)CCCC\C=C/C\C=C/C\C=C/CCCCC)(COP(O)(=O)OCCN(C)C)OC(=O)CCCCCC\C=C/C\C=C/C\C=C/C\C=C/CC	790.54	2.98856			10000		12086.2	10000	10000	10000			53461.2	86438.8	10000	855462		10000	10000	31031.4	28237.5
C45H76NO8P	PE-NMe2(18:3(9Z,12Z,15Z)/20:4(5Z,8Z,11Z,14Z))	HMDB0114140	[H]C(COC(=O)CCCCCCC\C=C/C\C=C/C\C=C/CC)(COP(O)(=O)OCCN(C)C)OC(=O)CCC\C=C/C\C=C/C\C=C/C\C=C/CCCCC	790.54	2.98856			10000		12086.2	10000	10000	10000			53461.2	86438.8	10000	855462		10000	10000	31031.4	28237.5
C45H76NO8P	PE-NMe2(18:3(9Z,12Z,15Z)/20:4(8Z,11Z,14Z,17Z))	HMDB0114141	[H]C(COC(=O)CCCCCCC\C=C/C\C=C/C\C=C/CC)(COP(O)(=O)OCCN(C)C)OC(=O)CCCCCC\C=C/C\C=C/C\C=C/C\C=C/CC	790.54	2.98856			10000		12086.2	10000	10000	10000			53461.2	86438.8	10000	855462		10000	10000	31031.4	28237.5
C45H76NO8P	PE-NMe2(18:4(6Z,9Z,12Z,15Z)/20:3(5Z,8Z,11Z))	HMDB0114167	[H]C(COC(=O)CCCC\C=C/C\C=C/C\C=C/C\C=C/CC)(COP(O)(=O)OCCN(C)C)OC(=O)CCC\C=C/C\C=C/C\C=C/CCCCCCCC	790.54	2.98856			10000		12086.2	10000	10000	10000			53461.2	86438.8	10000	855462		10000	10000	31031.4	28237.5
C45H76NO8P	PE-NMe2(18:4(6Z,9Z,12Z,15Z)/20:3(8Z,11Z,14Z))	HMDB0114168	[H]C(COC(=O)CCCC\C=C/C\C=C/C\C=C/C\C=C/CC)(COP(O)(=O)OCCN(C)C)OC(=O)CCCCCC\C=C/C\C=C/C\C=C/CCCCC	790.54	2.98856			10000		12086.2	10000	10000	10000			53461.2	86438.8	10000	855462		10000	10000	31031.4	28237.5
C45H76NO8P	PE-NMe2(20:3(5Z,8Z,11Z)/18:4(6Z,9Z,12Z,15Z))	HMDB0114279	[H]C(COC(=O)CCC\C=C/C\C=C/C\C=C/CCCCCCCC)(COP(O)(=O)OCCN(C)C)OC(=O)CCCC\C=C/C\C=C/C\C=C/C\C=C/CC	790.54	2.98856			10000		12086.2	10000	10000	10000			53461.2	86438.8	10000	855462		10000	10000	31031.4	28237.5
C45H76NO8P	PE-NMe2(20:3(8Z,11Z,14Z)/18:4(6Z,9Z,12Z,15Z))	HMDB0114307	[H]C(COC(=O)CCCCCC\C=C/C\C=C/C\C=C/CCCCC)(COP(O)(=O)OCCN(C)C)OC(=O)CCCC\C=C/C\C=C/C\C=C/C\C=C/CC	790.54	2.98856			10000		12086.2	10000	10000	10000			53461.2	86438.8	10000	855462		10000	10000	31031.4	28237.5
C45H76NO8P	PE-NMe2(20:4(5Z,8Z,11Z,14Z)/18:3(6Z,9Z,12Z))	HMDB0114333	[H]C(COC(=O)CCC\C=C/C\C=C/C\C=C/C\C=C/CCCCC)(COP(O)(=O)OCCN(C)C)OC(=O)CCCC\C=C/C\C=C/C\C=C/CCCCC	790.54	2.98856			10000		12086.2	10000	10000	10000			53461.2	86438.8	10000	855462		10000	10000	31031.4	28237.5
C45H76NO8P	PE-NMe2(20:4(5Z,8Z,11Z,14Z)/18:3(9Z,12Z,15Z))	HMDB0114334	[H]C(COC(=O)CCC\C=C/C\C=C/C\C=C/C\C=C/CCCCC)(COP(O)(=O)OCCN(C)C)OC(=O)CCCCCCC\C=C/C\C=C/C\C=C/CC	790.54	2.98856			10000		12086.2	10000	10000	10000			53461.2	86438.8	10000	855462		10000	10000	31031.4	28237.5
C45H76NO8P	PE-NMe2(20:4(8Z,11Z,14Z,17Z)/18:3(6Z,9Z,12Z))	HMDB0114361	[H]C(COC(=O)CCCCCC\C=C/C\C=C/C\C=C/C\C=C/CC)(COP(O)(=O)OCCN(C)C)OC(=O)CCCC\C=C/C\C=C/C\C=C/CCCCC	790.54	2.98856			10000		12086.2	10000	10000	10000			53461.2	86438.8	10000	855462		10000	10000	31031.4	28237.5
C45H76NO8P	PE-NMe2(20:4(8Z,11Z,14Z,17Z)/18:3(9Z,12Z,15Z))	HMDB0114362	[H]C(COC(=O)CCCCCC\C=C/C\C=C/C\C=C/C\C=C/CC)(COP(O)(=O)OCCN(C)C)OC(=O)CCCCCCC\C=C/C\C=C/C\C=C/CC	790.54	2.98856			10000		12086.2	10000	10000	10000			53461.2	86438.8	10000	855462		10000	10000	31031.4	28237.5
C45H76NO8P	PE-NMe2(20:5(5Z,8Z,11Z,14Z,17Z)/18:2(9Z,12Z))	HMDB0114389	[H]C(COC(=O)CCC\C=C/C\C=C/C\C=C/C\C=C/C\C=C/CC)(COP(O)(=O)OCCN(C)C)OC(=O)CCCCCCC\C=C/C\C=C/CCCCC	790.54	2.98856			10000		12086.2	10000	10000	10000			53461.2	86438.8	10000	855462		10000	10000	31031.4	28237.5
C45H76NO8P	PE-NMe2(22:6(4Z,7Z,10Z,13Z,16Z,19Z)/16:1(9Z))	HMDB0114580	[H]C(COC(=O)CC\C=C/C\C=C/C\C=C/C\C=C/C\C=C/C\C=C/CC)(COP(O)(=O)OCCN(C)C)OC(=O)CCCCCCC\C=C/CCCCCC	790.54	2.98856			10000		12086.2	10000	10000	10000			53461.2	86438.8	10000	855462		10000	10000	31031.4	28237.5
C46H81O10P	PG(18:0/22:5(4Z,7Z,10Z,13Z,16Z))	HMDB0010612	[H][C@](O)(CO)COP(O)(=O)OC[C@@]([H])(COC(=O)CCCCCCCCCCCCCCCCC)OC(=O)CC\C=C/C\C=C/C\C=C/C\C=C/C\C=C/CCCCC	825.566	2.9345			10000		10000	10000	10000	10000			10000	10000	10000	262595		10000	10000	10000	10000
C46H81O10P	PG(18:0/22:5(7Z,10Z,13Z,16Z,19Z))	HMDB0010613	[H][C@](O)(CO)COP(O)(=O)OC[C@@]([H])(COC(=O)CCCCCCCCCCCCCCCCC)OC(=O)CCCCC\C=C/C\C=C/C\C=C/C\C=C/C\C=C/CC	825.566	2.9345			10000		10000	10000	10000	10000			10000	10000	10000	262595		10000	10000	10000	10000
C46H81O10P	PG(18:1(11Z)/22:4(7Z,10Z,13Z,16Z))	HMDB0010626	[H][C@](O)(CO)COP(O)(=O)OC[C@@]([H])(COC(=O)CCCCCCCCC\C=C/CCCCCC)OC(=O)CCCCC\C=C/C\C=C/C\C=C/C\C=C/CCCCC	825.566	2.9345			10000		10000	10000	10000	10000			10000	10000	10000	262595		10000	10000	10000	10000
C46H81O10P	PG(18:1(9Z)/22:4(7Z,10Z,13Z,16Z))	HMDB0010641	[H][C@](O)(CO)COP(O)(=O)OC[C@@]([H])(COC(=O)CCCCCCC\C=C/CCCCCCCC)OC(=O)CCCCC\C=C/C\C=C/C\C=C/C\C=C/CCCCC	825.566	2.9345			10000		10000	10000	10000	10000			10000	10000	10000	262595		10000	10000	10000	10000
C46H81O10P	PG(20:4(5Z,8Z,11Z,14Z)/20:1(11Z))	HMDB0116585	[H][C@](O)(CO)COP(O)(=O)OC[C@@]([H])(COC(=O)CCC\C=C/C\C=C/C\C=C/C\C=C/CCCCC)OC(=O)CCCCCCCCC\C=C/CCCCCCCC	825.566	2.9345			10000		10000	10000	10000	10000			10000	10000	10000	262595		10000	10000	10000	10000
C46H81O10P	PG(20:4(8Z,11Z,14Z,17Z)/20:1(11Z))	HMDB0116592	[H][C@](O)(CO)COP(O)(=O)OC[C@@]([H])(COC(=O)CCCCCC\C=C/C\C=C/C\C=C/C\C=C/CC)OC(=O)CCCCCCCCC\C=C/CCCCCCCC	825.566	2.9345			10000		10000	10000	10000	10000			10000	10000	10000	262595		10000	10000	10000	10000
C46H81O10P	PG(22:5(4Z,7Z,10Z,13Z,16Z)/18:0)	HMDB0116614	[H][C@](O)(CO)COP(O)(=O)OC[C@@]([H])(COC(=O)CC\C=C/C\C=C/C\C=C/C\C=C/C\C=C/CCCCC)OC(=O)CCCCCCCCCCCCCCCCC	825.566	2.9345			10000		10000	10000	10000	10000			10000	10000	10000	262595		10000	10000	10000	10000
C46H81O10P	PG(22:5(7Z,10Z,13Z,16Z,19Z)/18:0)	HMDB0116622	[H][C@](O)(CO)COP(O)(=O)OC[C@@]([H])(COC(=O)CCCCC\C=C/C\C=C/C\C=C/C\C=C/C\C=C/CC)OC(=O)CCCCCCCCCCCCCCCCC	825.566	2.9345			10000		10000	10000	10000	10000			10000	10000	10000	262595		10000	10000	10000	10000
C39H65NO12	Lycoperoside D	HMDB0034484	CC1C2C(CC3C4CCC5CC(CCC5(C)C4CCC23C)OC2OC(CO)C(OC3OC(CO)C(O)C(O)C3O)C(O)C2O)OC11CCC(C)CN1	740.461	3.1111			10000		10000	10000	10000	10000			10000	10000	10000	182852		10000	10000	10000	14200.7
C47H78NO8P	PE(20:2(11Z,14Z)/22:6(4Z,7Z,10Z,13Z,16Z,19Z))	HMDB0009309	[H][C@@](COC(=O)CCCCCCCCC\C=C/C\C=C/CCCCC)(COP(O)(=O)OCCN)OC(=O)CC\C=C/C\C=C/C\C=C/C\C=C/C\C=C/C\C=C/CC	816.557	2.92899			10000		10000	10000	10000	10000			10000	10000	10000	107911		10000	10000	10000	22451.3
C47H78NO8P	PE(20:3(5Z,8Z,11Z)/22:5(4Z,7Z,10Z,13Z,16Z))	HMDB0009340	[H][C@@](COC(=O)CCC\C=C/C\C=C/C\C=C/CCCCCCCC)(COP(O)(=O)OCCN)OC(=O)CC\C=C/C\C=C/C\C=C/C\C=C/C\C=C/CCCCC	816.557	2.92899			10000		10000	10000	10000	10000			10000	10000	10000	107911		10000	10000	10000	22451.3
C47H78NO8P	PE(20:3(5Z,8Z,11Z)/22:5(7Z,10Z,13Z,16Z,19Z))	HMDB0009341	[H][C@@](COC(=O)CCC\C=C/C\C=C/C\C=C/CCCCCCCC)(COP(O)(=O)OCCN)OC(=O)CCCCC\C=C/C\C=C/C\C=C/C\C=C/C\C=C/CC	816.557	2.92899			10000		10000	10000	10000	10000			10000	10000	10000	107911		10000	10000	10000	22451.3
C47H78NO8P	PE(20:3(8Z,11Z,14Z)/22:5(4Z,7Z,10Z,13Z,16Z))	HMDB0009373	[H][C@@](COC(=O)CCCCCC\C=C/C\C=C/C\C=C/CCCCC)(COP(O)(=O)OCCN)OC(=O)CC\C=C/C\C=C/C\C=C/C\C=C/C\C=C/CCCCC	816.557	2.92899			10000		10000	10000	10000	10000			10000	10000	10000	107911		10000	10000	10000	22451.3
C47H78NO8P	PE(20:3(8Z,11Z,14Z)/22:5(7Z,10Z,13Z,16Z,19Z))	HMDB0009374	[H][C@@](COC(=O)CCCCCC\C=C/C\C=C/C\C=C/CCCCC)(COP(O)(=O)OCCN)OC(=O)CCCCC\C=C/C\C=C/C\C=C/C\C=C/C\C=C/CC	816.557	2.92899			10000		10000	10000	10000	10000			10000	10000	10000	107911		10000	10000	10000	22451.3
C47H78NO8P	PE(20:4(5Z,8Z,11Z,14Z)/22:4(7Z,10Z,13Z,16Z))	HMDB0009405	[H][C@@](COC(=O)CCC\C=C/C\C=C/C\C=C/C\C=C/CCCCC)(COP(O)(=O)OCCN)OC(=O)CCCCC\C=C/C\C=C/C\C=C/C\C=C/CCCCC	816.557	2.92899			10000		10000	10000	10000	10000			10000	10000	10000	107911		10000	10000	10000	22451.3
C47H78NO8P	PE(20:4(8Z,11Z,14Z,17Z)/22:4(7Z,10Z,13Z,16Z))	HMDB0009438	[H][C@@](COC(=O)CCCCCC\C=C/C\C=C/C\C=C/C\C=C/CC)(COP(O)(=O)OCCN)OC(=O)CCCCC\C=C/C\C=C/C\C=C/C\C=C/CCCCC	816.557	2.92899			10000		10000	10000	10000	10000			10000	10000	10000	107911		10000	10000	10000	22451.3
C47H78NO8P	PE(22:4(7Z,10Z,13Z,16Z)/20:4(5Z,8Z,11Z,14Z))	HMDB0009596	[H][C@@](COC(=O)CCCCC\C=C/C\C=C/C\C=C/C\C=C/CCCCC)(COP(O)(=O)OCCN)OC(=O)CCC\C=C/C\C=C/C\C=C/C\C=C/CCCCC	816.557	2.92899			10000		10000	10000	10000	10000			10000	10000	10000	107911		10000	10000	10000	22451.3
C47H78NO8P	PE(22:4(7Z,10Z,13Z,16Z)/20:4(8Z,11Z,14Z,17Z))	HMDB0009597	[H][C@@](COC(=O)CCCCC\C=C/C\C=C/C\C=C/C\C=C/CCCCC)(COP(O)(=O)OCCN)OC(=O)CCCCCC\C=C/C\C=C/C\C=C/C\C=C/CC	816.557	2.92899			10000		10000	10000	10000	10000			10000	10000	10000	107911		10000	10000	10000	22451.3
C47H78NO8P	PE(22:5(4Z,7Z,10Z,13Z,16Z)/20:3(5Z,8Z,11Z))	HMDB0009628	[H][C@@](COC(=O)CC\C=C/C\C=C/C\C=C/C\C=C/C\C=C/CCCCC)(COP(O)(=O)OCCN)OC(=O)CCC\C=C/C\C=C/C\C=C/CCCCCCCC	816.557	2.92899			10000		10000	10000	10000	10000			10000	10000	10000	107911		10000	10000	10000	22451.3
C47H78NO8P	PE(22:5(4Z,7Z,10Z,13Z,16Z)/20:3(8Z,11Z,14Z))	HMDB0009629	[H][C@@](COC(=O)CC\C=C/C\C=C/C\C=C/C\C=C/C\C=C/CCCCC)(COP(O)(=O)OCCN)OC(=O)CCCCCC\C=C/C\C=C/C\C=C/CCCCC	816.557	2.92899			10000		10000	10000	10000	10000			10000	10000	10000	107911		10000	10000	10000	22451.3
C47H78NO8P	PE(22:5(7Z,10Z,13Z,16Z,19Z)/20:3(5Z,8Z,11Z))	HMDB0009661	[H][C@@](COC(=O)CCCCC\C=C/C\C=C/C\C=C/C\C=C/C\C=C/CC)(COP(O)(=O)OCCN)OC(=O)CCC\C=C/C\C=C/C\C=C/CCCCCCCC	816.557	2.92899			10000		10000	10000	10000	10000			10000	10000	10000	107911		10000	10000	10000	22451.3
C47H78NO8P	PE(22:5(7Z,10Z,13Z,16Z,19Z)/20:3(8Z,11Z,14Z))	HMDB0009662	[H][C@@](COC(=O)CCCCC\C=C/C\C=C/C\C=C/C\C=C/C\C=C/CC)(COP(O)(=O)OCCN)OC(=O)CCCCCC\C=C/C\C=C/C\C=C/CCCCC	816.557	2.92899			10000		10000	10000	10000	10000			10000	10000	10000	107911		10000	10000	10000	22451.3
C47H78NO8P	PE(22:6(4Z,7Z,10Z,13Z,16Z,19Z)/20:2(11Z,14Z))	HMDB0009693	[H][C@@](COC(=O)CC\C=C/C\C=C/C\C=C/C\C=C/C\C=C/C\C=C/CC)(COP(O)(=O)OCCN)OC(=O)CCCCCCCCC\C=C/C\C=C/CCCCC	816.557	2.92899			10000		10000	10000	10000	10000			10000	10000	10000	107911		10000	10000	10000	22451.3
C47H78NO8P	PE-NMe2(20:4(5Z,8Z,11Z,14Z)/20:4(5Z,8Z,11Z,14Z))	HMDB0113877	[H]C(COC(=O)CCC\C=C/C\C=C/C\C=C/C\C=C/CCCCC)(COP(O)(=O)OCCN(C)C)OC(=O)CCC\C=C/C\C=C/C\C=C/C\C=C/CCCCC	816.557	2.92899			10000		10000	10000	10000	10000			10000	10000	10000	107911		10000	10000	10000	22451.3
C47H78NO8P	PE-NMe2(18:2(9Z,12Z)/22:6(4Z,7Z,10Z,13Z,16Z,19Z))	HMDB0114091	[H]C(COC(=O)CCCCCCC\C=C/C\C=C/CCCCC)(COP(O)(=O)OCCN(C)C)OC(=O)CC\C=C/C\C=C/C\C=C/C\C=C/C\C=C/C\C=C/CC	816.557	2.92899			10000		10000	10000	10000	10000			10000	10000	10000	107911		10000	10000	10000	22451.3
C47H78NO8P	PE-NMe2(18:3(6Z,9Z,12Z)/22:5(4Z,7Z,10Z,13Z,16Z))	HMDB0114118	[H]C(COC(=O)CCCC\C=C/C\C=C/C\C=C/CCCCC)(COP(O)(=O)OCCN(C)C)OC(=O)CC\C=C/C\C=C/C\C=C/C\C=C/C\C=C/CCCCC	816.557	2.92899			10000		10000	10000	10000	10000			10000	10000	10000	107911		10000	10000	10000	22451.3
C47H78NO8P	PE-NMe2(18:3(6Z,9Z,12Z)/22:5(7Z,10Z,13Z,16Z,19Z))	HMDB0114119	[H]C(COC(=O)CCCC\C=C/C\C=C/C\C=C/CCCCC)(COP(O)(=O)OCCN(C)C)OC(=O)CCCCC\C=C/C\C=C/C\C=C/C\C=C/C\C=C/CC	816.557	2.92899			10000		10000	10000	10000	10000			10000	10000	10000	107911		10000	10000	10000	22451.3
C47H78NO8P	PE-NMe2(18:3(9Z,12Z,15Z)/22:5(4Z,7Z,10Z,13Z,16Z))	HMDB0114147	[H]C(COC(=O)CCCCCCC\C=C/C\C=C/C\C=C/CC)(COP(O)(=O)OCCN(C)C)OC(=O)CC\C=C/C\C=C/C\C=C/C\C=C/C\C=C/CCCCC	816.557	2.92899			10000		10000	10000	10000	10000			10000	10000	10000	107911		10000	10000	10000	22451.3
C47H78NO8P	PE-NMe2(18:3(9Z,12Z,15Z)/22:5(7Z,10Z,13Z,16Z,19Z))	HMDB0114148	[H]C(COC(=O)CCCCCCC\C=C/C\C=C/C\C=C/CC)(COP(O)(=O)OCCN(C)C)OC(=O)CCCCC\C=C/C\C=C/C\C=C/C\C=C/C\C=C/CC	816.557	2.92899			10000		10000	10000	10000	10000			10000	10000	10000	107911		10000	10000	10000	22451.3
C47H78NO8P	PE-NMe2(18:4(6Z,9Z,12Z,15Z)/22:4(7Z,10Z,13Z,16Z))	HMDB0114175	[H]C(COC(=O)CCCC\C=C/C\C=C/C\C=C/C\C=C/CC)(COP(O)(=O)OCCN(C)C)OC(=O)CCCCC\C=C/C\C=C/C\C=C/C\C=C/CCCCC	816.557	2.92899			10000		10000	10000	10000	10000			10000	10000	10000	107911		10000	10000	10000	22451.3
C47H78NO8P	PE-NMe2(20:3(5Z,8Z,11Z)/20:5(5Z,8Z,11Z,14Z,17Z))	HMDB0114287	[H]C(COC(=O)CCC\C=C/C\C=C/C\C=C/CCCCCCCC)(COP(O)(=O)OCCN(C)C)OC(=O)CCC\C=C/C\C=C/C\C=C/C\C=C/C\C=C/CC	816.557	2.92899			10000		10000	10000	10000	10000			10000	10000	10000	107911		10000	10000	10000	22451.3
C47H78NO8P	PE-NMe2(20:3(8Z,11Z,14Z)/20:5(5Z,8Z,11Z,14Z,17Z))	HMDB0114315	[H]C(COC(=O)CCCCCC\C=C/C\C=C/C\C=C/CCCCC)(COP(O)(=O)OCCN(C)C)OC(=O)CCC\C=C/C\C=C/C\C=C/C\C=C/C\C=C/CC	816.557	2.92899			10000		10000	10000	10000	10000			10000	10000	10000	107911		10000	10000	10000	22451.3
C47H78NO8P	PE-NMe2(20:4(5Z,8Z,11Z,14Z)/20:4(8Z,11Z,14Z,17Z))	HMDB0114341	[H]C(COC(=O)CCC\C=C/C\C=C/C\C=C/C\C=C/CCCCC)(COP(O)(=O)OCCN(C)C)OC(=O)CCCCCC\C=C/C\C=C/C\C=C/C\C=C/CC	816.557	2.92899			10000		10000	10000	10000	10000			10000	10000	10000	107911		10000	10000	10000	22451.3
C47H78NO8P	PE-NMe2(20:4(8Z,11Z,14Z,17Z)/20:4(5Z,8Z,11Z,14Z))	HMDB0114369	[H]C(COC(=O)CCCCCC\C=C/C\C=C/C\C=C/C\C=C/CC)(COP(O)(=O)OCCN(C)C)OC(=O)CCC\C=C/C\C=C/C\C=C/C\C=C/CCCCC	816.557	2.92899			10000		10000	10000	10000	10000			10000	10000	10000	107911		10000	10000	10000	22451.3
C47H78NO8P	PE-NMe2(20:4(8Z,11Z,14Z,17Z)/20:4(8Z,11Z,14Z,17Z))	HMDB0114370	[H]C(COC(=O)CCCCCC\C=C/C\C=C/C\C=C/C\C=C/CC)(COP(O)(=O)OCCN(C)C)OC(=O)CCCCCC\C=C/C\C=C/C\C=C/C\C=C/CC	816.557	2.92899			10000		10000	10000	10000	10000			10000	10000	10000	107911		10000	10000	10000	22451.3
C47H78NO8P	PE-NMe2(20:5(5Z,8Z,11Z,14Z,17Z)/20:3(5Z,8Z,11Z))	HMDB0114396	[H]C(COC(=O)CCC\C=C/C\C=C/C\C=C/C\C=C/C\C=C/CC)(COP(O)(=O)OCCN(C)C)OC(=O)CCC\C=C/C\C=C/C\C=C/CCCCCCCC	816.557	2.92899			10000		10000	10000	10000	10000			10000	10000	10000	107911		10000	10000	10000	22451.3
C47H78NO8P	PE-NMe2(20:5(5Z,8Z,11Z,14Z,17Z)/20:3(8Z,11Z,14Z))	HMDB0114397	[H]C(COC(=O)CCC\C=C/C\C=C/C\C=C/C\C=C/C\C=C/CC)(COP(O)(=O)OCCN(C)C)OC(=O)CCCCCC\C=C/C\C=C/C\C=C/CCCCC	816.557	2.92899			10000		10000	10000	10000	10000			10000	10000	10000	107911		10000	10000	10000	22451.3
C47H78NO8P	PE-NMe2(22:4(7Z,10Z,13Z,16Z)/18:4(6Z,9Z,12Z,15Z))	HMDB0114506	[H]C(COC(=O)CCCCC\C=C/C\C=C/C\C=C/C\C=C/CCCCC)(COP(O)(=O)OCCN(C)C)OC(=O)CCCC\C=C/C\C=C/C\C=C/C\C=C/CC	816.557	2.92899			10000		10000	10000	10000	10000			10000	10000	10000	107911		10000	10000	10000	22451.3
C47H78NO8P	PE-NMe2(22:5(4Z,7Z,10Z,13Z,16Z)/18:3(6Z,9Z,12Z))	HMDB0114531	[H]C(COC(=O)CC\C=C/C\C=C/C\C=C/C\C=C/C\C=C/CCCCC)(COP(O)(=O)OCCN(C)C)OC(=O)CCCC\C=C/C\C=C/C\C=C/CCCCC	816.557	2.92899			10000		10000	10000	10000	10000			10000	10000	10000	107911		10000	10000	10000	22451.3
C47H78NO8P	PE-NMe2(22:5(4Z,7Z,10Z,13Z,16Z)/18:3(9Z,12Z,15Z))	HMDB0114532	[H]C(COC(=O)CC\C=C/C\C=C/C\C=C/C\C=C/C\C=C/CCCCC)(COP(O)(=O)OCCN(C)C)OC(=O)CCCCCCC\C=C/C\C=C/C\C=C/CC	816.557	2.92899			10000		10000	10000	10000	10000			10000	10000	10000	107911		10000	10000	10000	22451.3
C47H78NO8P	PE-NMe2(22:5(7Z,10Z,13Z,16Z,19Z)/18:3(6Z,9Z,12Z))	HMDB0114558	[H]C(COC(=O)CCCCC\C=C/C\C=C/C\C=C/C\C=C/C\C=C/CC)(COP(O)(=O)OCCN(C)C)OC(=O)CCCC\C=C/C\C=C/C\C=C/CCCCC	816.557	2.92899			10000		10000	10000	10000	10000			10000	10000	10000	107911		10000	10000	10000	22451.3
C47H78NO8P	PE-NMe2(22:5(7Z,10Z,13Z,16Z,19Z)/18:3(9Z,12Z,15Z))	HMDB0114559	[H]C(COC(=O)CCCCC\C=C/C\C=C/C\C=C/C\C=C/C\C=C/CC)(COP(O)(=O)OCCN(C)C)OC(=O)CCCCCCC\C=C/C\C=C/C\C=C/CC	816.557	2.92899			10000		10000	10000	10000	10000			10000	10000	10000	107911		10000	10000	10000	22451.3
C47H78NO8P	PE-NMe2(22:6(4Z,7Z,10Z,13Z,16Z,19Z)/18:2(9Z,12Z))	HMDB0114584	[H]C(COC(=O)CC\C=C/C\C=C/C\C=C/C\C=C/C\C=C/C\C=C/CC)(COP(O)(=O)OCCN(C)C)OC(=O)CCCCCCC\C=C/C\C=C/CCCCC	816.557	2.92899			10000		10000	10000	10000	10000			10000	10000	10000	107911		10000	10000	10000	22451.3
C53H70N4O4	Pyropheophytin b	HMDB0034248	CCCCCC(C)CCCC(C)CC(C)C\C(C)=C\COC(=O)CCC1C(C)C2=N\C\1=C1\CC(=O)C3=C1NC(\C=C1/N=C(/C=C4\N/C(=C\2)C(C)=C4C=C)C(C=O)=C1CC)=C3C	827.548	3.05235			10000		10000	10000	10000	10000			10000	10000	10000	239402		10000	10000	10000	10000
C36H60O9	Fasciculic acid B	HMDB0036438	CC(CCC(O)C(C)(C)O)C1CCC2(C)C3=C(CC(O)C12C)C1(C)CC(OC(=O)CC(C)(O)CC(O)=O)C(O)C(C)(C)C1CC3	637.431	3.03477			10000		10000	10000	10000	10000			10000	10000	10000	232318		10000	10000	10000	10000
C36H60O9	Ginsenoside Rh7	HMDB0039446	CC(C)=CCCC(C)(OC1OC(CO)C(O)C(O)C1O)C1CCC2(C)C1C(O)CC1C3(C)CCC(O)C(C)(C)C3=CC(O)C21C	637.431	3.03477			10000		10000	10000	10000	10000			10000	10000	10000	232318		10000	10000	10000	10000
C36H60O9	Ginsenoside Rh8	HMDB0039943	CC(C)=CCCC(C)(OC1OC(CO)C(O)C(O)C1O)C1CCC2(C)C1C(=O)CC1C3(C)CCC(O)C(C)(C)C3C(O)CC21C	637.431	3.03477			10000		10000	10000	10000	10000			10000	10000	10000	232318		10000	10000	10000	10000
C25H47NO8	Carboprost Tromethamine	HMDB0014573	OCC([NH3+])(CO)CO.CCCCC[C@@](O)(C)\C=C\[C@H]1[C@@H](O)C[C@H](O)[C@@H]1C\C=C/CCCC(=O)[O-]	490.335	4.15506			10000		10000	10000	10000	10000			10000	14358.4	10000	202854		10000	10000	10000	12142.2
C13H16	1,2-Dihydro-1,1,6-trimethylnaphthalene	HMDB0040284	CC1=CC2=C(C=C1)C(C)(C)CC=C2	173.132	2.56078			41776.6		42626.6	41376.4	29367.8	509809			102884	296530	351018	475841		493814	194211	171069	237732
C47H76NO8P	PE(20:3(5Z,8Z,11Z)/22:6(4Z,7Z,10Z,13Z,16Z,19Z))	HMDB0009342	[H][C@@](COC(=O)CCC\C=C/C\C=C/C\C=C/CCCCCCCC)(COP(O)(=O)OCCN)OC(=O)CC\C=C/C\C=C/C\C=C/C\C=C/C\C=C/C\C=C/CC	814.54	2.98833			10000		10000	10000	10000	10000			11054.8	10000	10000	215697		10086.8	10000	10000	10000
C47H76NO8P	PE(20:3(8Z,11Z,14Z)/22:6(4Z,7Z,10Z,13Z,16Z,19Z))	HMDB0009375	[H][C@@](COC(=O)CCCCCC\C=C/C\C=C/C\C=C/CCCCC)(COP(O)(=O)OCCN)OC(=O)CC\C=C/C\C=C/C\C=C/C\C=C/C\C=C/C\C=C/CC	814.54	2.98833			10000		10000	10000	10000	10000			11054.8	10000	10000	215697		10086.8	10000	10000	10000
C47H76NO8P	PE(20:4(5Z,8Z,11Z,14Z)/22:5(4Z,7Z,10Z,13Z,16Z))	HMDB0009406	[H][C@@](COC(=O)CCC\C=C/C\C=C/C\C=C/C\C=C/CCCCC)(COP(O)(=O)OCCN)OC(=O)CC\C=C/C\C=C/C\C=C/C\C=C/C\C=C/CCCCC	814.54	2.98833			10000		10000	10000	10000	10000			11054.8	10000	10000	215697		10086.8	10000	10000	10000
C47H76NO8P	PE(20:4(5Z,8Z,11Z,14Z)/22:5(7Z,10Z,13Z,16Z,19Z))	HMDB0009407	[H][C@@](COC(=O)CCC\C=C/C\C=C/C\C=C/C\C=C/CCCCC)(COP(O)(=O)OCCN)OC(=O)CCCCC\C=C/C\C=C/C\C=C/C\C=C/C\C=C/CC	814.54	2.98833			10000		10000	10000	10000	10000			11054.8	10000	10000	215697		10086.8	10000	10000	10000
C47H76NO8P	PE(20:4(8Z,11Z,14Z,17Z)/22:5(4Z,7Z,10Z,13Z,16Z))	HMDB0009439	[H][C@@](COC(=O)CCCCCC\C=C/C\C=C/C\C=C/C\C=C/CC)(COP(O)(=O)OCCN)OC(=O)CC\C=C/C\C=C/C\C=C/C\C=C/C\C=C/CCCCC	814.54	2.98833			10000		10000	10000	10000	10000			11054.8	10000	10000	215697		10086.8	10000	10000	10000
C47H76NO8P	PE(20:4(8Z,11Z,14Z,17Z)/22:5(7Z,10Z,13Z,16Z,19Z))	HMDB0009440	[H][C@@](COC(=O)CCCCCC\C=C/C\C=C/C\C=C/C\C=C/CC)(COP(O)(=O)OCCN)OC(=O)CCCCC\C=C/C\C=C/C\C=C/C\C=C/C\C=C/CC	814.54	2.98833			10000		10000	10000	10000	10000			11054.8	10000	10000	215697		10086.8	10000	10000	10000
C47H76NO8P	PE(20:5(5Z,8Z,11Z,14Z,17Z)/22:4(7Z,10Z,13Z,16Z))	HMDB0009471	[H][C@@](COC(=O)CCC\C=C/C\C=C/C\C=C/C\C=C/C\C=C/CC)(COP(O)(=O)OCCN)OC(=O)CCCCC\C=C/C\C=C/C\C=C/C\C=C/CCCCC	814.54	2.98833			10000		10000	10000	10000	10000			11054.8	10000	10000	215697		10086.8	10000	10000	10000
C47H76NO8P	PE(22:4(7Z,10Z,13Z,16Z)/20:5(5Z,8Z,11Z,14Z,17Z))	HMDB0009598	[H][C@@](COC(=O)CCCCC\C=C/C\C=C/C\C=C/C\C=C/CCCCC)(COP(O)(=O)OCCN)OC(=O)CCC\C=C/C\C=C/C\C=C/C\C=C/C\C=C/CC	814.54	2.98833			10000		10000	10000	10000	10000			11054.8	10000	10000	215697		10086.8	10000	10000	10000
C47H76NO8P	PE(22:5(4Z,7Z,10Z,13Z,16Z)/20:4(5Z,8Z,11Z,14Z))	HMDB0009630	[H][C@@](COC(=O)CC\C=C/C\C=C/C\C=C/C\C=C/C\C=C/CCCCC)(COP(O)(=O)OCCN)OC(=O)CCC\C=C/C\C=C/C\C=C/C\C=C/CCCCC	814.54	2.98833			10000		10000	10000	10000	10000			11054.8	10000	10000	215697		10086.8	10000	10000	10000
C47H76NO8P	PE(22:5(4Z,7Z,10Z,13Z,16Z)/20:4(8Z,11Z,14Z,17Z))	HMDB0009631	[H][C@@](COC(=O)CC\C=C/C\C=C/C\C=C/C\C=C/C\C=C/CCCCC)(COP(O)(=O)OCCN)OC(=O)CCCCCC\C=C/C\C=C/C\C=C/C\C=C/CC	814.54	2.98833			10000		10000	10000	10000	10000			11054.8	10000	10000	215697		10086.8	10000	10000	10000
C47H76NO8P	PE(22:5(7Z,10Z,13Z,16Z,19Z)/20:4(5Z,8Z,11Z,14Z))	HMDB0009663	[H][C@@](COC(=O)CCCCC\C=C/C\C=C/C\C=C/C\C=C/C\C=C/CC)(COP(O)(=O)OCCN)OC(=O)CCC\C=C/C\C=C/C\C=C/C\C=C/CCCCC	814.54	2.98833			10000		10000	10000	10000	10000			11054.8	10000	10000	215697		10086.8	10000	10000	10000
C47H76NO8P	PE(22:5(7Z,10Z,13Z,16Z,19Z)/20:4(8Z,11Z,14Z,17Z))	HMDB0009664	[H][C@@](COC(=O)CCCCC\C=C/C\C=C/C\C=C/C\C=C/C\C=C/CC)(COP(O)(=O)OCCN)OC(=O)CCCCCC\C=C/C\C=C/C\C=C/C\C=C/CC	814.54	2.98833			10000		10000	10000	10000	10000			11054.8	10000	10000	215697		10086.8	10000	10000	10000
C47H76NO8P	PE(22:6(4Z,7Z,10Z,13Z,16Z,19Z)/20:3(5Z,8Z,11Z))	HMDB0009694	[H][C@@](COC(=O)CC\C=C/C\C=C/C\C=C/C\C=C/C\C=C/C\C=C/CC)(COP(O)(=O)OCCN)OC(=O)CCC\C=C/C\C=C/C\C=C/CCCCCCCC	814.54	2.98833			10000		10000	10000	10000	10000			11054.8	10000	10000	215697		10086.8	10000	10000	10000
C47H76NO8P	PE(22:6(4Z,7Z,10Z,13Z,16Z,19Z)/20:3(8Z,11Z,14Z))	HMDB0009695	[H][C@@](COC(=O)CC\C=C/C\C=C/C\C=C/C\C=C/C\C=C/C\C=C/CC)(COP(O)(=O)OCCN)OC(=O)CCCCCC\C=C/C\C=C/C\C=C/CCCCC	814.54	2.98833			10000		10000	10000	10000	10000			11054.8	10000	10000	215697		10086.8	10000	10000	10000
C47H76NO8P	PE-NMe2(18:3(6Z,9Z,12Z)/22:6(4Z,7Z,10Z,13Z,16Z,19Z))	HMDB0114120	[H]C(COC(=O)CCCC\C=C/C\C=C/C\C=C/CCCCC)(COP(O)(=O)OCCN(C)C)OC(=O)CC\C=C/C\C=C/C\C=C/C\C=C/C\C=C/C\C=C/CC	814.54	2.98833			10000		10000	10000	10000	10000			11054.8	10000	10000	215697		10086.8	10000	10000	10000
C47H76NO8P	PE-NMe2(18:3(9Z,12Z,15Z)/22:6(4Z,7Z,10Z,13Z,16Z,19Z))	HMDB0114149	[H]C(COC(=O)CCCCCCC\C=C/C\C=C/C\C=C/CC)(COP(O)(=O)OCCN(C)C)OC(=O)CC\C=C/C\C=C/C\C=C/C\C=C/C\C=C/C\C=C/CC	814.54	2.98833			10000		10000	10000	10000	10000			11054.8	10000	10000	215697		10086.8	10000	10000	10000
C47H76NO8P	PE-NMe2(18:4(6Z,9Z,12Z,15Z)/22:5(4Z,7Z,10Z,13Z,16Z))	HMDB0114176	[H]C(COC(=O)CCCC\C=C/C\C=C/C\C=C/C\C=C/CC)(COP(O)(=O)OCCN(C)C)OC(=O)CC\C=C/C\C=C/C\C=C/C\C=C/C\C=C/CCCCC	814.54	2.98833			10000		10000	10000	10000	10000			11054.8	10000	10000	215697		10086.8	10000	10000	10000
C47H76NO8P	PE-NMe2(18:4(6Z,9Z,12Z,15Z)/22:5(7Z,10Z,13Z,16Z,19Z))	HMDB0114177	[H]C(COC(=O)CCCC\C=C/C\C=C/C\C=C/C\C=C/CC)(COP(O)(=O)OCCN(C)C)OC(=O)CCCCC\C=C/C\C=C/C\C=C/C\C=C/C\C=C/CC	814.54	2.98833			10000		10000	10000	10000	10000			11054.8	10000	10000	215697		10086.8	10000	10000	10000
C47H76NO8P	PE-NMe2(20:4(5Z,8Z,11Z,14Z)/20:5(5Z,8Z,11Z,14Z,17Z))	HMDB0114342	[H]C(COC(=O)CCC\C=C/C\C=C/C\C=C/C\C=C/CCCCC)(COP(O)(=O)OCCN(C)C)OC(=O)CCC\C=C/C\C=C/C\C=C/C\C=C/C\C=C/CC	814.54	2.98833			10000		10000	10000	10000	10000			11054.8	10000	10000	215697		10086.8	10000	10000	10000
C47H76NO8P	PE-NMe2(20:4(8Z,11Z,14Z,17Z)/20:5(5Z,8Z,11Z,14Z,17Z))	HMDB0114371	[H]C(COC(=O)CCCCCC\C=C/C\C=C/C\C=C/C\C=C/CC)(COP(O)(=O)OCCN(C)C)OC(=O)CCC\C=C/C\C=C/C\C=C/C\C=C/C\C=C/CC	814.54	2.98833			10000		10000	10000	10000	10000			11054.8	10000	10000	215697		10086.8	10000	10000	10000
C47H76NO8P	PE-NMe2(20:5(5Z,8Z,11Z,14Z,17Z)/20:4(5Z,8Z,11Z,14Z))	HMDB0114398	[H]C(COC(=O)CCC\C=C/C\C=C/C\C=C/C\C=C/C\C=C/CC)(COP(O)(=O)OCCN(C)C)OC(=O)CCC\C=C/C\C=C/C\C=C/C\C=C/CCCCC	814.54	2.98833			10000		10000	10000	10000	10000			11054.8	10000	10000	215697		10086.8	10000	10000	10000
C47H76NO8P	PE-NMe2(20:5(5Z,8Z,11Z,14Z,17Z)/20:4(8Z,11Z,14Z,17Z))	HMDB0114399	[H]C(COC(=O)CCC\C=C/C\C=C/C\C=C/C\C=C/C\C=C/CC)(COP(O)(=O)OCCN(C)C)OC(=O)CCCCCC\C=C/C\C=C/C\C=C/C\C=C/CC	814.54	2.98833			10000		10000	10000	10000	10000			11054.8	10000	10000	215697		10086.8	10000	10000	10000
C47H76NO8P	PE-NMe2(22:5(4Z,7Z,10Z,13Z,16Z)/18:4(6Z,9Z,12Z,15Z))	HMDB0114533	[H]C(COC(=O)CC\C=C/C\C=C/C\C=C/C\C=C/C\C=C/CCCCC)(COP(O)(=O)OCCN(C)C)OC(=O)CCCC\C=C/C\C=C/C\C=C/C\C=C/CC	814.54	2.98833			10000		10000	10000	10000	10000			11054.8	10000	10000	215697		10086.8	10000	10000	10000
C47H76NO8P	PE-NMe2(22:5(7Z,10Z,13Z,16Z,19Z)/18:4(6Z,9Z,12Z,15Z))	HMDB0114560	[H]C(COC(=O)CCCCC\C=C/C\C=C/C\C=C/C\C=C/C\C=C/CC)(COP(O)(=O)OCCN(C)C)OC(=O)CCCC\C=C/C\C=C/C\C=C/C\C=C/CC	814.54	2.98833			10000		10000	10000	10000	10000			11054.8	10000	10000	215697		10086.8	10000	10000	10000
C47H76NO8P	PE-NMe2(22:6(4Z,7Z,10Z,13Z,16Z,19Z)/18:3(6Z,9Z,12Z))	HMDB0114585	[H]C(COC(=O)CC\C=C/C\C=C/C\C=C/C\C=C/C\C=C/C\C=C/CC)(COP(O)(=O)OCCN(C)C)OC(=O)CCCC\C=C/C\C=C/C\C=C/CCCCC	814.54	2.98833			10000		10000	10000	10000	10000			11054.8	10000	10000	215697		10086.8	10000	10000	10000
C47H76NO8P	PE-NMe2(22:6(4Z,7Z,10Z,13Z,16Z,19Z)/18:3(9Z,12Z,15Z))	HMDB0114586	[H]C(COC(=O)CC\C=C/C\C=C/C\C=C/C\C=C/C\C=C/C\C=C/CC)(COP(O)(=O)OCCN(C)C)OC(=O)CCCCCCC\C=C/C\C=C/C\C=C/CC	814.54	2.98833			10000		10000	10000	10000	10000			11054.8	10000	10000	215697		10086.8	10000	10000	10000
C6H6N2O2	Urocanic acid	HMDB0000301	OC(=O)\C=C\C1=CNC=N1	139.05	7.08393			10000		441809	350060	412447	2294344			121788	59905.8	36972.3	244322		721222	655697	750684	737509
C6H6N2O2	Nicotinamide N-oxide	HMDB0002730	NC(=O)C1=C[N+]([O-])=CC=C1	139.05	7.08393			10000		441809	350060	412447	2294344			121788	59905.8	36972.3	244322		721222	655697	750684	737509
C6H6N2O2	5-Oxo-2(5H)-isoxazolepropanenitrile	HMDB0031338	O=C1ON(CCC#N)C=C1	139.05	7.08393			10000		441809	350060	412447	2294344			121788	59905.8	36972.3	244322		721222	655697	750684	737509
C6H6N2O2	(E)-Urocanic acid	HMDB0034174	OC(=O)\C=C/C1=CN=CN1	139.05	7.08393			10000		441809	350060	412447	2294344			121788	59905.8	36972.3	244322		721222	655697	750684	737509
C6H6N2O2	2-Aminonicotinic acid	HMDB0061680	NC1=C(C=CC=N1)C(O)=O	139.05	7.08393			10000		441809	350060	412447	2294344			121788	59905.8	36972.3	244322		721222	655697	750684	737509
C6H6N2O2	Trans-urocanate	HMDB0062562	[H]\C(=C(\[H])C1=CN=CN1)C([O-])=O	139.05	7.08393			10000		441809	350060	412447	2294344			121788	59905.8	36972.3	244322		721222	655697	750684	737509
C6H5NO3	4-Nitrophenol	HMDB0001232	OC1=CC=C(C=C1)[N+]([O-])=O	140.034	6.96248			10000		10000	10000	151106	841985			10000	10000	10000	10000		10000	10000	10000	13028.3
C6H5NO3	6-Hydroxynicotinic acid	HMDB0002658	OC(=O)C1=CN=C(O)C=C1	140.034	6.96248			10000		10000	10000	151106	841985			10000	10000	10000	10000		10000	10000	10000	13028.3
C6H5NO3	3-Hydroxypicolinic acid	HMDB0013188	OC(=O)C1=C(O)C=CC=N1	140.034	6.96248			10000		10000	10000	151106	841985			10000	10000	10000	10000		10000	10000	10000	13028.3
C6H5NO3	2-Hydroxynicotinic acid	HMDB0059710	OC(=O)C1=CC=CN=C1O	140.034	6.96248			10000		10000	10000	151106	841985			10000	10000	10000	10000		10000	10000	10000	13028.3
C6H5NO3	4-nitrophenolate	HMDB0062627	[O-]C1=CC=C(C=C1)N(=O)=O	140.034	6.96248			10000		10000	10000	151106	841985			10000	10000	10000	10000		10000	10000	10000	13028.3
C43H69NO14	Solacauline	HMDB0029373	CC1C2CCC(C)CN2C2CC3C4CC=C5CC(CCC5(C)C4CCC3(C)C12)OC1OCC(OC2OCC(OC3OC(CO)C(O)C(O)C3O)C(O)C2O)C(O)C1O	824.481	3.11718			10000		10000	10000	10000	10000			10000	10000	10000	187817		10000	10000	10000	10000
C32H56O13	Lyciumoside III	HMDB0039553	C\C(CC\C=C(/C)CCC(OC1OC(CO)C(O)C(O)C1O)C(C)(C)O)=C/CCC(C)(OC1OC(CO)C(O)C(O)C1O)C=C	649.382	3.11507			10000		10000	10000	10000	10000			10000	10000	10000	186666		10000	10000	10000	10000
C45H72NO8P	PE(18:3(6Z,9Z,12Z)/22:6(4Z,7Z,10Z,13Z,16Z,19Z))	HMDB0009144	[H][C@@](COC(=O)CCCC\C=C/C\C=C/C\C=C/CCCCC)(COP(O)(=O)OCCN)OC(=O)CC\C=C/C\C=C/C\C=C/C\C=C/C\C=C/C\C=C/CC	786.509	4.89512			10000		10000	10000	10000	10000			10000	10000	10000	143787		10000	10000	10000	12903.2
C45H72NO8P	PE(18:3(9Z,12Z,15Z)/22:6(4Z,7Z,10Z,13Z,16Z,19Z))	HMDB0009177	[H][C@@](COC(=O)CCCCCCC\C=C/C\C=C/C\C=C/CC)(COP(O)(=O)OCCN)OC(=O)CC\C=C/C\C=C/C\C=C/C\C=C/C\C=C/C\C=C/CC	786.509	4.89512			10000		10000	10000	10000	10000			10000	10000	10000	143787		10000	10000	10000	12903.2
C45H72NO8P	PE(18:4(6Z,9Z,12Z,15Z)/22:5(4Z,7Z,10Z,13Z,16Z))	HMDB0009208	[H][C@@](COC(=O)CCCC\C=C/C\C=C/C\C=C/C\C=C/CC)(COP(O)(=O)OCCN)OC(=O)CC\C=C/C\C=C/C\C=C/C\C=C/C\C=C/CCCCC	786.509	4.89512			10000		10000	10000	10000	10000			10000	10000	10000	143787		10000	10000	10000	12903.2
C45H72NO8P	PE(18:4(6Z,9Z,12Z,15Z)/22:5(7Z,10Z,13Z,16Z,19Z))	HMDB0009209	[H][C@@](COC(=O)CCCC\C=C/C\C=C/C\C=C/C\C=C/CC)(COP(O)(=O)OCCN)OC(=O)CCCCC\C=C/C\C=C/C\C=C/C\C=C/C\C=C/CC	786.509	4.89512			10000		10000	10000	10000	10000			10000	10000	10000	143787		10000	10000	10000	12903.2
C45H72NO8P	PE(20:4(5Z,8Z,11Z,14Z)/20:5(5Z,8Z,11Z,14Z,17Z))	HMDB0009401	[H][C@@](COC(=O)CCC\C=C/C\C=C/C\C=C/C\C=C/CCCCC)(COP(O)(=O)OCCN)OC(=O)CCC\C=C/C\C=C/C\C=C/C\C=C/C\C=C/CC	786.509	4.89512			10000		10000	10000	10000	10000			10000	10000	10000	143787		10000	10000	10000	12903.2
C45H72NO8P	PE(20:4(8Z,11Z,14Z,17Z)/20:5(5Z,8Z,11Z,14Z,17Z))	HMDB0009434	[H][C@@](COC(=O)CCCCCC\C=C/C\C=C/C\C=C/C\C=C/CC)(COP(O)(=O)OCCN)OC(=O)CCC\C=C/C\C=C/C\C=C/C\C=C/C\C=C/CC	786.509	4.89512			10000		10000	10000	10000	10000			10000	10000	10000	143787		10000	10000	10000	12903.2
C45H72NO8P	PE(20:5(5Z,8Z,11Z,14Z,17Z)/20:4(5Z,8Z,11Z,14Z))	HMDB0009465	[H][C@@](COC(=O)CCC\C=C/C\C=C/C\C=C/C\C=C/C\C=C/CC)(COP(O)(=O)OCCN)OC(=O)CCC\C=C/C\C=C/C\C=C/C\C=C/CCCCC	786.509	4.89512			10000		10000	10000	10000	10000			10000	10000	10000	143787		10000	10000	10000	12903.2
C45H72NO8P	PE(20:5(5Z,8Z,11Z,14Z,17Z)/20:4(8Z,11Z,14Z,17Z))	HMDB0009466	[H][C@@](COC(=O)CCC\C=C/C\C=C/C\C=C/C\C=C/C\C=C/CC)(COP(O)(=O)OCCN)OC(=O)CCCCCC\C=C/C\C=C/C\C=C/C\C=C/CC	786.509	4.89512			10000		10000	10000	10000	10000			10000	10000	10000	143787		10000	10000	10000	12903.2
C45H72NO8P	PE(22:5(4Z,7Z,10Z,13Z,16Z)/18:4(6Z,9Z,12Z,15Z))	HMDB0009624	[H][C@@](COC(=O)CC\C=C/C\C=C/C\C=C/C\C=C/C\C=C/CCCCC)(COP(O)(=O)OCCN)OC(=O)CCCC\C=C/C\C=C/C\C=C/C\C=C/CC	786.509	4.89512			10000		10000	10000	10000	10000			10000	10000	10000	143787		10000	10000	10000	12903.2
C45H72NO8P	PE(22:5(7Z,10Z,13Z,16Z,19Z)/18:4(6Z,9Z,12Z,15Z))	HMDB0009657	[H][C@@](COC(=O)CCCCC\C=C/C\C=C/C\C=C/C\C=C/C\C=C/CC)(COP(O)(=O)OCCN)OC(=O)CCCC\C=C/C\C=C/C\C=C/C\C=C/CC	786.509	4.89512			10000		10000	10000	10000	10000			10000	10000	10000	143787		10000	10000	10000	12903.2
C45H72NO8P	PE(22:6(4Z,7Z,10Z,13Z,16Z,19Z)/18:3(6Z,9Z,12Z))	HMDB0009688	[H][C@@](COC(=O)CC\C=C/C\C=C/C\C=C/C\C=C/C\C=C/C\C=C/CC)(COP(O)(=O)OCCN)OC(=O)CCCC\C=C/C\C=C/C\C=C/CCCCC	786.509	4.89512			10000		10000	10000	10000	10000			10000	10000	10000	143787		10000	10000	10000	12903.2
C45H72NO8P	PE(22:6(4Z,7Z,10Z,13Z,16Z,19Z)/18:3(9Z,12Z,15Z))	HMDB0009689	[H][C@@](COC(=O)CC\C=C/C\C=C/C\C=C/C\C=C/C\C=C/C\C=C/CC)(COP(O)(=O)OCCN)OC(=O)CCCCCCC\C=C/C\C=C/C\C=C/CC	786.509	4.89512			10000		10000	10000	10000	10000			10000	10000	10000	143787		10000	10000	10000	12903.2
C45H72NO8P	PE-NMe2(18:4(6Z,9Z,12Z,15Z)/20:5(5Z,8Z,11Z,14Z,17Z))	HMDB0114171	[H]C(COC(=O)CCCC\C=C/C\C=C/C\C=C/C\C=C/CC)(COP(O)(=O)OCCN(C)C)OC(=O)CCC\C=C/C\C=C/C\C=C/C\C=C/C\C=C/CC	786.509	4.89512			10000		10000	10000	10000	10000			10000	10000	10000	143787		10000	10000	10000	12903.2
C45H72NO8P	PE-NMe2(20:5(5Z,8Z,11Z,14Z,17Z)/18:4(6Z,9Z,12Z,15Z))	HMDB0114392	[H]C(COC(=O)CCC\C=C/C\C=C/C\C=C/C\C=C/C\C=C/CC)(COP(O)(=O)OCCN(C)C)OC(=O)CCCC\C=C/C\C=C/C\C=C/C\C=C/CC	786.509	4.89512			10000		10000	10000	10000	10000			10000	10000	10000	143787		10000	10000	10000	12903.2
C13H25NO3	N-Undecanoylglycine	HMDB0013286	CCCCCCCCCCC(=O)NCC(O)=O	244.19	2.5548			167041		219751	250434	188372	2269700			549704	1244829	1530801	2403093		2032036	754343	729715	851574
C10H14N5O7P	Adenosine monophosphate	HMDB0000045	NC1=C2N=CN([C@@H]3O[C@H](COP(O)(O)=O)[C@@H](O)[C@H]3O)C2=NC=N1	348.069	10.9234			10000		10000	10000	10000	10000			10000	28647.1	27727.7	330346		10000	10000	10000	10465
C10H14N5O7P	2'-Deoxyguanosine 5'-monophosphate	HMDB0001044	NC1=NC(=O)C2=C(N1)N(C=N2)[C@H]1C[C@H](O)[C@@H](COP(O)(O)=O)O1	348.069	10.9234			10000		10000	10000	10000	10000			10000	28647.1	27727.7	330346		10000	10000	10000	10465
C10H14N5O7P	3'-AMP	HMDB0003540	NC1=C2N=CN([C@@H]3O[C@H](CO)[C@@H](OP(O)(O)=O)[C@H]3O)C2=NC=N1	348.069	10.9234			10000		10000	10000	10000	10000			10000	28647.1	27727.7	330346		10000	10000	10000	10465
C10H14N5O7P	Adenosine 2'-phosphate	HMDB0011617	NC1=NC=NC2=C1N=CN2C1O[C@H](CO)[C@@H](O)[C@H]1OP(O)(O)=O	348.069	10.9234			10000		10000	10000	10000	10000			10000	28647.1	27727.7	330346		10000	10000	10000	10465
C10H14N5O7P	2-hydroxy-dAMP	HMDB0059594	[H][C@]1(O)C[C@@]([H])(O[C@]1([H])COP(O)(O)=O)N1C=NC2=C(N)N=C(O)N=C12	348.069	10.9234			10000		10000	10000	10000	10000			10000	28647.1	27727.7	330346		10000	10000	10000	10465
C12H10O	Methyl beta-naphthyl ketone	HMDB0032412	CC(=O)C1=CC2=CC=CC=C2C=C1	171.081	6.57067			10000		73605.6	98924.5	38122.2	127489			53976.6	10000	10000	75355.1		35205.7	24604.5	10000	65456.4
C12H10O	2-Biphenylol	HMDB0032582	OC1=CC=CC=C1C1=CC=CC=C1	171.081	6.57067			10000		73605.6	98924.5	38122.2	127489			53976.6	10000	10000	75355.1		35205.7	24604.5	10000	65456.4
C12H10O	Diphenyl ether	HMDB0034446	O(C1=CC=CC=C1)C1=CC=CC=C1	171.081	6.57067			10000		73605.6	98924.5	38122.2	127489			53976.6	10000	10000	75355.1		35205.7	24604.5	10000	65456.4
C43H71O8P	PA(18:1(11Z)/22:6(4Z,7Z,10Z,13Z,16Z,19Z))	HMDB0114918	[H][C@@](COC(=O)CCCCCCCCC\C=C/CCCCCC)(COP(O)(O)=O)OC(=O)CC\C=C/C\C=C/C\C=C/C\C=C/C\C=C/C\C=C/CC	747.496	4.35103			10000		10000	10000	10000	10000			10000	10000	10000	154171		10000	10000	10000	10000
C43H71O8P	PA(18:1(9Z)/22:6(4Z,7Z,10Z,13Z,16Z,19Z))	HMDB0114943	[H][C@@](COC(=O)CCCCCCC\C=C/CCCCCCCC)(COP(O)(O)=O)OC(=O)CC\C=C/C\C=C/C\C=C/C\C=C/C\C=C/C\C=C/CC	747.496	4.35103			10000		10000	10000	10000	10000			10000	10000	10000	154171		10000	10000	10000	10000
C43H71O8P	PA(18:2(9Z,12Z)/22:5(4Z,7Z,10Z,13Z,16Z))	HMDB0114968	[H][C@@](COC(=O)CCCCCCC\C=C/C\C=C/CCCCC)(COP(O)(O)=O)OC(=O)CC\C=C/C\C=C/C\C=C/C\C=C/C\C=C/CCCCC	747.496	4.35103			10000		10000	10000	10000	10000			10000	10000	10000	154171		10000	10000	10000	10000
C43H71O8P	PA(18:2(9Z,12Z)/22:5(7Z,10Z,13Z,16Z,19Z))	HMDB0114969	[H][C@@](COC(=O)CCCCCCC\C=C/C\C=C/CCCCC)(COP(O)(O)=O)OC(=O)CCCCC\C=C/C\C=C/C\C=C/C\C=C/C\C=C/CC	747.496	4.35103			10000		10000	10000	10000	10000			10000	10000	10000	154171		10000	10000	10000	10000
C43H71O8P	PA(18:3(6Z,9Z,12Z)/22:4(7Z,10Z,13Z,16Z))	HMDB0114994	[H][C@@](COC(=O)CCCC\C=C/C\C=C/C\C=C/CCCCC)(COP(O)(O)=O)OC(=O)CCCCC\C=C/C\C=C/C\C=C/C\C=C/CCCCC	747.496	4.35103			10000		10000	10000	10000	10000			10000	10000	10000	154171		10000	10000	10000	10000
C43H71O8P	PA(18:3(9Z,12Z,15Z)/22:4(7Z,10Z,13Z,16Z))	HMDB0115021	[H][C@@](COC(=O)CCCCCCC\C=C/C\C=C/C\C=C/CC)(COP(O)(O)=O)OC(=O)CCCCC\C=C/C\C=C/C\C=C/C\C=C/CCCCC	747.496	4.35103			10000		10000	10000	10000	10000			10000	10000	10000	154171		10000	10000	10000	10000
C43H71O8P	PA(20:3(5Z,8Z,11Z)/20:4(5Z,8Z,11Z,14Z))	HMDB0115133	[H][C@@](COC(=O)CCC\C=C/C\C=C/C\C=C/CCCCCCCC)(COP(O)(O)=O)OC(=O)CCC\C=C/C\C=C/C\C=C/C\C=C/CCCCC	747.496	4.35103			10000		10000	10000	10000	10000			10000	10000	10000	154171		10000	10000	10000	10000
C43H71O8P	PA(20:3(5Z,8Z,11Z)/20:4(8Z,11Z,14Z,17Z))	HMDB0115134	[H][C@@](COC(=O)CCC\C=C/C\C=C/C\C=C/CCCCCCCC)(COP(O)(O)=O)OC(=O)CCCCCC\C=C/C\C=C/C\C=C/C\C=C/CC	747.496	4.35103			10000		10000	10000	10000	10000			10000	10000	10000	154171		10000	10000	10000	10000
C43H71O8P	PA(20:4(5Z,8Z,11Z,14Z)/20:3(5Z,8Z,11Z))	HMDB0115158	[H][C@@](COC(=O)CCC\C=C/C\C=C/C\C=C/C\C=C/CCCCC)(COP(O)(O)=O)OC(=O)CCC\C=C/C\C=C/C\C=C/CCCCCCCC	747.496	4.35103			10000		10000	10000	10000	10000			10000	10000	10000	154171		10000	10000	10000	10000
C43H71O8P	PA(20:4(8Z,11Z,14Z,17Z)/20:3(5Z,8Z,11Z))	HMDB0115185	[H][C@@](COC(=O)CCCCCC\C=C/C\C=C/C\C=C/C\C=C/CC)(COP(O)(O)=O)OC(=O)CCC\C=C/C\C=C/C\C=C/CCCCCCCC	747.496	4.35103			10000		10000	10000	10000	10000			10000	10000	10000	154171		10000	10000	10000	10000
C43H71O8P	PA(22:4(7Z,10Z,13Z,16Z)/18:3(6Z,9Z,12Z))	HMDB0115332	[H][C@@](COC(=O)CCCCC\C=C/C\C=C/C\C=C/C\C=C/CCCCC)(COP(O)(O)=O)OC(=O)CCCC\C=C/C\C=C/C\C=C/CCCCC	747.496	4.35103			10000		10000	10000	10000	10000			10000	10000	10000	154171		10000	10000	10000	10000
C43H71O8P	PA(22:5(4Z,7Z,10Z,13Z,16Z)/18:2(9Z,12Z))	HMDB0115357	[H][C@@](COC(=O)CC\C=C/C\C=C/C\C=C/C\C=C/C\C=C/CCCCC)(COP(O)(O)=O)OC(=O)CCCCCCC\C=C/C\C=C/CCCCC	747.496	4.35103			10000		10000	10000	10000	10000			10000	10000	10000	154171		10000	10000	10000	10000
C43H71O8P	PA(22:5(7Z,10Z,13Z,16Z,19Z)/18:2(9Z,12Z))	HMDB0115383	[H][C@@](COC(=O)CCCCC\C=C/C\C=C/C\C=C/C\C=C/C\C=C/CC)(COP(O)(O)=O)OC(=O)CCCCCCC\C=C/C\C=C/CCCCC	747.496	4.35103			10000		10000	10000	10000	10000			10000	10000	10000	154171		10000	10000	10000	10000
C43H71O8P	PA(22:6(4Z,7Z,10Z,13Z,16Z,19Z)/18:1(11Z))	HMDB0115407	[H][C@@](COC(=O)CC\C=C/C\C=C/C\C=C/C\C=C/C\C=C/C\C=C/CC)(COP(O)(O)=O)OC(=O)CCCCCCCCC\C=C/CCCCCC	747.496	4.35103			10000		10000	10000	10000	10000			10000	10000	10000	154171		10000	10000	10000	10000
C43H71O8P	PA(22:6(4Z,7Z,10Z,13Z,16Z,19Z)/18:1(9Z))	HMDB0115408	[H][C@@](COC(=O)CC\C=C/C\C=C/C\C=C/C\C=C/C\C=C/C\C=C/CC)(COP(O)(O)=O)OC(=O)CCCCCCC\C=C/CCCCCCCC	747.496	4.35103			10000		10000	10000	10000	10000			10000	10000	10000	154171		10000	10000	10000	10000
C43H71O8P	PA(20:4(5Z,8Z,11Z,14Z)/20:3(8Z,11Z,14Z))	HMDB0115499	[H][C@@](COC(=O)CCC\C=C/C\C=C/C\C=C/C\C=C/CCCCC)(COP(O)(O)=O)OC(=O)CCCCCC\C=C/C\C=C/C\C=C/CCCCC	747.496	4.35103			10000		10000	10000	10000	10000			10000	10000	10000	154171		10000	10000	10000	10000
C43H71O8P	PA(20:4(8Z,11Z,14Z,17Z)/20:3(8Z,11Z,14Z))	HMDB0115501	[H][C@@](COC(=O)CCCCCC\C=C/C\C=C/C\C=C/C\C=C/CC)(COP(O)(O)=O)OC(=O)CCCCCC\C=C/C\C=C/C\C=C/CCCCC	747.496	4.35103			10000		10000	10000	10000	10000			10000	10000	10000	154171		10000	10000	10000	10000
C43H71O8P	PA(20:2(11Z,14Z)/20:5(5Z,8Z,11Z,14Z,17Z))	HMDB0115550	[H][C@@](COC(=O)CCCCCCCCC\C=C/C\C=C/CCCCC)(COP(O)(O)=O)OC(=O)CCC\C=C/C\C=C/C\C=C/C\C=C/C\C=C/CC	747.496	4.35103			10000		10000	10000	10000	10000			10000	10000	10000	154171		10000	10000	10000	10000
C43H71O8P	PA(20:3(8Z,11Z,14Z)/20:4(5Z,8Z,11Z,14Z))	HMDB0115575	[H][C@@](COC(=O)CCCCCC\C=C/C\C=C/C\C=C/CCCCC)(COP(O)(O)=O)OC(=O)CCC\C=C/C\C=C/C\C=C/C\C=C/CCCCC	747.496	4.35103			10000		10000	10000	10000	10000			10000	10000	10000	154171		10000	10000	10000	10000
C43H71O8P	PA(20:3(8Z,11Z,14Z)/20:4(8Z,11Z,14Z,17Z))	HMDB0115576	[H][C@@](COC(=O)CCCCCC\C=C/C\C=C/C\C=C/CCCCC)(COP(O)(O)=O)OC(=O)CCCCCC\C=C/C\C=C/C\C=C/C\C=C/CC	747.496	4.35103			10000		10000	10000	10000	10000			10000	10000	10000	154171		10000	10000	10000	10000
C43H71O8P	PA(20:5(5Z,8Z,11Z,14Z,17Z)/20:2(11Z,14Z))	HMDB0115587	[H][C@@](COC(=O)CCC\C=C/C\C=C/C\C=C/C\C=C/C\C=C/CC)(COP(O)(O)=O)OC(=O)CCCCCCCCC\C=C/C\C=C/CCCCC	747.496	4.35103			10000		10000	10000	10000	10000			10000	10000	10000	154171		10000	10000	10000	10000
C43H71O8P	PA(22:4(7Z,10Z,13Z,16Z)/18:3(9Z,12Z,15Z))	HMDB0116707	[H][C@@](COC(=O)CCCCC\C=C/C\C=C/C\C=C/C\C=C/CCCCC)(COP(O)(O)=O)OC(=O)CCCCCCC\C=C/C\C=C/C\C=C/CC	747.496	4.35103			10000		10000	10000	10000	10000			10000	10000	10000	154171		10000	10000	10000	10000
C13H21NO	N-Desmethyl tapentadol	HMDB0060611	CC[C@H]([C@@H](C)CNC)C1=CC(O)=CC=C1	208.17	2.56726			50487.4		67707.8	44054.7	64181.6	421008			98333.1	259784	325200	464436		390380	165661	108802	228447
C36H49N5O6	Nummularine A	HMDB0029336	CCC(C)C1\N=C(O)\C2C(CCN2C(=O)C(CC(C)C)\N=C(/O)C(CC2=CC=CC=C2)NC)OC2=CC=C(OC)C(=C2)\C=C\N=C1\O	648.379	5.5176			10000		10000	319446	10000	10000			10000	17482.2	10000	470794		10000	10000	10000	44980.6
C42H78NO10P	PS(18:0/18:2(9Z,12Z))	HMDB0012380	[H][C@](N)(COP(O)(=O)OC[C@@]([H])(COC(=O)CCCCCCCCCCCCCCCCC)OC(=O)CCCCCCC\C=C/C\C=C/CCCCC)C(O)=O	788.542	4.4039			10000		10000	10000	10000	10000			39236.1	27599.9	24684	143885		12368.2	10000	17924.3	41190.3
C42H78NO10P	PS(18:1(9Z)/18:1(9Z))	HMDB0012390	[H][C@](N)(COP(O)(=O)OC[C@@]([H])(COC(=O)CCCCCCC\C=C/CCCCCCCC)OC(=O)CCCCCCC\C=C/CCCCCCCC)C(O)=O	788.542	4.4039			10000		10000	10000	10000	10000			39236.1	27599.9	24684	143885		12368.2	10000	17924.3	41190.3
C42H78NO10P	PS(18:2(9Z,12Z)/18:0)	HMDB0012400	[H][C@](N)(COP(O)(=O)OC[C@@]([H])(COC(=O)CCCCCCC\C=C/C\C=C/CCCCC)OC(=O)CCCCCCCCCCCCCCCCC)C(O)=O	788.542	4.4039			10000		10000	10000	10000	10000			39236.1	27599.9	24684	143885		12368.2	10000	17924.3	41190.3
C42H78NO10P	PS(18:1(11Z)/18:1(11Z))	HMDB0112272	[H][C@](N)(COP(O)(=O)OC[C@@]([H])(COC(=O)CCCCCCCCC\C=C/CCCCCC)OC(=O)CCCCCCCCC\C=C/CCCCCC)C(O)=O	788.542	4.4039			10000		10000	10000	10000	10000			39236.1	27599.9	24684	143885		12368.2	10000	17924.3	41190.3
C42H78NO10P	PS(16:1(9Z)/20:1(11Z))	HMDB0112288	[H][C@](N)(COP(O)(=O)OC[C@@]([H])(COC(=O)CCCCCCC\C=C/CCCCCC)OC(=O)CCCCCCCCC\C=C/CCCCCCCC)C(O)=O	788.542	4.4039			10000		10000	10000	10000	10000			39236.1	27599.9	24684	143885		12368.2	10000	17924.3	41190.3
C42H78NO10P	PS(18:1(11Z)/18:1(9Z))	HMDB0112290	[H][C@](N)(COP(O)(=O)OC[C@@]([H])(COC(=O)CCCCCCCCC\C=C/CCCCCC)OC(=O)CCCCCCC\C=C/CCCCCCCC)C(O)=O	788.542	4.4039			10000		10000	10000	10000	10000			39236.1	27599.9	24684	143885		12368.2	10000	17924.3	41190.3
C42H78NO10P	PS(18:1(9Z)/18:1(11Z))	HMDB0112291	[H][C@](N)(COP(O)(=O)OC[C@@]([H])(COC(=O)CCCCCCC\C=C/CCCCCCCC)OC(=O)CCCCCCCCC\C=C/CCCCCC)C(O)=O	788.542	4.4039			10000		10000	10000	10000	10000			39236.1	27599.9	24684	143885		12368.2	10000	17924.3	41190.3
C42H78NO10P	PS(14:0/22:2(13Z,16Z))	HMDB0112302	[H][C@](N)(COP(O)(=O)OC[C@@]([H])(COC(=O)CCCCCCCCCCCCC)OC(=O)CCCCCCCCCCC\C=C/C\C=C/CCCCC)C(O)=O	788.542	4.4039			10000		10000	10000	10000	10000			39236.1	27599.9	24684	143885		12368.2	10000	17924.3	41190.3
C42H78NO10P	PS(14:1(9Z)/22:1(13Z))	HMDB0112314	[H][C@](N)(COP(O)(=O)OC[C@@]([H])(COC(=O)CCCCCCC\C=C/CCCC)OC(=O)CCCCCCCCCCC\C=C/CCCCCCCC)C(O)=O	788.542	4.4039			10000		10000	10000	10000	10000			39236.1	27599.9	24684	143885		12368.2	10000	17924.3	41190.3
C42H78NO10P	PS(16:0/20:2(11Z,14Z))	HMDB0112346	[H][C@](N)(COP(O)(=O)OC[C@@]([H])(COC(=O)CCCCCCCCCCCCCCC)OC(=O)CCCCCCCCC\C=C/C\C=C/CCCCC)C(O)=O	788.542	4.4039			10000		10000	10000	10000	10000			39236.1	27599.9	24684	143885		12368.2	10000	17924.3	41190.3
C42H78NO10P	PS(20:1(11Z)/16:1(9Z))	HMDB0112544	[H][C@](N)(COP(O)(=O)OC[C@@]([H])(COC(=O)CCCCCCCCC\C=C/CCCCCCCC)OC(=O)CCCCCCC\C=C/CCCCCC)C(O)=O	788.542	4.4039			10000		10000	10000	10000	10000			39236.1	27599.9	24684	143885		12368.2	10000	17924.3	41190.3
C42H78NO10P	PS(20:2(11Z,14Z)/16:0)	HMDB0112570	[H][C@](N)(COP(O)(=O)OC[C@@]([H])(COC(=O)CCCCCCCCC\C=C/C\C=C/CCCCC)OC(=O)CCCCCCCCCCCCCCC)C(O)=O	788.542	4.4039			10000		10000	10000	10000	10000			39236.1	27599.9	24684	143885		12368.2	10000	17924.3	41190.3
C42H78NO10P	PS(22:1(13Z)/14:1(9Z))	HMDB0112737	[H][C@](N)(COP(O)(=O)OC[C@@]([H])(COC(=O)CCCCCCCCCCC\C=C/CCCCCCCC)OC(=O)CCCCCCC\C=C/CCCC)C(O)=O	788.542	4.4039			10000		10000	10000	10000	10000			39236.1	27599.9	24684	143885		12368.2	10000	17924.3	41190.3
C42H78NO10P	PS(22:2(13Z,16Z)/14:0)	HMDB0112761	[H][C@](N)(COP(O)(=O)OC[C@@]([H])(COC(=O)CCCCCCCCCCC\C=C/C\C=C/CCCCC)OC(=O)CCCCCCCCCCCCC)C(O)=O	788.542	4.4039			10000		10000	10000	10000	10000			39236.1	27599.9	24684	143885		12368.2	10000	17924.3	41190.3
C14H18N2O3	Phenylalanylproline	HMDB0011177	N[C@@H](CC1=CC=CC=C1)C(=O)N1CCC[C@H]1C(O)=O	263.139	7.37129			10000		2843598	2470126	2312620	2152512			65513.7	69423.5	68367.1	1145383		6280294	4471352	5632934	5489024
C14H18N2O3	Prolylphenylalanine	HMDB0011179	OC(=O)C(CC1=CC=CC=C1)NC(=O)C1CCCN1	263.139	7.37129			10000		2843598	2470126	2312620	2152512			65513.7	69423.5	68367.1	1145383		6280294	4471352	5632934	5489024
C14H18N2O3	Methohexital	HMDB0014617	CCC#CC(C)C1(CC=C)C(=O)NC(=O)N(C)C1=O	263.139	7.37129			10000		2843598	2470126	2312620	2152512			65513.7	69423.5	68367.1	1145383		6280294	4471352	5632934	5489024
C48H82NO12P	PS(DiMe(11,3)/DiMe(11,5))	HMDB0061553	CCCCCC1=C(C)C(C)=C(CCCCCCCCCCC(=O)O[C@H](COC(=O)CCCCCCCCCCC2=C(C)C(C)=C(CCC)O2)COP([O-])(=O)OCC(N)C([O-])=O)O1	896.562	3.03473			10000		10000	10000	10000	10000			10000	10000	10000	141098		10000	10000	10000	10000
C48H82NO12P	PS(DiMe(11,5)/DiMe(11,3))	HMDB0061561	CCCCCC1=C(C)C(C)=C(CCCCCCCCCCC(=O)OC[C@H](COP([O-])(=O)OCC(N)C([O-])=O)OC(=O)CCCCCCCCCCC2=C(C)C(C)=C(CCC)O2)O1	896.562	3.03473			10000		10000	10000	10000	10000			10000	10000	10000	141098		10000	10000	10000	10000
C48H82NO12P	PS(DiMe(11,5)/DiMe(9,5))	HMDB0061565	CCCCCC1=C(C)C(C)=C(CCCCCCCCCCC(=O)OC[C@H](COP([O-])(=O)OCC(N)C([O-])=O)OC(=O)CCCCCCCCC2=C(C)C(C)=C(CCCCC)O2)O1	896.562	3.03473			10000		10000	10000	10000	10000			10000	10000	10000	141098		10000	10000	10000	10000
C48H82NO12P	PS(DiMe(13,5)/DiMe(9,3))	HMDB0061573	CCCCCC1=C(C)C(C)=C(CCCCCCCCCCCCC(=O)OC[C@H](COP([O-])(=O)OCC(N)C([O-])=O)OC(=O)CCCCCCCCC2=C(C)C(C)=C(CCC)O2)O1	896.562	3.03473			10000		10000	10000	10000	10000			10000	10000	10000	141098		10000	10000	10000	10000
C48H82NO12P	PS(DiMe(9,3)/DiMe(13,5))	HMDB0061581	CCCCCC1=C(C)C(C)=C(CCCCCCCCCCCCC(=O)O[C@H](COC(=O)CCCCCCCCC2=C(C)C(C)=C(CCC)O2)COP([O-])(=O)OCC(N)C([O-])=O)O1	896.562	3.03473			10000		10000	10000	10000	10000			10000	10000	10000	141098		10000	10000	10000	10000
C48H82NO12P	PS(DiMe(9,5)/DiMe(11,5))	HMDB0061589	CCCCCC1=C(C)C(C)=C(CCCCCCCCCCC(=O)O[C@H](COC(=O)CCCCCCCCC2=C(C)C(C)=C(CCCCC)O2)COP([O-])(=O)OCC(N)C([O-])=O)O1	896.562	3.03473			10000		10000	10000	10000	10000			10000	10000	10000	141098		10000	10000	10000	10000
C48H82NO12P	PS(MonoMe(11,3)/MonoMe(13,5))	HMDB0061604	[H]C1=C(CCC)OC(CCCCCCCCCCC(=O)OC[C@H](COP([O-])(=O)OCC(N)C([O-])=O)OC(=O)CCCCCCCCCCCCC2=C(C)C([H])=C(CCCCC)O2)=C1C	896.562	3.03473			10000		10000	10000	10000	10000			10000	10000	10000	141098		10000	10000	10000	10000
C48H82NO12P	PS(MonoMe(11,5)/MonoMe(11,5))	HMDB0061612	[H]C1=C(CCCCC)OC(CCCCCCCCCCC(=O)OC[C@H](COP([O-])(=O)OCC(N)C([O-])=O)OC(=O)CCCCCCCCCCC2=C(C)C([H])=C(CCCCC)O2)=C1C	896.562	3.03473			10000		10000	10000	10000	10000			10000	10000	10000	141098		10000	10000	10000	10000
C48H82NO12P	PS(MonoMe(13,5)/MonoMe(11,3))	HMDB0061620	[H]C1=C(CCC)OC(CCCCCCCCCCC(=O)O[C@H](COC(=O)CCCCCCCCCCCCC2=C(C)C([H])=C(CCCCC)O2)COP([O-])(=O)OCC(N)C([O-])=O)=C1C	896.562	3.03473			10000		10000	10000	10000	10000			10000	10000	10000	141098		10000	10000	10000	10000
C48H82NO12P	PS(MonoMe(13,5)/MonoMe(9,5))	HMDB0061623	[H]C1=C(CCCCC)OC(CCCCCCCCCCCCC(=O)OC[C@H](COP([O-])(=O)OCC(N)C([O-])=O)OC(=O)CCCCCCCCC2=C(C)C([H])=C(CCCCC)O2)=C1C	896.562	3.03473			10000		10000	10000	10000	10000			10000	10000	10000	141098		10000	10000	10000	10000
C48H82NO12P	PS(MonoMe(9,5)/MonoMe(13,5))	HMDB0061631	[H]C1=C(CCCCC)OC(CCCCCCCCCCCCC(=O)O[C@H](COC(=O)CCCCCCCCC2=C(C)C([H])=C(CCCCC)O2)COP([O-])(=O)OCC(N)C([O-])=O)=C1C	896.562	3.03473			10000		10000	10000	10000	10000			10000	10000	10000	141098		10000	10000	10000	10000
C21H29N7O14P2	NADH	HMDB0001487	NC(=O)C1=CN(C=CC1)[C@@H]1O[C@H](CO[P@](O)(=O)O[P@](O)(=O)OC[C@H]2O[C@H]([C@H](O)[C@@H]2O)N2C=NC3=C(N)N=CN=C23)[C@@H](O)[C@H]1O	666.131	12.943			10000		568916	398276	255486	544488			240376	19003.2	11431.2	520054		1958672	885514	1108748	2222266
C24H49O9P	1-Stearoylglycerophosphoglycerol	HMDB0061697	CCCCCCCCCCCCCCCCCC(=O)OCC(O)COP(O)(=O)OCC(O)CO	513.317	3.16153			10000		10000	10000	10000	10000			10000	10000	10000	122177		10000	10000	10000	10000
C24H49O9P	2-Stearoylglycerophosphoglycerol	HMDB0061703	CCCCCCCCCCCCCCCCCC(=O)OC(CO)COP(O)(=O)OCC(O)CO	513.317	3.16153			10000		10000	10000	10000	10000			10000	10000	10000	122177		10000	10000	10000	10000
C44H70NO10P	PS(18:3(6Z,9Z,12Z)/20:5(5Z,8Z,11Z,14Z,17Z))	HMDB0112459	[H][C@](N)(COP(O)(=O)OC[C@@]([H])(COC(=O)CCCC\C=C/C\C=C/C\C=C/CCCCC)OC(=O)CCC\C=C/C\C=C/C\C=C/C\C=C/C\C=C/CC)C(O)=O	804.483	3.1924			10000		10000	10000	10000	10000			10000	10000	10000	120544		10000	10000	10000	10000
C44H70NO10P	PS(18:3(9Z,12Z,15Z)/20:5(5Z,8Z,11Z,14Z,17Z))	HMDB0112476	[H][C@](N)(COP(O)(=O)OC[C@@]([H])(COC(=O)CCCCCCC\C=C/C\C=C/C\C=C/CC)OC(=O)CCC\C=C/C\C=C/C\C=C/C\C=C/C\C=C/CC)C(O)=O	804.483	3.1924			10000		10000	10000	10000	10000			10000	10000	10000	120544		10000	10000	10000	10000
C44H70NO10P	PS(18:4(6Z,9Z,12Z,15Z)/20:4(5Z,8Z,11Z,14Z))	HMDB0112501	[H][C@](N)(COP(O)(=O)OC[C@@]([H])(COC(=O)CCCC\C=C/C\C=C/C\C=C/C\C=C/CC)OC(=O)CCC\C=C/C\C=C/C\C=C/C\C=C/CCCCC)C(O)=O	804.483	3.1924			10000		10000	10000	10000	10000			10000	10000	10000	120544		10000	10000	10000	10000
C44H70NO10P	PS(18:4(6Z,9Z,12Z,15Z)/20:4(8Z,11Z,14Z,17Z))	HMDB0112502	[H][C@](N)(COP(O)(=O)OC[C@@]([H])(COC(=O)CCCC\C=C/C\C=C/C\C=C/C\C=C/CC)OC(=O)CCCCCC\C=C/C\C=C/C\C=C/C\C=C/CC)C(O)=O	804.483	3.1924			10000		10000	10000	10000	10000			10000	10000	10000	120544		10000	10000	10000	10000
C44H70NO10P	PS(20:4(5Z,8Z,11Z,14Z)/18:4(6Z,9Z,12Z,15Z))	HMDB0112639	[H][C@](N)(COP(O)(=O)OC[C@@]([H])(COC(=O)CCC\C=C/C\C=C/C\C=C/C\C=C/CCCCC)OC(=O)CCCC\C=C/C\C=C/C\C=C/C\C=C/CC)C(O)=O	804.483	3.1924			10000		10000	10000	10000	10000			10000	10000	10000	120544		10000	10000	10000	10000
C44H70NO10P	PS(20:4(8Z,11Z,14Z,17Z)/18:4(6Z,9Z,12Z,15Z))	HMDB0112664	[H][C@](N)(COP(O)(=O)OC[C@@]([H])(COC(=O)CCCCCC\C=C/C\C=C/C\C=C/C\C=C/CC)OC(=O)CCCC\C=C/C\C=C/C\C=C/C\C=C/CC)C(O)=O	804.483	3.1924			10000		10000	10000	10000	10000			10000	10000	10000	120544		10000	10000	10000	10000
C44H70NO10P	PS(20:5(5Z,8Z,11Z,14Z,17Z)/18:3(9Z,12Z,15Z))	HMDB0112688	[H][C@](N)(COP(O)(=O)OC[C@@]([H])(COC(=O)CCC\C=C/C\C=C/C\C=C/C\C=C/C\C=C/CC)OC(=O)CCCCCCC\C=C/C\C=C/C\C=C/CC)C(O)=O	804.483	3.1924			10000		10000	10000	10000	10000			10000	10000	10000	120544		10000	10000	10000	10000
C44H70NO10P	PS(20:5(5Z,8Z,11Z,14Z,17Z)/18:3(6Z,9Z,12Z))	HMDB0116774	[H][C@](N)(COP(O)(=O)OC[C@@]([H])(COC(=O)CCC\C=C/C\C=C/C\C=C/C\C=C/C\C=C/CC)OC(=O)CCCC\C=C/C\C=C/C\C=C/CCCCC)C(O)=O	804.483	3.1924			10000		10000	10000	10000	10000			10000	10000	10000	120544		10000	10000	10000	10000
C40H71O10P	PG(16:1(9Z)/18:3(6Z,9Z,12Z))	HMDB0010591	[H][C@](O)(CO)COP(O)(=O)OC[C@@]([H])(COC(=O)CCCCCCC\C=C/CCCCCC)OC(=O)CCCC\C=C/C\C=C/C\C=C/CCCCC	743.483	3.03477			10000		10000	10000	10000	10000			10000	10000	10000	119704		10000	10000	10000	10000
C40H71O10P	PG(16:1(9Z)/18:3(9Z,12Z,15Z))	HMDB0010592	[H][C@](O)(CO)COP(O)(=O)OC[C@@]([H])(COC(=O)CCCCCCC\C=C/CCCCCC)OC(=O)CCCCCCC\C=C/C\C=C/C\C=C/CC	743.483	3.03477			10000		10000	10000	10000	10000			10000	10000	10000	119704		10000	10000	10000	10000
C40H71O10P	PG(18:3(6Z,9Z,12Z)/16:1(9Z))	HMDB0010661	[H][C@](O)(CO)COP(O)(=O)OC[C@@]([H])(COC(=O)CCCC\C=C/C\C=C/C\C=C/CCCCC)OC(=O)CCCCCCC\C=C/CCCCCC	743.483	3.03477			10000		10000	10000	10000	10000			10000	10000	10000	119704		10000	10000	10000	10000
C40H71O10P	PG(18:3(9Z,12Z,15Z)/16:1(9Z))	HMDB0010676	[H][C@](O)(CO)COP(O)(=O)OC[C@@]([H])(COC(=O)CCCCCCC\C=C/C\C=C/C\C=C/CC)OC(=O)CCCCCCC\C=C/CCCCCC	743.483	3.03477			10000		10000	10000	10000	10000			10000	10000	10000	119704		10000	10000	10000	10000
C28H40O2	Ganodosterone	HMDB0039148	CC(C)C(C)\C=C\C(C)C1CCC2C3=CC(=O)C4=CC(=O)CCC4(C)C3CCC12C	409.312	2.50463			10000		10000	10000	10000	202716			10000	10000	10000	19304.5		68729.1	22352.9	10000	10000
C38H61NO8	Lansioside A	HMDB0035101	CC(=O)NC1C(O)C(O)C(CO)OC1OC1CCC2(C)C(CCC3C(C)=CCC(C(C)=C)C3(C)CCC(O)=O)C(=C)CCC2C1(C)C	660.444	3.03477			10000		10000	10000	10000	10000			10000	10000	10000	114045		10000	10000	10000	10000
C35H54O8	Tetronasin	HMDB0033494	COC(C)C1CC(C)C(O1)C(C)\C=C/C1CCC(C)C(O1)C(\CO)=C\C1CCCC(C)C1C(C)C(\[O-])=C1/C(=O)COC1=O	603.389	2.73963			19540.3		15542.4	10046.7	13041.8	10000			19763	14792.7	21668	310318		10000	13180.4	18105	12201.9
C35H54O8	Ganoderic acid Mg	HMDB0035999	COC1CC2C(C)(C)C(CCC2(C)C2=C1C1(C)C(O)CC(C(C)C(C\C=C(/C)C(O)=O)OC(C)=O)C1(C)CC2)OC(C)=O	603.389	2.73963			19540.3		15542.4	10046.7	13041.8	10000			19763	14792.7	21668	310318		10000	13180.4	18105	12201.9
C24H36O6	Dimethyl 3-methoxy-4-oxo-5-(8,11,14-pentadecatrienyl)-2-hexenedioate	HMDB0032099	COC(=O)\C=C(\OC)C(=O)C(CCCCCCC\C=C\C\C=C\CC=C)C(=O)OC	421.257	6.47487			10000		10000	207304	10000	10000			10000	10000	10000	239955		10000	10000	10000	34414.5
C5H7N3O	5-Methylcytosine	HMDB0002894	CC1=C(N)NC(=O)N=C1	126.066	8.01145			25117.2		51412.9	41431.2	239904	1543272			50687.5	55518.2	46570.4	42387.6		87766	75014.5	81712.1	75508.8
C5H7N3O	2-O-Methylcytosine	HMDB0004339	COC1=NC=CC(N)=N1	126.066	8.01145			25117.2		51412.9	41431.2	239904	1543272			50687.5	55518.2	46570.4	42387.6		87766	75014.5	81712.1	75508.8
C5H7N3O	3-Methylcytosine	HMDB0011601	CN1C(N)=CC=NC1=O	126.066	8.01145			25117.2		51412.9	41431.2	239904	1543272			50687.5	55518.2	46570.4	42387.6		87766	75014.5	81712.1	75508.8
C21H27N7O14P2	NAD	HMDB0000902	NC(=O)C1=C[N+](=CC=C1)[C@@H]1O[C@H](COP(O)(=O)OP(O)(=O)OC[C@H]2O[C@H]([C@H](O)[C@@H]2O)N2C=NC3=C2N=CN=C3N)[C@@H](O)[C@H]1O	664.114	3.01794			10000		10000	10000	10000	10000			10000	10000	10000	104408		10000	10000	10000	10000
C21H27N7O14P2	Fenugreekine	HMDB0039421	NC(=O)C1=NC(=CC=C1)[C@@H]1O[C@H](COP(O)(=O)OP(O)(=O)OC[C@H]2O[C@H]([C@H](O)[C@@H]2O)N2C=NC3=C2N=CN=C3N)[C@@H](O)[C@H]1O	664.114	3.01794			10000		10000	10000	10000	10000			10000	10000	10000	104408		10000	10000	10000	10000
C38H74NO10P	PS(16:0/16:0)	HMDB0000614	[H][C@](N)(COP(O)(=O)OC[C@@]([H])(COC(=O)CCCCCCCCCCCCCCC)OC(=O)CCCCCCCCCCCCCCC)C(O)=O	736.51	4.19099			10000		10000	10000	10000	10000			10000	10000	10000	99710.7		10000	10000	10000	10000
C38H74NO10P	PS(14:0/18:0)	HMDB0012334	[H][C@](N)(COP(O)(=O)OC[C@@]([H])(COC(=O)CCCCCCCCCCCCC)OC(=O)CCCCCCCCCCCCCCCCC)C(O)=O	736.51	4.19099			10000		10000	10000	10000	10000			10000	10000	10000	99710.7		10000	10000	10000	10000
C38H74NO10P	PS(18:0/14:0)	HMDB0012374	[H][C@](N)(COP(O)(=O)OC[C@@]([H])(COC(=O)CCCCCCCCCCCCCCCCC)OC(=O)CCCCCCCCCCCCC)C(O)=O	736.51	4.19099			10000		10000	10000	10000	10000			10000	10000	10000	99710.7		10000	10000	10000	10000
C22H32O5	Resolvin D2	HMDB0002294	CC\C=C/C[C@H](O)C(O)\C=C\C=C\C=C/C=C/[C@H](O)C\C=C/CCC(O)=O	377.231	5.79277			10000		10000	153247	10000	10000			10000	10000	10000	180468		10000	10000	10000	31315.5
C22H32O5	Resolvin D1	HMDB0003733	CC\C=C/C[C@H](O)\C=C\C=C/C=C/C=C/C(O)[C@@H](O)C\C=C/CCC(O)=O	377.231	5.79277			10000		10000	153247	10000	10000			10000	10000	10000	180468		10000	10000	10000	31315.5
C22H32O5	11beta-Hydroxy-3,20-dioxopregn-4-en-21-oic acid	HMDB0011652	C[C@]12C[C@H](O)C3C(CCC4=CC(=O)CC[C@]34C)C1CCC2C(O)CC(O)=O	377.231	5.79277			10000		10000	153247	10000	10000			10000	10000	10000	180468		10000	10000	10000	31315.5
C22H32O5	7-Hydroxy-D4-neuroprostane	HMDB0012855	CC\C=C/C\C=C/CC1C(\C=C\C(O)C\C=C/CCC(O)=O)C(O)CC1=O	377.231	5.79277			10000		10000	153247	10000	10000			10000	10000	10000	180468		10000	10000	10000	31315.5
C22H32O5	Prehumulone	HMDB0030147	CC(C)CCC(=O)C1=C(O)C(O)(CC=C(C)C)C(=O)C(CC=C(C)C)C1=O	377.231	5.79277			10000		10000	153247	10000	10000			10000	10000	10000	180468		10000	10000	10000	31315.5
C22H32O5	Macrophorin C	HMDB0030455	CC1(C)C(O)CCC2(C)C(CC34OC3C(O)C(CO)=CC4=O)C(=C)CCC12	377.231	5.79277			10000		10000	153247	10000	10000			10000	10000	10000	180468		10000	10000	10000	31315.5
C22H32O5	9alpha-(Angeloyloxy)-4S-hydroxy-10(14)-oplopen-3-one 4-acetate	HMDB0040955	C\C=C(\C)C(=O)OC1CC(C(C)C)C2C(CC(=O)C2C(C)OC(C)=O)C1=C	377.231	5.79277			10000		10000	153247	10000	10000			10000	10000	10000	180468		10000	10000	10000	31315.5
C22H32O5	9alpha-(3-Methyl-2E-butenoyloxy)-4S-hydroxy-10(14)-oplopen-3-one 4-acetate	HMDB0040956	CC(C)C1CC(OC(=O)C=C(C)C)C(=C)C2CC(=O)C(C(C)OC(C)=O)C12	377.231	5.79277			10000		10000	153247	10000	10000			10000	10000	10000	180468		10000	10000	10000	31315.5
C52H84NO8P	PC(22:4(7Z,10Z,13Z,16Z)/22:6(4Z,7Z,10Z,13Z,16Z,19Z))	HMDB0008649	[H][C@@](COC(=O)CCCCC\C=C/C\C=C/C\C=C/C\C=C/CCCCC)(COP([O-])(=O)OCC[N+](C)(C)C)OC(=O)CC\C=C/C\C=C/C\C=C/C\C=C/C\C=C/C\C=C/CC	882.602	2.84769			18714.9		11559.3	10000	11058	10000			63341.3	96771.9	70832	336423		35703.2	59507.7	16786.2	88307
C52H84NO8P	PC(22:5(4Z,7Z,10Z,13Z,16Z)/22:5(4Z,7Z,10Z,13Z,16Z))	HMDB0008680	CCCCC\C=C/C\C=C/C\C=C/C\C=C/C\C=C/CCC(=O)OC[C@]([H])(COP([O-])(=O)OCC[N+](C)(C)C)OC(=O)CC\C=C/C\C=C/C\C=C/C\C=C/C\C=C/CCCCC	882.602	2.84769			18714.9		11559.3	10000	11058	10000			63341.3	96771.9	70832	336423		35703.2	59507.7	16786.2	88307
C52H84NO8P	PC(22:5(4Z,7Z,10Z,13Z,16Z)/22:5(7Z,10Z,13Z,16Z,19Z))	HMDB0008681	CCCCC\C=C/C\C=C/C\C=C/C\C=C/C\C=C/CCC(=O)OC[C@]([H])(COP([O-])(=O)OCC[N+](C)(C)C)OC(=O)CCCCC\C=C/C\C=C/C\C=C/C\C=C/C\C=C/CC	882.602	2.84769			18714.9		11559.3	10000	11058	10000			63341.3	96771.9	70832	336423		35703.2	59507.7	16786.2	88307
C52H84NO8P	PC(22:5(7Z,10Z,13Z,16Z,19Z)/22:5(4Z,7Z,10Z,13Z,16Z))	HMDB0008713	CCCCC\C=C/C\C=C/C\C=C/C\C=C/C\C=C/CCC(=O)O[C@]([H])(COC(=O)CCCCC\C=C/C\C=C/C\C=C/C\C=C/C\C=C/CC)COP([O-])(=O)OCC[N+](C)(C)C	882.602	2.84769			18714.9		11559.3	10000	11058	10000			63341.3	96771.9	70832	336423		35703.2	59507.7	16786.2	88307
C52H84NO8P	PC(22:5(7Z,10Z,13Z,16Z,19Z)/22:5(7Z,10Z,13Z,16Z,19Z))	HMDB0008714	CC\C=C/C\C=C/C\C=C/C\C=C/C\C=C/CCCCCC(=O)OC[C@]([H])(COP([O-])(=O)OCC[N+](C)(C)C)OC(=O)CCCCC\C=C/C\C=C/C\C=C/C\C=C/C\C=C/CC	882.602	2.84769			18714.9		11559.3	10000	11058	10000			63341.3	96771.9	70832	336423		35703.2	59507.7	16786.2	88307
C52H84NO8P	PC(22:6(4Z,7Z,10Z,13Z,16Z,19Z)/22:4(7Z,10Z,13Z,16Z))	HMDB0008745	CCCCC\C=C/C\C=C/C\C=C/C\C=C/CCCCCC(=O)O[C@]([H])(COC(=O)CC\C=C/C\C=C/C\C=C/C\C=C/C\C=C/C\C=C/CC)COP([O-])(=O)OCC[N+](C)(C)C	882.602	2.84769			18714.9		11559.3	10000	11058	10000			63341.3	96771.9	70832	336423		35703.2	59507.7	16786.2	88307
C43H69NO8	Spirolide F	HMDB0030501	CCC(O)C(\C)=C\C1C(C)=C(CCC1(CCC(C)CN)C(=O)CCCC(=C)CC1CCC(C)(O)C2(CCC3(CC(C)CO3)O2)O1)C1CC(C)C(=O)O1	728.511	2.89845			10000		10000	10000	10000	10000			10000	10000	10000	94955.7		10000	10000	10000	10000
C44H78NO10P	PS(18:0/20:4(8Z,11Z,14Z,17Z))	HMDB0010165	[H][C@](N)(COP(O)(=O)OC[C@@]([H])(COC(=O)CCCCCCCCCCCCCCCCC)OC(=O)CCCCCC\C=C/C\C=C/C\C=C/C\C=C/CC)C(O)=O	812.542	2.89251			10000		10000	10000	10000	10000			12324	12642.3	13794.4	58732.9		47246.1	23852.1	61231.5	89729.9
C44H78NO10P	PS(18:0/20:4(5Z,8Z,11Z,14Z))	HMDB0012383	[H][C@](N)(COP(O)(=O)OC[C@@]([H])(COC(=O)CCCCCCCCCCCCCCCCC)OC(=O)CCC\C=C/C\C=C/C\C=C/C\C=C/CCCCC)C(O)=O	812.542	2.89251			10000		10000	10000	10000	10000			12324	12642.3	13794.4	58732.9		47246.1	23852.1	61231.5	89729.9
C44H78NO10P	PS(18:1(9Z)/20:3(8Z,11Z,14Z))	HMDB0012393	[H][C@](N)(COP(O)(=O)OC[C@@]([H])(COC(=O)CCCCCCC\C=C/CCCCCCCC)OC(=O)CCCCCC\C=C/C\C=C/C\C=C/CCCCC)C(O)=O	812.542	2.89251			10000		10000	10000	10000	10000			12324	12642.3	13794.4	58732.9		47246.1	23852.1	61231.5	89729.9
C44H78NO10P	PS(20:3(8Z,11Z,14Z)/18:1(9Z))	HMDB0012423	[H][C@](N)(COP(O)(=O)OC[C@@]([H])(COC(=O)CCCCCC\C=C/C\C=C/C\C=C/CCCCC)OC(=O)CCCCCCC\C=C/CCCCCCCC)C(O)=O	812.542	2.89251			10000		10000	10000	10000	10000			12324	12642.3	13794.4	58732.9		47246.1	23852.1	61231.5	89729.9
C44H78NO10P	PS(20:4(5Z,8Z,11Z,14Z)/18:0)	HMDB0012433	[H][C@](N)(COP(O)(=O)OC[C@@]([H])(COC(=O)CCC\C=C/C\C=C/C\C=C/C\C=C/CCCCC)OC(=O)CCCCCCCCCCCCCCCCC)C(O)=O	812.542	2.89251			10000		10000	10000	10000	10000			12324	12642.3	13794.4	58732.9		47246.1	23852.1	61231.5	89729.9
C44H78NO10P	PS(16:0/22:4(7Z,10Z,13Z,16Z))	HMDB0112352	[H][C@](N)(COP(O)(=O)OC[C@@]([H])(COC(=O)CCCCCCCCCCCCCCC)OC(=O)CCCCC\C=C/C\C=C/C\C=C/C\C=C/CCCCC)C(O)=O	812.542	2.89251			10000		10000	10000	10000	10000			12324	12642.3	13794.4	58732.9		47246.1	23852.1	61231.5	89729.9
C44H78NO10P	PS(18:1(11Z)/20:3(5Z,8Z,11Z))	HMDB0112395	[H][C@](N)(COP(O)(=O)OC[C@@]([H])(COC(=O)CCCCCCCCC\C=C/CCCCCC)OC(=O)CCC\C=C/C\C=C/C\C=C/CCCCCCCC)C(O)=O	812.542	2.89251			10000		10000	10000	10000	10000			12324	12642.3	13794.4	58732.9		47246.1	23852.1	61231.5	89729.9
C44H78NO10P	PS(18:1(11Z)/20:3(8Z,11Z,14Z))	HMDB0112396	[H][C@](N)(COP(O)(=O)OC[C@@]([H])(COC(=O)CCCCCCCCC\C=C/CCCCCC)OC(=O)CCCCCC\C=C/C\C=C/C\C=C/CCCCC)C(O)=O	812.542	2.89251			10000		10000	10000	10000	10000			12324	12642.3	13794.4	58732.9		47246.1	23852.1	61231.5	89729.9
C44H78NO10P	PS(18:1(9Z)/20:3(5Z,8Z,11Z))	HMDB0112414	[H][C@](N)(COP(O)(=O)OC[C@@]([H])(COC(=O)CCCCCCC\C=C/CCCCCCCC)OC(=O)CCC\C=C/C\C=C/C\C=C/CCCCCCCC)C(O)=O	812.542	2.89251			10000		10000	10000	10000	10000			12324	12642.3	13794.4	58732.9		47246.1	23852.1	61231.5	89729.9
C44H78NO10P	PS(18:2(9Z,12Z)/20:2(11Z,14Z))	HMDB0112431	[H][C@](N)(COP(O)(=O)OC[C@@]([H])(COC(=O)CCCCCCC\C=C/C\C=C/CCCCC)OC(=O)CCCCCCCCC\C=C/C\C=C/CCCCC)C(O)=O	812.542	2.89251			10000		10000	10000	10000	10000			12324	12642.3	13794.4	58732.9		47246.1	23852.1	61231.5	89729.9
C44H78NO10P	PS(18:3(6Z,9Z,12Z)/20:1(11Z))	HMDB0112455	[H][C@](N)(COP(O)(=O)OC[C@@]([H])(COC(=O)CCCC\C=C/C\C=C/C\C=C/CCCCC)OC(=O)CCCCCCCCC\C=C/CCCCCCCC)C(O)=O	812.542	2.89251			10000		10000	10000	10000	10000			12324	12642.3	13794.4	58732.9		47246.1	23852.1	61231.5	89729.9
C44H78NO10P	PS(18:3(9Z,12Z,15Z)/20:1(11Z))	HMDB0112472	[H][C@](N)(COP(O)(=O)OC[C@@]([H])(COC(=O)CCCCCCC\C=C/C\C=C/C\C=C/CC)OC(=O)CCCCCCCCC\C=C/CCCCCCCC)C(O)=O	812.542	2.89251			10000		10000	10000	10000	10000			12324	12642.3	13794.4	58732.9		47246.1	23852.1	61231.5	89729.9
C44H78NO10P	PS(18:4(6Z,9Z,12Z,15Z)/20:0)	HMDB0112497	[H][C@](N)(COP(O)(=O)OC[C@@]([H])(COC(=O)CCCC\C=C/C\C=C/C\C=C/C\C=C/CC)OC(=O)CCCCCCCCCCCCCCCCCCC)C(O)=O	812.542	2.89251			10000		10000	10000	10000	10000			12324	12642.3	13794.4	58732.9		47246.1	23852.1	61231.5	89729.9
C44H78NO10P	PS(20:0/18:4(6Z,9Z,12Z,15Z))	HMDB0112522	[H][C@](N)(COP(O)(=O)OC[C@@]([H])(COC(=O)CCCCCCCCCCCCCCCCCCC)OC(=O)CCCC\C=C/C\C=C/C\C=C/C\C=C/CC)C(O)=O	812.542	2.89251			10000		10000	10000	10000	10000			12324	12642.3	13794.4	58732.9		47246.1	23852.1	61231.5	89729.9
C44H78NO10P	PS(20:1(11Z)/18:3(6Z,9Z,12Z))	HMDB0112549	[H][C@](N)(COP(O)(=O)OC[C@@]([H])(COC(=O)CCCCCCCCC\C=C/CCCCCCCC)OC(=O)CCCC\C=C/C\C=C/C\C=C/CCCCC)C(O)=O	812.542	2.89251			10000		10000	10000	10000	10000			12324	12642.3	13794.4	58732.9		47246.1	23852.1	61231.5	89729.9
C44H78NO10P	PS(20:1(11Z)/18:3(9Z,12Z,15Z))	HMDB0112550	[H][C@](N)(COP(O)(=O)OC[C@@]([H])(COC(=O)CCCCCCCCC\C=C/CCCCCCCC)OC(=O)CCCCCCC\C=C/C\C=C/C\C=C/CC)C(O)=O	812.542	2.89251			10000		10000	10000	10000	10000			12324	12642.3	13794.4	58732.9		47246.1	23852.1	61231.5	89729.9
C44H78NO10P	PS(20:2(11Z,14Z)/18:2(9Z,12Z))	HMDB0112575	[H][C@](N)(COP(O)(=O)OC[C@@]([H])(COC(=O)CCCCCCCCC\C=C/C\C=C/CCCCC)OC(=O)CCCCCCC\C=C/C\C=C/CCCCC)C(O)=O	812.542	2.89251			10000		10000	10000	10000	10000			12324	12642.3	13794.4	58732.9		47246.1	23852.1	61231.5	89729.9
C44H78NO10P	PS(20:3(5Z,8Z,11Z)/18:1(11Z))	HMDB0112599	[H][C@](N)(COP(O)(=O)OC[C@@]([H])(COC(=O)CCC\C=C/C\C=C/C\C=C/CCCCCCCC)OC(=O)CCCCCCCCC\C=C/CCCCCC)C(O)=O	812.542	2.89251			10000		10000	10000	10000	10000			12324	12642.3	13794.4	58732.9		47246.1	23852.1	61231.5	89729.9
C44H78NO10P	PS(20:3(5Z,8Z,11Z)/18:1(9Z))	HMDB0112600	[H][C@](N)(COP(O)(=O)OC[C@@]([H])(COC(=O)CCC\C=C/C\C=C/C\C=C/CCCCCCCC)OC(=O)CCCCCCC\C=C/CCCCCCCC)C(O)=O	812.542	2.89251			10000		10000	10000	10000	10000			12324	12642.3	13794.4	58732.9		47246.1	23852.1	61231.5	89729.9
C44H78NO10P	PS(20:3(8Z,11Z,14Z)/18:1(11Z))	HMDB0112622	[H][C@](N)(COP(O)(=O)OC[C@@]([H])(COC(=O)CCCCCC\C=C/C\C=C/C\C=C/CCCCC)OC(=O)CCCCCCCCC\C=C/CCCCCC)C(O)=O	812.542	2.89251			10000		10000	10000	10000	10000			12324	12642.3	13794.4	58732.9		47246.1	23852.1	61231.5	89729.9
C44H78NO10P	PS(20:4(8Z,11Z,14Z,17Z)/18:0)	HMDB0112659	[H][C@](N)(COP(O)(=O)OC[C@@]([H])(COC(=O)CCCCCC\C=C/C\C=C/C\C=C/C\C=C/CC)OC(=O)CCCCCCCCCCCCCCCCC)C(O)=O	812.542	2.89251			10000		10000	10000	10000	10000			12324	12642.3	13794.4	58732.9		47246.1	23852.1	61231.5	89729.9
C44H78NO10P	PS(22:4(7Z,10Z,13Z,16Z)/16:0)	HMDB0112791	[H][C@](N)(COP(O)(=O)OC[C@@]([H])(COC(=O)CCCCC\C=C/C\C=C/C\C=C/C\C=C/CCCCC)OC(=O)CCCCCCCCCCCCCCC)C(O)=O	812.542	2.89251			10000		10000	10000	10000	10000			12324	12642.3	13794.4	58732.9		47246.1	23852.1	61231.5	89729.9
C45H76O7P2	Solanesyl-PP	HMDB0002367	CC(C)=CCC\C(C)=C\CC\C(C)=C\CC\C(C)=C/CC\C(C)=C/CC\C(C)=C/CC\C(C)=C/CC\C(C)=C/CC\C(C)=C/COP(O)(=O)OP(O)(O)=O	791.517	4.41597			10000		10000	10000	10000	10000			10000	10000	10000	90802.8		10000	10000	10000	10000
C34H56O8	Tuberoside	HMDB0039054	CC(C)C(C)\C=C\C(C)C1CCC2C3=CC(O)C4(O)CC(CCC4(C)C3CCC12C)OC1OC(CO)C(O)C(O)C1O	593.404	2.90966			10000		10000	10000	10000	10000			10000	10000	10000	89860		10000	10000	10000	10000
C26H45NO7S	Taurocholic acid	HMDB0000036	[H][C@@]12C[C@H](O)CCC1(C)C1C[C@H](O)C3(C)C(CCC3C1[C@H](O)C2)C(C)CCC(=O)NCCS(O)(=O)=O	516.3	5.05359			10000		24032.7	221332	18556.1	12759.2			10000	16703.5	10000	353468		73531.5	44906.4	10000	89464.4
C26H45NO7S	Tauroursocholic acid	HMDB0000889	[H][C@@]12C[C@H](O)CC[C@]1(C)C1C[C@H](O)[C@]3(C)[C@H](CCC3C1[C@@H](O)C2)[C@H](C)CCC(=O)NCCS(O)(=O)=O	516.3	5.05359			10000		24032.7	221332	18556.1	12759.2			10000	16703.5	10000	353468		73531.5	44906.4	10000	89464.4
C26H45NO7S	Taurallocholic acid	HMDB0000922	[H][C@]12C[C@H](O)CC[C@]1(C)C1C[C@H](O)[C@]3(C)[C@H](CCC3C1[C@H](O)C2)[C@H](C)CCC(=O)NCCS(O)(=O)=O	516.3	5.05359			10000		24032.7	221332	18556.1	12759.2			10000	16703.5	10000	353468		73531.5	44906.4	10000	89464.4
C26H45NO7S	Tauro-b-muricholic acid	HMDB0000932	[H][C@@]12C[C@H](O)CC[C@]1(C)C1CC[C@]3(C)[C@H](CCC3C1[C@@H](O)[C@H]2O)[C@H](C)CCC(=O)NCCS(O)(=O)=O	516.3	5.05359			10000		24032.7	221332	18556.1	12759.2			10000	16703.5	10000	353468		73531.5	44906.4	10000	89464.4
C26H45NO7S	Taurohyocholate	HMDB0011637	[H][C@@]12C[C@H](O)CC[C@]1(C)C1CC[C@]3(C)C(CCC3C1[C@H](O)[C@@H]2O)[C@H](C)CCC(=O)NCCS(O)(=O)=O	516.3	5.05359			10000		24032.7	221332	18556.1	12759.2			10000	16703.5	10000	353468		73531.5	44906.4	10000	89464.4
C15H10O8S	Apigenin 7-sulfate	HMDB0037851	OC1=CC=C(C=C1)C1=CC(=O)C2=C(O)C=C(OS(O)(=O)=O)C=C2O1	351.019	12.8521			10000		10000	10000	10000	10000			10000	10000	87466.4	302628		10000	10000	10000	10000
C15H10O8S	{3-hydroxy-5-oxo-2-[3-(sulfooxy)phenyl]-5H-chromen-7-yl}oxidanium	HMDB0125156	OC1=C(OC2=CC([OH2+])=CC(=O)C2=C1)C1=CC(O[S+](O)([O-])=O)=CC=C1	351.019	12.8521			10000		10000	10000	10000	10000			10000	10000	87466.4	302628		10000	10000	10000	10000
C15H10O8S	[4-(5,7-dihydroxy-4-oxo-4H-chromen-3-yl)phenyl]oxidanesulfonic acid	HMDB0129972	OC1=CC(O)=C2C(=O)C(=COC2=C1)C1=CC=C(OS(O)(=O)=O)C=C1	351.019	12.8521			10000		10000	10000	10000	10000			10000	10000	87466.4	302628		10000	10000	10000	10000
C15H10O8S	[2-hydroxy-5-(7-hydroxy-4-oxo-4H-chromen-2-yl)phenyl]oxidanesulfonic acid	HMDB0133329	OC1=CC2=C(C=C1)C(=O)C=C(O2)C1=CC(OS(O)(=O)=O)=C(O)C=C1	351.019	12.8521			10000		10000	10000	10000	10000			10000	10000	87466.4	302628		10000	10000	10000	10000
C15H10O8S	[3-(6,7-dihydroxy-4-oxo-4H-chromen-2-yl)phenyl]oxidanesulfonic acid	HMDB0133354	OC1=CC2=C(C=C1O)C(=O)C=C(O2)C1=CC(OS(O)(=O)=O)=CC=C1	351.019	12.8521			10000		10000	10000	10000	10000			10000	10000	87466.4	302628		10000	10000	10000	10000
C15H10O8S	[3-(5,7-dihydroxy-4-oxo-4H-chromen-2-yl)phenyl]oxidanesulfonic acid	HMDB0133378	OC1=CC(O)=C2C(=O)C=C(OC2=C1)C1=CC(OS(O)(=O)=O)=CC=C1	351.019	12.8521			10000		10000	10000	10000	10000			10000	10000	87466.4	302628		10000	10000	10000	10000
C15H10O8S	{2-hydroxy-5-[(6-hydroxy-3-oxo-2,3-dihydro-1-benzofuran-2-ylidene)methyl]phenyl}oxidanesulfonic acid	HMDB0137556	OC1=CC2=C(C=C1)C(=O)C(O2)=CC1=CC(OS(O)(=O)=O)=C(O)C=C1	351.019	12.8521			10000		10000	10000	10000	10000			10000	10000	87466.4	302628		10000	10000	10000	10000
C50H84O7P2	all-trans-Decaprenyl diphosphate	HMDB0059616	CC(C)=CCCC(C)=CCCC(C)=CCCC(C)=CCCC(C)=CCCC(C)=CCCC(C)=CCCC(C)=CCCC(C)=CCCC(C)=CCOP(O)(=O)OP(O)(O)=O	859.579	2.86581			10000		10000	10000	10000	10000			10000	10000	10000	83993.5		10000	10000	10000	10000
C9H7NO	1H-Indole-3-carboxaldehyde	HMDB0029737	O=CC1=CNC2=C1C=CC=C2	146.06	2.87121			10000		13767.3	10000	50499.8	140770			10000	15192	10000	10000		62990.4	34191.3	31998.2	73893.5
C52H84NO8P	PC(22:4(7Z,10Z,13Z,16Z)/22:6(4Z,7Z,10Z,13Z,16Z,19Z))	HMDB0008649	[H][C@@](COC(=O)CCCCC\C=C/C\C=C/C\C=C/C\C=C/CCCCC)(COP([O-])(=O)OCC[N+](C)(C)C)OC(=O)CC\C=C/C\C=C/C\C=C/C\C=C/C\C=C/C\C=C/CC	882.603	4.60969			10000		10000	10000	10000	10000			19511.5	19221.9	30261.3	108241		20425	10000	23563.7	31458.9
C52H84NO8P	PC(22:5(4Z,7Z,10Z,13Z,16Z)/22:5(4Z,7Z,10Z,13Z,16Z))	HMDB0008680	CCCCC\C=C/C\C=C/C\C=C/C\C=C/C\C=C/CCC(=O)OC[C@]([H])(COP([O-])(=O)OCC[N+](C)(C)C)OC(=O)CC\C=C/C\C=C/C\C=C/C\C=C/C\C=C/CCCCC	882.603	4.60969			10000		10000	10000	10000	10000			19511.5	19221.9	30261.3	108241		20425	10000	23563.7	31458.9
C52H84NO8P	PC(22:5(4Z,7Z,10Z,13Z,16Z)/22:5(7Z,10Z,13Z,16Z,19Z))	HMDB0008681	CCCCC\C=C/C\C=C/C\C=C/C\C=C/C\C=C/CCC(=O)OC[C@]([H])(COP([O-])(=O)OCC[N+](C)(C)C)OC(=O)CCCCC\C=C/C\C=C/C\C=C/C\C=C/C\C=C/CC	882.603	4.60969			10000		10000	10000	10000	10000			19511.5	19221.9	30261.3	108241		20425	10000	23563.7	31458.9
C52H84NO8P	PC(22:5(7Z,10Z,13Z,16Z,19Z)/22:5(4Z,7Z,10Z,13Z,16Z))	HMDB0008713	CCCCC\C=C/C\C=C/C\C=C/C\C=C/C\C=C/CCC(=O)O[C@]([H])(COC(=O)CCCCC\C=C/C\C=C/C\C=C/C\C=C/C\C=C/CC)COP([O-])(=O)OCC[N+](C)(C)C	882.603	4.60969			10000		10000	10000	10000	10000			19511.5	19221.9	30261.3	108241		20425	10000	23563.7	31458.9
C52H84NO8P	PC(22:5(7Z,10Z,13Z,16Z,19Z)/22:5(7Z,10Z,13Z,16Z,19Z))	HMDB0008714	CC\C=C/C\C=C/C\C=C/C\C=C/C\C=C/CCCCCC(=O)OC[C@]([H])(COP([O-])(=O)OCC[N+](C)(C)C)OC(=O)CCCCC\C=C/C\C=C/C\C=C/C\C=C/C\C=C/CC	882.603	4.60969			10000		10000	10000	10000	10000			19511.5	19221.9	30261.3	108241		20425	10000	23563.7	31458.9
C52H84NO8P	PC(22:6(4Z,7Z,10Z,13Z,16Z,19Z)/22:4(7Z,10Z,13Z,16Z))	HMDB0008745	CCCCC\C=C/C\C=C/C\C=C/C\C=C/CCCCCC(=O)O[C@]([H])(COC(=O)CC\C=C/C\C=C/C\C=C/C\C=C/C\C=C/C\C=C/CC)COP([O-])(=O)OCC[N+](C)(C)C	882.603	4.60969			10000		10000	10000	10000	10000			19511.5	19221.9	30261.3	108241		20425	10000	23563.7	31458.9
C5H11NO3S	Methionine sulfoxide	HMDB0002005	CS(=O)CCC(N)C(O)=O	166.053	12.9425			10000		10000	10000	196589	165429			10000	10000	210016	270113		10000	10000	10000	10000
C5H11NO3S	Ethiin	HMDB0037057	CCS(=O)CC(N)C(O)=O	166.053	12.9425			10000		10000	10000	196589	165429			10000	10000	210016	270113		10000	10000	10000	10000
C46H77O10P	PG(18:1(11Z)/22:6(4Z,7Z,10Z,13Z,16Z,19Z))	HMDB0010629	[H][C@](O)(CO)COP(O)(=O)OC[C@@]([H])(COC(=O)CCCCCCCCC\C=C/CCCCCC)OC(=O)CC\C=C/C\C=C/C\C=C/C\C=C/C\C=C/C\C=C/CC	821.533	5.08794			10000		10000	10000	10000	10000			10000	10000	10000	80403.4		10000	10000	10000	10000
C46H77O10P	PG(18:1(9Z)/22:6(4Z,7Z,10Z,13Z,16Z,19Z))	HMDB0010644	[H][C@](O)(CO)COP(O)(=O)OC[C@@]([H])(COC(=O)CCCCCCC\C=C/CCCCCCCC)OC(=O)CC\C=C/C\C=C/C\C=C/C\C=C/C\C=C/C\C=C/CC	821.533	5.08794			10000		10000	10000	10000	10000			10000	10000	10000	80403.4		10000	10000	10000	10000
C46H77O10P	PG(18:2(9Z,12Z)/22:5(4Z,7Z,10Z,13Z,16Z))	HMDB0010657	[H][C@](O)(CO)COP(O)(=O)OC[C@@]([H])(COC(=O)CCCCCCC\C=C/C\C=C/CCCCC)OC(=O)CC\C=C/C\C=C/C\C=C/C\C=C/C\C=C/CCCCC	821.533	5.08794			10000		10000	10000	10000	10000			10000	10000	10000	80403.4		10000	10000	10000	10000
C46H77O10P	PG(18:2(9Z,12Z)/22:5(7Z,10Z,13Z,16Z,19Z))	HMDB0010658	[H][C@](O)(CO)COP(O)(=O)OC[C@@]([H])(COC(=O)CCCCCCC\C=C/C\C=C/CCCCC)OC(=O)CCCCC\C=C/C\C=C/C\C=C/C\C=C/C\C=C/CC	821.533	5.08794			10000		10000	10000	10000	10000			10000	10000	10000	80403.4		10000	10000	10000	10000
C46H77O10P	PG(18:3(6Z,9Z,12Z)/22:4(7Z,10Z,13Z,16Z))	HMDB0010671	[H][C@](O)(CO)COP(O)(=O)OC[C@@]([H])(COC(=O)CCCC\C=C/C\C=C/C\C=C/CCCCC)OC(=O)CCCCC\C=C/C\C=C/C\C=C/C\C=C/CCCCC	821.533	5.08794			10000		10000	10000	10000	10000			10000	10000	10000	80403.4		10000	10000	10000	10000
C46H77O10P	PG(18:3(9Z,12Z,15Z)/22:4(7Z,10Z,13Z,16Z))	HMDB0010686	[H][C@](O)(CO)COP(O)(=O)OC[C@@]([H])(COC(=O)CCCCCCC\C=C/C\C=C/C\C=C/CC)OC(=O)CCCCC\C=C/C\C=C/C\C=C/C\C=C/CCCCC	821.533	5.08794			10000		10000	10000	10000	10000			10000	10000	10000	80403.4		10000	10000	10000	10000
C46H77O10P	PG(20:4(5Z,8Z,11Z,14Z)/20:3(5Z,8Z,11Z))	HMDB0116587	[H][C@](O)(CO)COP(O)(=O)OC[C@@]([H])(COC(=O)CCC\C=C/C\C=C/C\C=C/C\C=C/CCCCC)OC(=O)CCC\C=C/C\C=C/C\C=C/CCCCCCCC	821.533	5.08794			10000		10000	10000	10000	10000			10000	10000	10000	80403.4		10000	10000	10000	10000
C46H77O10P	PG(20:4(5Z,8Z,11Z,14Z)/20:3(8Z,11Z,14Z))	HMDB0116588	[H][C@](O)(CO)COP(O)(=O)OC[C@@]([H])(COC(=O)CCC\C=C/C\C=C/C\C=C/C\C=C/CCCCC)OC(=O)CCCCCC\C=C/C\C=C/C\C=C/CCCCC	821.533	5.08794			10000		10000	10000	10000	10000			10000	10000	10000	80403.4		10000	10000	10000	10000
C46H77O10P	PG(20:4(8Z,11Z,14Z,17Z)/20:3(5Z,8Z,11Z))	HMDB0116594	[H][C@](O)(CO)COP(O)(=O)OC[C@@]([H])(COC(=O)CCCCCC\C=C/C\C=C/C\C=C/C\C=C/CC)OC(=O)CCC\C=C/C\C=C/C\C=C/CCCCCCCC	821.533	5.08794			10000		10000	10000	10000	10000			10000	10000	10000	80403.4		10000	10000	10000	10000
C46H77O10P	PG(20:4(8Z,11Z,14Z,17Z)/20:3(8Z,11Z,14Z))	HMDB0116595	[H][C@](O)(CO)COP(O)(=O)OC[C@@]([H])(COC(=O)CCCCCC\C=C/C\C=C/C\C=C/C\C=C/CC)OC(=O)CCCCCC\C=C/C\C=C/C\C=C/CCCCC	821.533	5.08794			10000		10000	10000	10000	10000			10000	10000	10000	80403.4		10000	10000	10000	10000
C46H77O10P	PG(22:5(4Z,7Z,10Z,13Z,16Z)/18:2(9Z,12Z))	HMDB0116598	[H][C@](O)(CO)COP(O)(=O)OC[C@@]([H])(COC(=O)CC\C=C/C\C=C/C\C=C/C\C=C/C\C=C/CCCCC)OC(=O)CCCCCCC\C=C/C\C=C/CCCCC	821.533	5.08794			10000		10000	10000	10000	10000			10000	10000	10000	80403.4		10000	10000	10000	10000
C46H77O10P	PG(22:5(7Z,10Z,13Z,16Z,19Z)/18:2(9Z,12Z))	HMDB0116599	[H][C@](O)(CO)COP(O)(=O)OC[C@@]([H])(COC(=O)CCCCC\C=C/C\C=C/C\C=C/C\C=C/C\C=C/CC)OC(=O)CCCCCCC\C=C/C\C=C/CCCCC	821.533	5.08794			10000		10000	10000	10000	10000			10000	10000	10000	80403.4		10000	10000	10000	10000
C46H77O10P	PG(22:6(4Z,7Z,10Z,13Z,16Z,19Z)/18:1(11Z))	HMDB0116632	[H][C@](O)(CO)COP(O)(=O)OC[C@@]([H])(COC(=O)CC\C=C/C\C=C/C\C=C/C\C=C/C\C=C/C\C=C/CC)OC(=O)CCCCCCCCC\C=C/CCCCCC	821.533	5.08794			10000		10000	10000	10000	10000			10000	10000	10000	80403.4		10000	10000	10000	10000
C46H77O10P	PG(22:6(4Z,7Z,10Z,13Z,16Z,19Z)/18:1(9Z))	HMDB0116633	[H][C@](O)(CO)COP(O)(=O)OC[C@@]([H])(COC(=O)CC\C=C/C\C=C/C\C=C/C\C=C/C\C=C/C\C=C/CC)OC(=O)CCCCCCC\C=C/CCCCCCCC	821.533	5.08794			10000		10000	10000	10000	10000			10000	10000	10000	80403.4		10000	10000	10000	10000
C45H74NO8P	PE(18:2(9Z,12Z)/22:6(4Z,7Z,10Z,13Z,16Z,19Z))	HMDB0009111	[H][C@@](COC(=O)CCCCCCC\C=C/C\C=C/CCCCC)(COP(O)(=O)OCCN)OC(=O)CC\C=C/C\C=C/C\C=C/C\C=C/C\C=C/C\C=C/CC	788.522	2.98857			10000		31446.9	24374.9	21513.3	14737.7			10000	10000	12860.9	97870.9		48047.7	37574.5	47545.8	69149.4
C45H74NO8P	PE(18:3(6Z,9Z,12Z)/22:5(4Z,7Z,10Z,13Z,16Z))	HMDB0009142	[H][C@@](COC(=O)CCCC\C=C/C\C=C/C\C=C/CCCCC)(COP(O)(=O)OCCN)OC(=O)CC\C=C/C\C=C/C\C=C/C\C=C/C\C=C/CCCCC	788.522	2.98857			10000		31446.9	24374.9	21513.3	14737.7			10000	10000	12860.9	97870.9		48047.7	37574.5	47545.8	69149.4
C45H74NO8P	PE(18:3(6Z,9Z,12Z)/22:5(7Z,10Z,13Z,16Z,19Z))	HMDB0009143	[H][C@@](COC(=O)CCCC\C=C/C\C=C/C\C=C/CCCCC)(COP(O)(=O)OCCN)OC(=O)CCCCC\C=C/C\C=C/C\C=C/C\C=C/C\C=C/CC	788.522	2.98857			10000		31446.9	24374.9	21513.3	14737.7			10000	10000	12860.9	97870.9		48047.7	37574.5	47545.8	69149.4
C45H74NO8P	PE(18:3(9Z,12Z,15Z)/22:5(4Z,7Z,10Z,13Z,16Z))	HMDB0009175	[H][C@@](COC(=O)CCCCCCC\C=C/C\C=C/C\C=C/CC)(COP(O)(=O)OCCN)OC(=O)CC\C=C/C\C=C/C\C=C/C\C=C/C\C=C/CCCCC	788.522	2.98857			10000		31446.9	24374.9	21513.3	14737.7			10000	10000	12860.9	97870.9		48047.7	37574.5	47545.8	69149.4
C45H74NO8P	PE(18:3(9Z,12Z,15Z)/22:5(7Z,10Z,13Z,16Z,19Z))	HMDB0009176	[H][C@@](COC(=O)CCCCCCC\C=C/C\C=C/C\C=C/CC)(COP(O)(=O)OCCN)OC(=O)CCCCC\C=C/C\C=C/C\C=C/C\C=C/C\C=C/CC	788.522	2.98857			10000		31446.9	24374.9	21513.3	14737.7			10000	10000	12860.9	97870.9		48047.7	37574.5	47545.8	69149.4
C45H74NO8P	PE(18:4(6Z,9Z,12Z,15Z)/22:4(7Z,10Z,13Z,16Z))	HMDB0009207	[H][C@@](COC(=O)CCCC\C=C/C\C=C/C\C=C/C\C=C/CC)(COP(O)(=O)OCCN)OC(=O)CCCCC\C=C/C\C=C/C\C=C/C\C=C/CCCCC	788.522	2.98857			10000		31446.9	24374.9	21513.3	14737.7			10000	10000	12860.9	97870.9		48047.7	37574.5	47545.8	69149.4
C45H74NO8P	PE(20:3(5Z,8Z,11Z)/20:5(5Z,8Z,11Z,14Z,17Z))	HMDB0009335	[H][C@@](COC(=O)CCC\C=C/C\C=C/C\C=C/CCCCCCCC)(COP(O)(=O)OCCN)OC(=O)CCC\C=C/C\C=C/C\C=C/C\C=C/C\C=C/CC	788.522	2.98857			10000		31446.9	24374.9	21513.3	14737.7			10000	10000	12860.9	97870.9		48047.7	37574.5	47545.8	69149.4
C45H74NO8P	PE(20:3(8Z,11Z,14Z)/20:5(5Z,8Z,11Z,14Z,17Z))	HMDB0009368	[H][C@@](COC(=O)CCCCCC\C=C/C\C=C/C\C=C/CCCCC)(COP(O)(=O)OCCN)OC(=O)CCC\C=C/C\C=C/C\C=C/C\C=C/C\C=C/CC	788.522	2.98857			10000		31446.9	24374.9	21513.3	14737.7			10000	10000	12860.9	97870.9		48047.7	37574.5	47545.8	69149.4
C45H74NO8P	PE(20:4(5Z,8Z,11Z,14Z)/20:4(5Z,8Z,11Z,14Z))	HMDB0009399	[H][C@@](COC(=O)CCC\C=C/C\C=C/C\C=C/C\C=C/CCCCC)(COP(O)(=O)OCCN)OC(=O)CCC\C=C/C\C=C/C\C=C/C\C=C/CCCCC	788.522	2.98857			10000		31446.9	24374.9	21513.3	14737.7			10000	10000	12860.9	97870.9		48047.7	37574.5	47545.8	69149.4
C45H74NO8P	PE(20:4(5Z,8Z,11Z,14Z)/20:4(8Z,11Z,14Z,17Z))	HMDB0009400	[H][C@@](COC(=O)CCC\C=C/C\C=C/C\C=C/C\C=C/CCCCC)(COP(O)(=O)OCCN)OC(=O)CCCCCC\C=C/C\C=C/C\C=C/C\C=C/CC	788.522	2.98857			10000		31446.9	24374.9	21513.3	14737.7			10000	10000	12860.9	97870.9		48047.7	37574.5	47545.8	69149.4
C45H74NO8P	PE(20:4(8Z,11Z,14Z,17Z)/20:4(5Z,8Z,11Z,14Z))	HMDB0009432	[H][C@@](COC(=O)CCCCCC\C=C/C\C=C/C\C=C/C\C=C/CC)(COP(O)(=O)OCCN)OC(=O)CCC\C=C/C\C=C/C\C=C/C\C=C/CCCCC	788.522	2.98857			10000		31446.9	24374.9	21513.3	14737.7			10000	10000	12860.9	97870.9		48047.7	37574.5	47545.8	69149.4
C45H74NO8P	PE(20:4(8Z,11Z,14Z,17Z)/20:4(8Z,11Z,14Z,17Z))	HMDB0009433	[H][C@@](COC(=O)CCCCCC\C=C/C\C=C/C\C=C/C\C=C/CC)(COP(O)(=O)OCCN)OC(=O)CCCCCC\C=C/C\C=C/C\C=C/C\C=C/CC	788.522	2.98857			10000		31446.9	24374.9	21513.3	14737.7			10000	10000	12860.9	97870.9		48047.7	37574.5	47545.8	69149.4
C45H74NO8P	PE(20:5(5Z,8Z,11Z,14Z,17Z)/20:3(5Z,8Z,11Z))	HMDB0009463	[H][C@@](COC(=O)CCC\C=C/C\C=C/C\C=C/C\C=C/C\C=C/CC)(COP(O)(=O)OCCN)OC(=O)CCC\C=C/C\C=C/C\C=C/CCCCCCCC	788.522	2.98857			10000		31446.9	24374.9	21513.3	14737.7			10000	10000	12860.9	97870.9		48047.7	37574.5	47545.8	69149.4
C45H74NO8P	PE(20:5(5Z,8Z,11Z,14Z,17Z)/20:3(8Z,11Z,14Z))	HMDB0009464	[H][C@@](COC(=O)CCC\C=C/C\C=C/C\C=C/C\C=C/C\C=C/CC)(COP(O)(=O)OCCN)OC(=O)CCCCCC\C=C/C\C=C/C\C=C/CCCCC	788.522	2.98857			10000		31446.9	24374.9	21513.3	14737.7			10000	10000	12860.9	97870.9		48047.7	37574.5	47545.8	69149.4
C45H74NO8P	PE(22:4(7Z,10Z,13Z,16Z)/18:4(6Z,9Z,12Z,15Z))	HMDB0009591	[H][C@@](COC(=O)CCCCC\C=C/C\C=C/C\C=C/C\C=C/CCCCC)(COP(O)(=O)OCCN)OC(=O)CCCC\C=C/C\C=C/C\C=C/C\C=C/CC	788.522	2.98857			10000		31446.9	24374.9	21513.3	14737.7			10000	10000	12860.9	97870.9		48047.7	37574.5	47545.8	69149.4
C45H74NO8P	PE(22:5(4Z,7Z,10Z,13Z,16Z)/18:3(6Z,9Z,12Z))	HMDB0009622	[H][C@@](COC(=O)CC\C=C/C\C=C/C\C=C/C\C=C/C\C=C/CCCCC)(COP(O)(=O)OCCN)OC(=O)CCCC\C=C/C\C=C/C\C=C/CCCCC	788.522	2.98857			10000		31446.9	24374.9	21513.3	14737.7			10000	10000	12860.9	97870.9		48047.7	37574.5	47545.8	69149.4
C45H74NO8P	PE(22:5(4Z,7Z,10Z,13Z,16Z)/18:3(9Z,12Z,15Z))	HMDB0009623	[H][C@@](COC(=O)CC\C=C/C\C=C/C\C=C/C\C=C/C\C=C/CCCCC)(COP(O)(=O)OCCN)OC(=O)CCCCCCC\C=C/C\C=C/C\C=C/CC	788.522	2.98857			10000		31446.9	24374.9	21513.3	14737.7			10000	10000	12860.9	97870.9		48047.7	37574.5	47545.8	69149.4
C45H74NO8P	PE(22:5(7Z,10Z,13Z,16Z,19Z)/18:3(6Z,9Z,12Z))	HMDB0009655	[H][C@@](COC(=O)CCCCC\C=C/C\C=C/C\C=C/C\C=C/C\C=C/CC)(COP(O)(=O)OCCN)OC(=O)CCCC\C=C/C\C=C/C\C=C/CCCCC	788.522	2.98857			10000		31446.9	24374.9	21513.3	14737.7			10000	10000	12860.9	97870.9		48047.7	37574.5	47545.8	69149.4
C45H74NO8P	PE(22:5(7Z,10Z,13Z,16Z,19Z)/18:3(9Z,12Z,15Z))	HMDB0009656	[H][C@@](COC(=O)CCCCC\C=C/C\C=C/C\C=C/C\C=C/C\C=C/CC)(COP(O)(=O)OCCN)OC(=O)CCCCCCC\C=C/C\C=C/C\C=C/CC	788.522	2.98857			10000		31446.9	24374.9	21513.3	14737.7			10000	10000	12860.9	97870.9		48047.7	37574.5	47545.8	69149.4
C45H74NO8P	PE(22:6(4Z,7Z,10Z,13Z,16Z,19Z)/18:2(9Z,12Z))	HMDB0009687	[H][C@@](COC(=O)CC\C=C/C\C=C/C\C=C/C\C=C/C\C=C/C\C=C/CC)(COP(O)(=O)OCCN)OC(=O)CCCCCCC\C=C/C\C=C/CCCCC	788.522	2.98857			10000		31446.9	24374.9	21513.3	14737.7			10000	10000	12860.9	97870.9		48047.7	37574.5	47545.8	69149.4
C45H74NO8P	PE-NMe2(18:3(6Z,9Z,12Z)/20:5(5Z,8Z,11Z,14Z,17Z))	HMDB0114113	[H]C(COC(=O)CCCC\C=C/C\C=C/C\C=C/CCCCC)(COP(O)(=O)OCCN(C)C)OC(=O)CCC\C=C/C\C=C/C\C=C/C\C=C/C\C=C/CC	788.522	2.98857			10000		31446.9	24374.9	21513.3	14737.7			10000	10000	12860.9	97870.9		48047.7	37574.5	47545.8	69149.4
C45H74NO8P	PE-NMe2(18:3(9Z,12Z,15Z)/20:5(5Z,8Z,11Z,14Z,17Z))	HMDB0114142	[H]C(COC(=O)CCCCCCC\C=C/C\C=C/C\C=C/CC)(COP(O)(=O)OCCN(C)C)OC(=O)CCC\C=C/C\C=C/C\C=C/C\C=C/C\C=C/CC	788.522	2.98857			10000		31446.9	24374.9	21513.3	14737.7			10000	10000	12860.9	97870.9		48047.7	37574.5	47545.8	69149.4
C45H74NO8P	PE-NMe2(18:4(6Z,9Z,12Z,15Z)/20:4(5Z,8Z,11Z,14Z))	HMDB0114169	[H]C(COC(=O)CCCC\C=C/C\C=C/C\C=C/C\C=C/CC)(COP(O)(=O)OCCN(C)C)OC(=O)CCC\C=C/C\C=C/C\C=C/C\C=C/CCCCC	788.522	2.98857			10000		31446.9	24374.9	21513.3	14737.7			10000	10000	12860.9	97870.9		48047.7	37574.5	47545.8	69149.4
C45H74NO8P	PE-NMe2(18:4(6Z,9Z,12Z,15Z)/20:4(8Z,11Z,14Z,17Z))	HMDB0114170	[H]C(COC(=O)CCCC\C=C/C\C=C/C\C=C/C\C=C/CC)(COP(O)(=O)OCCN(C)C)OC(=O)CCCCCC\C=C/C\C=C/C\C=C/C\C=C/CC	788.522	2.98857			10000		31446.9	24374.9	21513.3	14737.7			10000	10000	12860.9	97870.9		48047.7	37574.5	47545.8	69149.4
C45H74NO8P	PE-NMe2(20:4(5Z,8Z,11Z,14Z)/18:4(6Z,9Z,12Z,15Z))	HMDB0114335	[H]C(COC(=O)CCC\C=C/C\C=C/C\C=C/C\C=C/CCCCC)(COP(O)(=O)OCCN(C)C)OC(=O)CCCC\C=C/C\C=C/C\C=C/C\C=C/CC	788.522	2.98857			10000		31446.9	24374.9	21513.3	14737.7			10000	10000	12860.9	97870.9		48047.7	37574.5	47545.8	69149.4
C45H74NO8P	PE-NMe2(20:4(8Z,11Z,14Z,17Z)/18:4(6Z,9Z,12Z,15Z))	HMDB0114363	[H]C(COC(=O)CCCCCC\C=C/C\C=C/C\C=C/C\C=C/CC)(COP(O)(=O)OCCN(C)C)OC(=O)CCCC\C=C/C\C=C/C\C=C/C\C=C/CC	788.522	2.98857			10000		31446.9	24374.9	21513.3	14737.7			10000	10000	12860.9	97870.9		48047.7	37574.5	47545.8	69149.4
C45H74NO8P	PE-NMe2(20:5(5Z,8Z,11Z,14Z,17Z)/18:3(6Z,9Z,12Z))	HMDB0114390	[H]C(COC(=O)CCC\C=C/C\C=C/C\C=C/C\C=C/C\C=C/CC)(COP(O)(=O)OCCN(C)C)OC(=O)CCCC\C=C/C\C=C/C\C=C/CCCCC	788.522	2.98857			10000		31446.9	24374.9	21513.3	14737.7			10000	10000	12860.9	97870.9		48047.7	37574.5	47545.8	69149.4
C45H74NO8P	PE-NMe2(20:5(5Z,8Z,11Z,14Z,17Z)/18:3(9Z,12Z,15Z))	HMDB0114391	[H]C(COC(=O)CCC\C=C/C\C=C/C\C=C/C\C=C/C\C=C/CC)(COP(O)(=O)OCCN(C)C)OC(=O)CCCCCCC\C=C/C\C=C/C\C=C/CC	788.522	2.98857			10000		31446.9	24374.9	21513.3	14737.7			10000	10000	12860.9	97870.9		48047.7	37574.5	47545.8	69149.4
C3H5O6P	Phosphoenolpyruvic acid	HMDB0000263	OC(=O)C(=C)OP(O)(O)=O	168.99	13.6047			10000		10000	10000	10000	68113			91699.1	62472.4	79485.3	87928.6		10000	10000	10000	10000
C11H16O5	Propyl propane thiosulfonate	HMDB0032496	COC(=O)C(C1CCCC(=O)C1)C(=O)OC	229.107	13.8437			10000		13615	10000	10000	13371.9			10000	10000	10000	64428.1		10000	10000	10000	10000
C22H41NO3	N-Oleoyl GABA	HMDB0062335	[H]\C(CCCCCCCC)=C(/[H])CCCCCCCC(O)=NCCCC(O)=O	368.316	2.54596			22193.5		10000	10000	29151.8	121026			77550.5	55663.4	116247	119465		198063	100220	48029.9	81764.9
C9H14N2O3	Metharbital	HMDB0014606	CCC1(CC)C(=O)NC(=O)N(C)C1=O	199.108	2.4354			60023.7		10000	10000	14299.6	70346			25469.8	48990.7	10000	46229.8		81596.2	18578.6	58914.1	38576.8
C27H41NO6	Hydrocortamate	HMDB0014907	[H][C@@]12CC[C@](O)(C(=O)COC(=O)CN(CC)CC)[C@@]1(C)C[C@H](O)[C@@]1([H])[C@@]2([H])CCC2=CC(=O)CC[C@]12C	476.302	3.80727			69943.2		125250	100443	114015	114978			36719.9	27092.6	28527.7	140726		31036.6	43185.4	41342.4	59612
C8H6N2O2	Quindoxin	HMDB0032927	O=N1=CC=N(=O)C2=CC=CC=C12	163.05	6.85697			10000		16479.6	16267.8	35783	144558			37187.1	63927.9	37647.1	49824.5		56016.1	57836.8	42903.7	54888.8
C28H42O6	Pubescenol	HMDB0030085	CC(C1CCC2C3C(O)CC4C(O)CCC(=O)C4(C)C3CCC12C)C1CC2(C)OC2(C)C(=O)O1	475.303	2.65345			10000		10000	10000	10000	51675.9			89766	146731	269048	244098		92446.9	122716	83200.6	93111
C15H29NO2	9-Decenoylcholine	HMDB0013206	C[N+](C)(C)CCOC(=O)CCCCCCCC=C	256.227	2.61233			47978.9		46835.8	39109.1	44827.9	147213			36845.5	53503.4	50243.4	100419		149158	36582.5	51895.6	75060
C13H18O	beta-Damascenone	HMDB0013804	C\C=C\C(=O)C1=C(C)C=CCC1(C)C	191.143	2.56435			102220		118399	132626	97227.9	469116			241207	375127	437860	595288		495078	244409	163223	297356
C13H18O	2-(3-Phenylpropyl)tetrahydrofuran	HMDB0036178	C(CC1CCCO1)CC1=CC=CC=C1	191.143	2.56435			102220		118399	132626	97227.9	469116			241207	375127	437860	595288		495078	244409	163223	297356
C13H18O	3,5,8-Megastigmatrien-7-one	HMDB0036572	C\C=C\C(=O)C1=C(C)C=CCC1(C)C	191.143	2.56435			102220		118399	132626	97227.9	469116			241207	375127	437860	595288		495078	244409	163223	297356
C13H18O	2,2,6,7-Tetramethylbicyclo[4.3.0]nona-1(9),4-dien-8-one	HMDB0036685	CC1C(=O)C=C2C1(C)C=CCC2(C)C	191.143	2.56435			102220		118399	132626	97227.9	469116			241207	375127	437860	595288		495078	244409	163223	297356
C13H18O	xi-3-(4-Isopropylphenyl)-2-methylpropanal	HMDB0037763	CC(CC1=CC=C(C=C1)C(C)C)C=O	191.143	2.56435			102220		118399	132626	97227.9	469116			241207	375127	437860	595288		495078	244409	163223	297356
C13H18O	dehydro-beta-Ionone	HMDB0059904	[H]\C(=C(\[H])C1=C(C)C=CCC1(C)C)C(C)=O	191.143	2.56435			102220		118399	132626	97227.9	469116			241207	375127	437860	595288		495078	244409	163223	297356
C13H18O	Megastigmatrienone	HMDB0059906	[H]\C(C=C)=C(\[H])C1C(C)=CC(=O)CC1(C)C	191.143	2.56435			102220		118399	132626	97227.9	469116			241207	375127	437860	595288		495078	244409	163223	297356
C39H65NO12	Lycoperoside D	HMDB0034484	CC1C2C(CC3C4CCC5CC(CCC5(C)C4CCC23C)OC2OC(CO)C(OC3OC(CO)C(O)C(O)C3O)C(O)C2O)OC11CCC(C)CN1	740.461	6.27345			10000		10000	39712.1	10000	10000			10000	10000	10000	130653		10000	10000	10000	10199.9
C9H8O4	4-Hydroxyphenylpyruvic acid	HMDB0000707	OC(=O)C(=O)CC1=CC=C(O)C=C1	181.049	2.68123			24885.8		16480.6	16015.5	14970.4	18782.1			12464.5	16894.8	17916.5	44953.3		10384.1	15219	21335.8	30387.1
C9H8O4	Aspirin	HMDB0001879	CC(=O)OC1=CC=CC=C1C(O)=O	181.049	2.68123			24885.8		16480.6	16015.5	14970.4	18782.1			12464.5	16894.8	17916.5	44953.3		10384.1	15219	21335.8	30387.1
C9H8O4	Caffeic acid	HMDB0001964	OC(=O)\C=C/C1=CC=C(O)C(O)=C1	181.049	2.68123			24885.8		16480.6	16015.5	14970.4	18782.1			12464.5	16894.8	17916.5	44953.3		10384.1	15219	21335.8	30387.1
C9H8O4	Monomethyl phthalate	HMDB0002130	COC(=O)C1=CC=CC=C1C(O)=O	181.049	2.68123			24885.8		16480.6	16015.5	14970.4	18782.1			12464.5	16894.8	17916.5	44953.3		10384.1	15219	21335.8	30387.1
C9H8O4	3,4-Dihydroxy-trans-cinnamate	HMDB0003501	OC(=O)\C=C\C1=CC(O)=C(O)C=C1	181.049	2.68123			24885.8		16480.6	16015.5	14970.4	18782.1			12464.5	16894.8	17916.5	44953.3		10384.1	15219	21335.8	30387.1
C9H8O4	2-Hydroxy-3-(4-hydroxyphenyl)propenoic acid	HMDB0006915	OC(=O)C(\O)=C\C1=CC=C(O)C=C1	181.049	2.68123			24885.8		16480.6	16015.5	14970.4	18782.1			12464.5	16894.8	17916.5	44953.3		10384.1	15219	21335.8	30387.1
C9H8O4	3-Hydroxyphenylpyruvic acid	HMDB0011663	OC(=O)C(=O)CC1=CC(O)=CC=C1	181.049	2.68123			24885.8		16480.6	16015.5	14970.4	18782.1			12464.5	16894.8	17916.5	44953.3		10384.1	15219	21335.8	30387.1
C9H8O4	(E)-3-(2,3-Dihydroxyphenyl)-2-propenoic acid	HMDB0032057	OC(=O)C=CC1=C(O)C(O)=CC=C1	181.049	2.68123			24885.8		16480.6	16015.5	14970.4	18782.1			12464.5	16894.8	17916.5	44953.3		10384.1	15219	21335.8	30387.1
C9H8O4	3-(3,5-Dihydroxyphenyl)-2-propenoic acid	HMDB0032131	OC(=O)\C=C/C1=CC(O)=CC(O)=C1	181.049	2.68123			24885.8		16480.6	16015.5	14970.4	18782.1			12464.5	16894.8	17916.5	44953.3		10384.1	15219	21335.8	30387.1
C9H8O4	3-(3,4-dihydroxyphenyl)prop-2-enoic acid	HMDB0125102	OC(=O)C=CC1=CC(O)=C(O)C=C1	181.049	2.68123			24885.8		16480.6	16015.5	14970.4	18782.1			12464.5	16894.8	17916.5	44953.3		10384.1	15219	21335.8	30387.1
C9H8O4	(2E)-3-(3,5-dihydroxyphenyl)prop-2-enoic acid	HMDB0125527	[H]\C(=C(\[H])C1=CC(O)=CC(O)=C1)C(O)=O	181.049	2.68123			24885.8		16480.6	16015.5	14970.4	18782.1			12464.5	16894.8	17916.5	44953.3		10384.1	15219	21335.8	30387.1
C9H8O4	3-(3,5-dihydroxyphenyl)prop-2-enoic acid	HMDB0125589	OC(=O)C=CC1=CC(O)=CC(O)=C1	181.049	2.68123			24885.8		16480.6	16015.5	14970.4	18782.1			12464.5	16894.8	17916.5	44953.3		10384.1	15219	21335.8	30387.1
C9H8O4	3-(4-hydroxyphenyl)oxirane-2-carboxylic acid	HMDB0125805	OC(=O)C1OC1C1=CC=C(O)C=C1	181.049	2.68123			24885.8		16480.6	16015.5	14970.4	18782.1			12464.5	16894.8	17916.5	44953.3		10384.1	15219	21335.8	30387.1
C9H8O4	(2E)-3-(2,4-dihydroxyphenyl)prop-2-enoic acid	HMDB0126377	[H]\C(=C(\[H])C1=C(O)C=C(O)C=C1)C(O)=O	181.049	2.68123			24885.8		16480.6	16015.5	14970.4	18782.1			12464.5	16894.8	17916.5	44953.3		10384.1	15219	21335.8	30387.1
C9H8O4	3-(2,4-dihydroxyphenyl)prop-2-enoic acid	HMDB0132508	OC(=O)C=CC1=C(O)C=C(O)C=C1	181.049	2.68123			24885.8		16480.6	16015.5	14970.4	18782.1			12464.5	16894.8	17916.5	44953.3		10384.1	15219	21335.8	30387.1
C9H8O4	3-(2-hydroxyphenyl)oxirane-2-carboxylic acid	HMDB0134040	OC(=O)C1OC1C1=CC=CC=C1O	181.049	2.68123			24885.8		16480.6	16015.5	14970.4	18782.1			12464.5	16894.8	17916.5	44953.3		10384.1	15219	21335.8	30387.1
C9H8O4	3-(2,5-dihydroxyphenyl)prop-2-enoic acid	HMDB0134041	OC(=O)C=CC1=CC(O)=CC=C1O	181.049	2.68123			24885.8		16480.6	16015.5	14970.4	18782.1			12464.5	16894.8	17916.5	44953.3		10384.1	15219	21335.8	30387.1
C9H8O4	(2E)-3-(2,3-dihydroxyphenyl)prop-2-enoic acid	HMDB0140954	[H]\C(=C(\[H])C1=C(O)C(O)=CC=C1)C(O)=O	181.049	2.68123			24885.8		16480.6	16015.5	14970.4	18782.1			12464.5	16894.8	17916.5	44953.3		10384.1	15219	21335.8	30387.1
C9H8O4	3-(3-hydroxyphenyl)oxirane-2-carboxylic acid	HMDB0140955	OC(=O)C1OC1C1=CC(O)=CC=C1	181.049	2.68123			24885.8		16480.6	16015.5	14970.4	18782.1			12464.5	16894.8	17916.5	44953.3		10384.1	15219	21335.8	30387.1
C9H8O4	(2E)-3-(2,5-dihydroxyphenyl)prop-2-enoic acid	HMDB0140956	[H]\C(=C(\[H])C1=CC(O)=CC=C1O)C(O)=O	181.049	2.68123			24885.8		16480.6	16015.5	14970.4	18782.1			12464.5	16894.8	17916.5	44953.3		10384.1	15219	21335.8	30387.1
C46H40O15	8-[3,7-dihydroxy-2-(4-hydroxy-3-methoxyphenyl)-3,4-dihydro-2H-1-benzopyran-4-yl]-6-[2-(3,4-dihydroxyphenyl)-3,7-dihydroxy-3,4-dihydro-2H-1-benzopyran-4-yl]-2-(3-hydroxyphenyl)-3,4-dihydro-2H-1-benzopyran-3,5,7-triol	HMDB0135007	COC1=C(O)C=CC(=C1)C1OC2=C(C=CC(O)=C2)C(C1O)C1=C2OC(C(O)CC2=C(O)C(C2C(O)C(OC3=C2C=CC(O)=C3)C2=CC(O)=C(O)C=C2)=C1O)C1=CC(O)=CC=C1	833.24	2.51938			80969.7		104580	71041.8	55388.1	311920			50930.9	201337	139703	246327		135639	132346	151078	116588
C46H40O15	6-[3,7-dihydroxy-2-(4-hydroxy-3-methoxyphenyl)-3,4-dihydro-2H-1-benzopyran-4-yl]-8-[2-(3,4-dihydroxyphenyl)-3,7-dihydroxy-3,4-dihydro-2H-1-benzopyran-4-yl]-2-(3-hydroxyphenyl)-3,4-dihydro-2H-1-benzopyran-3,5,7-triol	HMDB0135008	COC1=C(O)C=CC(=C1)C1OC2=C(C=CC(O)=C2)C(C1O)C1=C(O)C(C2C(O)C(OC3=C2C=CC(O)=C3)C2=CC(O)=C(O)C=C2)=C2OC(C(O)CC2=C1O)C1=CC(O)=CC=C1	833.24	2.51938			80969.7		104580	71041.8	55388.1	311920			50930.9	201337	139703	246327		135639	132346	151078	116588
C46H40O15	8-[3,7-dihydroxy-2-(3-hydroxyphenyl)-3,4-dihydro-2H-1-benzopyran-4-yl]-6-[2-(3,4-dihydroxyphenyl)-3,7-dihydroxy-3,4-dihydro-2H-1-benzopyran-4-yl]-2-(4-hydroxy-3-methoxyphenyl)-3,4-dihydro-2H-1-benzopyran-3,5,7-triol	HMDB0135015	COC1=C(O)C=CC(=C1)C1OC2=C(C3C(O)C(OC4=C3C=CC(O)=C4)C3=CC(O)=CC=C3)C(O)=C(C3C(O)C(OC4=C3C=CC(O)=C4)C3=CC(O)=C(O)C=C3)C(O)=C2CC1O	833.24	2.51938			80969.7		104580	71041.8	55388.1	311920			50930.9	201337	139703	246327		135639	132346	151078	116588
C46H40O15	8-[3,7-dihydroxy-2-(3-hydroxyphenyl)-3,4-dihydro-2H-1-benzopyran-4-yl]-6-[3,7-dihydroxy-2-(4-hydroxy-3-methoxyphenyl)-3,4-dihydro-2H-1-benzopyran-4-yl]-2-(3,4-dihydroxyphenyl)-3,4-dihydro-2H-1-benzopyran-3,5,7-triol	HMDB0135016	COC1=C(O)C=CC(=C1)C1OC2=C(C=CC(O)=C2)C(C1O)C1=C(O)C(C2C(O)C(OC3=C2C=CC(O)=C3)C2=CC(O)=CC=C2)=C2OC(C(O)CC2=C1O)C1=CC(O)=C(O)C=C1	833.24	2.51938			80969.7		104580	71041.8	55388.1	311920			50930.9	201337	139703	246327		135639	132346	151078	116588
C46H40O15	6-[3,7-dihydroxy-2-(3-hydroxyphenyl)-3,4-dihydro-2H-1-benzopyran-4-yl]-8-[2-(3,4-dihydroxyphenyl)-3,7-dihydroxy-3,4-dihydro-2H-1-benzopyran-4-yl]-2-(4-hydroxy-3-methoxyphenyl)-3,4-dihydro-2H-1-benzopyran-3,5,7-triol	HMDB0135023	COC1=C(O)C=CC(=C1)C1OC2=C(C3C(O)C(OC4=C3C=CC(O)=C4)C3=CC(O)=C(O)C=C3)C(O)=C(C3C(O)C(OC4=C3C=CC(O)=C4)C3=CC(O)=CC=C3)C(O)=C2CC1O	833.24	2.51938			80969.7		104580	71041.8	55388.1	311920			50930.9	201337	139703	246327		135639	132346	151078	116588
C46H40O15	6-[3,7-dihydroxy-2-(3-hydroxyphenyl)-3,4-dihydro-2H-1-benzopyran-4-yl]-8-[3,7-dihydroxy-2-(4-hydroxy-3-methoxyphenyl)-3,4-dihydro-2H-1-benzopyran-4-yl]-2-(3,4-dihydroxyphenyl)-3,4-dihydro-2H-1-benzopyran-3,5,7-triol	HMDB0135024	COC1=C(O)C=CC(=C1)C1OC2=C(C=CC(O)=C2)C(C1O)C1=C2OC(C(O)CC2=C(O)C(C2C(O)C(OC3=C2C=CC(O)=C3)C2=CC(O)=CC=C2)=C1O)C1=CC(O)=C(O)C=C1	833.24	2.51938			80969.7		104580	71041.8	55388.1	311920			50930.9	201337	139703	246327		135639	132346	151078	116588
C10H10O6	Chorismate	HMDB0012199	O[C@@H]1C=CC(=C[C@H]1OC(=C)C(O)=O)C(O)=O	227.055	2.7879			12799.7		10000	10000	10000	10000			10000	10000	19884.2	37707.5		10000	16226.9	10000	25798.9
C10H10O6	Prephenate	HMDB0012283	OC1C=CC(CC(=O)C(O)=O)(C=C1)C(O)=O	227.055	2.7879			12799.7		10000	10000	10000	10000			10000	10000	19884.2	37707.5		10000	16226.9	10000	25798.9
C10H10O6	3,4-Dimethoxy-1,2-benzenedicarboxylic acid	HMDB0033842	COC1=C(OC)C(C(O)=O)=C(C=C1)C(O)=O	227.055	2.7879			12799.7		10000	10000	10000	10000			10000	10000	19884.2	37707.5		10000	16226.9	10000	25798.9
C10H10O6	4,5-Dimethoxy-1,2-benzenedicarboxylic acid	HMDB0033893	COC1=C(OC)C=C(C(O)=O)C(=C1)C(O)=O	227.055	2.7879			12799.7		10000	10000	10000	10000			10000	10000	19884.2	37707.5		10000	16226.9	10000	25798.9
C10H10O6	3-(2,3,4-trihydroxy-5-methoxyphenyl)prop-2-enoic acid	HMDB0125585	COC1=C(O)C(O)=C(O)C(C=CC(O)=O)=C1	227.055	2.7879			12799.7		10000	10000	10000	10000			10000	10000	19884.2	37707.5		10000	16226.9	10000	25798.9
C10H10O6	3-(2,4,5-trihydroxy-3-methoxyphenyl)prop-2-enoic acid	HMDB0125586	COC1=C(O)C(C=CC(O)=O)=CC(O)=C1O	227.055	2.7879			12799.7		10000	10000	10000	10000			10000	10000	19884.2	37707.5		10000	16226.9	10000	25798.9
C10H10O6	3-(3,4-dihydroxy-5-methoxyphenyl)oxirane-2-carboxylic acid	HMDB0125587	COC1=CC(=CC(O)=C1O)C1OC1C(O)=O	227.055	2.7879			12799.7		10000	10000	10000	10000			10000	10000	19884.2	37707.5		10000	16226.9	10000	25798.9
C10H10O6	3-(3,4-dihydroxy-5-methoxyphenyl)-2-oxopropanoic acid	HMDB0126510	COC1=CC(CC(=O)C(O)=O)=CC(O)=C1O	227.055	2.7879			12799.7		10000	10000	10000	10000			10000	10000	19884.2	37707.5		10000	16226.9	10000	25798.9
C28H54NO7P	LysoPC(20:2(11Z,14Z))	HMDB0010392	CCCCC\C=C/C\C=C/CCCCCCCCCC(=O)OC[C@](O)([H])COP([O-])(=O)OCC[N+](C)(C)C	548.371	3.04237			10000		10000	10000	10000	10000			10000	10000	10000	60137		10000	10000	10000	10000
C30H48O4	Maslinic acid	HMDB0002392	[H][C@@]12CC(C)(C)CC[C@@]1(CC[C@]1(C)C2=CC[C@]2([H])[C@@]3(C)C[C@@H](O)[C@H](O)C(C)(C)[C@]3([H])CC[C@@]12C)C(O)=O	473.362	2.54673			25068.9		29238.7	55833	22946	51283.6			87502.5	34633.4	104144	154017		35843.9	81065	13933.1	89953.8
C30H48O4	Lucidumol A	HMDB0033233	CC(CCC(O)C(C)(C)O)C1CCC2(C)C3=C(CCC12C)C1(C)CCC(=O)C(C)(C)C1CC3=O	473.362	2.54673			25068.9		29238.7	55833	22946	51283.6			87502.5	34633.4	104144	154017		35843.9	81065	13933.1	89953.8
C30H48O4	Queretaroic acid	HMDB0034523	CC1(C)C(O)CCC2(C)C1CCC1(C)C2CC=C2C3CC(C)(CO)CCC3(CCC12C)C(O)=O	473.362	2.54673			25068.9		29238.7	55833	22946	51283.6			87502.5	34633.4	104144	154017		35843.9	81065	13933.1	89953.8
C30H48O4	Priverogenin A	HMDB0034530	CC1(C)CC(O)C2(C=O)C(O)CC3(C)C(=CCC4C5(C)CCC(O)C(C)(C)C5CCC34C)C2C1	473.362	2.54673			25068.9		29238.7	55833	22946	51283.6			87502.5	34633.4	104144	154017		35843.9	81065	13933.1	89953.8
C30H48O4	(3beta,23xi)-3,23-Dihydroxycycloart-24-en-26-oic acid	HMDB0034567	CC(CC(O)\C=C(\C)C(O)=O)C1CCC2(C)C3CCC4C5(CC35CCC12C)CCC(O)C4(C)C	473.362	2.54673			25068.9		29238.7	55833	22946	51283.6			87502.5	34633.4	104144	154017		35843.9	81065	13933.1	89953.8
C30H48O4	Pomolic acid	HMDB0035106	CC1CCC2(CCC3(C)C(=CCC4C5(C)CCC(O)C(C)(C)C5CCC34C)C2C1(C)O)C(O)=O	473.362	2.54673			25068.9		29238.7	55833	22946	51283.6			87502.5	34633.4	104144	154017		35843.9	81065	13933.1	89953.8
C30H48O4	20beta-Hydroxyursolic acid	HMDB0035107	CC1C2C3=CCC4C5(C)CCC(O)C(C)(C)C5CCC4(C)C3(C)CCC2(CCC1(C)O)C(O)=O	473.362	2.54673			25068.9		29238.7	55833	22946	51283.6			87502.5	34633.4	104144	154017		35843.9	81065	13933.1	89953.8
C30H48O4	Azukisapogenol	HMDB0035258	CC12CCC(C)(CC1C1=CCC3C4(C)CCC(O)C(C)(CO)C4CCC3(C)C1(C)CC2)C(O)=O	473.362	2.54673			25068.9		29238.7	55833	22946	51283.6			87502.5	34633.4	104144	154017		35843.9	81065	13933.1	89953.8
C30H48O4	delta-Maslinic acid	HMDB0035260	CC1(C)CCC2(CCC3(C)C(CCC4C5(C)CC(O)C(O)C(C)(C)C5CCC34C)=C2C1)C(O)=O	473.362	2.54673			25068.9		29238.7	55833	22946	51283.6			87502.5	34633.4	104144	154017		35843.9	81065	13933.1	89953.8
C30H48O4	Sebiferenic acid	HMDB0035748	CC1(C)CCC2(CC=C3C4(C)CCC5C(C)(C)C(O)C(O)CC5(C)C4CCC3(C)C2C1)C(O)=O	473.362	2.54673			25068.9		29238.7	55833	22946	51283.6			87502.5	34633.4	104144	154017		35843.9	81065	13933.1	89953.8
C30H48O4	Momordicin I	HMDB0035758	CC(CC(O)C=C(C)C)C1CCC2(C)C3C(O)C=C4C(CCC(O)C4(C)C)C3(CCC12C)C=O	473.362	2.54673			25068.9		29238.7	55833	22946	51283.6			87502.5	34633.4	104144	154017		35843.9	81065	13933.1	89953.8
C30H48O4	Ganoderic acid U	HMDB0035962	CC(CC\C=C(/C)C(O)=O)C1CCC2(C)C3=C(CCC12C)C1(C)CCC(O)C(C)(C)C1CC3O	473.362	2.54673			25068.9		29238.7	55833	22946	51283.6			87502.5	34633.4	104144	154017		35843.9	81065	13933.1	89953.8
C30H48O4	Ganodermanontriol	HMDB0035977	CC(CCC(O)C(C)(O)CO)C1CCC2(C)C3=CCC4C(C)(C)C(=O)CCC4(C)C3=CCC12C	473.362	2.54673			25068.9		29238.7	55833	22946	51283.6			87502.5	34633.4	104144	154017		35843.9	81065	13933.1	89953.8
C30H48O4	Epoxyganoderiol A	HMDB0036001	CC(CCC1OC1(C)CO)C1CCC2(C)C3=C(CCC12C)C1(C)CCC(=O)C(C)(C)C1CC3O	473.362	2.54673			25068.9		29238.7	55833	22946	51283.6			87502.5	34633.4	104144	154017		35843.9	81065	13933.1	89953.8
C30H48O4	(3b,22S,24E)-3,22-Dihydroxycycloart-24-en-26-oic acid	HMDB0036063	CC(C(O)C\C=C(\C)C(O)=O)C1CCC2(C)C3CCC4C5(CC35CCC12C)CCC(O)C4(C)C	473.362	2.54673			25068.9		29238.7	55833	22946	51283.6			87502.5	34633.4	104144	154017		35843.9	81065	13933.1	89953.8
C30H48O4	27-Hydroxyisomangiferolic acid	HMDB0036064	CC(CC\C=C(\CO)C(O)=O)C1CCC2(C)C3CCC4C5(CC35CCC12C)CCC(O)C4(C)C	473.362	2.54673			25068.9		29238.7	55833	22946	51283.6			87502.5	34633.4	104144	154017		35843.9	81065	13933.1	89953.8
C30H48O4	Albigenic acid	HMDB0036638	CC1(C)CC[C@@]2([C@H](O)C[C@]3(C)C(CCC4[C@@]5(C)CC[C@H](O)C(C)(C)C5CC[C@@]34C)=C2C1)C(O)=O	473.362	2.54673			25068.9		29238.7	55833	22946	51283.6			87502.5	34633.4	104144	154017		35843.9	81065	13933.1	89953.8
C30H48O4	Rubitic acid	HMDB0036654	[H][C@@]12[C@@H](C)[C@H](C)CC[C@@]1(CC[C@]1(C)C2=CCC2[C@@]3(C)CC[C@H](O)C(C)(C)C3C[C@@H](O)[C@@]12C)C(O)=O	473.362	2.54673			25068.9		29238.7	55833	22946	51283.6			87502.5	34633.4	104144	154017		35843.9	81065	13933.1	89953.8
C30H48O4	Ganoderiol E	HMDB0037779	CC(CCC=C(CO)CO)C1CCC2(C)C3=C(CCC12C)C1(C)CCC(O)C(C)(C)C1CC3=O	473.362	2.54673			25068.9		29238.7	55833	22946	51283.6			87502.5	34633.4	104144	154017		35843.9	81065	13933.1	89953.8
C30H48O4	3alpha-Corosolic acid	HMDB0041043	CC1CCC2(C)CCC3(C)C(=CCC4C5(C)CC(O)C(O)C(C)(C5CCC34C)C(O)=O)C2C1C	473.362	2.54673			25068.9		29238.7	55833	22946	51283.6			87502.5	34633.4	104144	154017		35843.9	81065	13933.1	89953.8
C9H12N2O6	Uridine	HMDB0000296	OC[C@H]1O[C@H]([C@H](O)[C@@H]1O)N1C=CC(=O)NC1=O	245.077	13.4247			10000		38693.6	16564.5	32849.7	35244.6			230654	158717	221372	233610		17764.5	12931.3	85487.5	168540
C9H12N2O6	Pseudouridine	HMDB0000767	OC[C@H]1O[C@H]([C@H](O)[C@@H]1O)C1=CNC(=O)NC1=O	245.077	13.4247			10000		38693.6	16564.5	32849.7	35244.6			230654	158717	221372	233610		17764.5	12931.3	85487.5	168540
C9H14N3O8P	Cytidine monophosphate	HMDB0000095	NC1=NC(=O)N(C=C1)[C@@H]1O[C@H](COP(O)(O)=O)[C@@H](O)[C@H]1O	324.059	13.6684			10000		183069	137397	143993	384801			15493850	13205190	13784530	14085050		345002	147795	139370	508138
C9H14N3O8P	Cytidine 2'-phosphate	HMDB0011692	NC1=NC(=O)N(C=C1)C1O[C@H](CO)[C@@H](O)[C@H]1OP(O)(O)=O	324.059	13.6684			10000		183069	137397	143993	384801			15493850	13205190	13784530	14085050		345002	147795	139370	508138
C39H47N5O5	Jubanine C	HMDB0037300	CCC(C)C(N(C)C)C(=O)N1CCCC1C(=O)NC1C(OC2=CC=C(C=C2)\C=C/NC(=O)C(CC2=CC=CC=C2)NC1=O)C1=CC=CC=C1	666.366	2.67709			20060.2		12919.2	14500.7	19889.2	28892.8			36592.5	68803.7	38765.4	64107.5		35893.1	18005.8	42508.1	77141.9
C22H43NO4	Pentadecanoylcarnitine	HMDB0062517	CCCCCCCCCCCCCCC(=O)OC(CC([O-])=O)C[N+](C)(C)C	386.326	2.52053			88521.5		87136.5	111486	108267	487118			261090	361458	470721	515315		536679	263756	238347	299235
C26H42O2	1-Phenyl-1,3-eicosanedione	HMDB0032925	CCCCCCCCCCCCCCCCCC(=O)CC(=O)C1=CC=CC=C1	387.325	2.4498			10000		24720	15672.5	10263.3	55893.4			26259	65433.1	49667.7	136442		106646	38441.7	19899	32371.7
C34H40N4O4	Protoporphyrinogen IX	HMDB0001097	CC1=C2CC3=C(C)C(C=C)=C(CC4=C(C)C(C=C)=C(CC5=C(C)C(CCC(O)=O)=C(CC(N2)=C1CCC(O)=O)N5)N4)N3	569.313	5.46847			10000		10000	16480.2	10000	10000			10000	10000	10000	66007.8		10000	10000	10000	10000
C34H40N4O4	Ceanothine E	HMDB0029342	CC(C)CC1\N=C(O)/C(\N=C(/O)C(CC2=CC=CC=C2)N(C)C)C(OC2=CC=C(C=C2)\C=C/N=C1/O)C1=CC=CC=C1	569.313	5.46847			10000		10000	16480.2	10000	10000			10000	10000	10000	66007.8		10000	10000	10000	10000
C34H40N4O4	Adouetine Y	HMDB0034101	CCC(C)C1NC(=O)C(NC(=O)C(CC2=CC=CC=C2)N(C)C)C(OC2=CC=C(C=C2)\C=C/NC1=O)C1=CC=CC=C1	569.313	5.46847			10000		10000	16480.2	10000	10000			10000	10000	10000	66007.8		10000	10000	10000	10000
C48H76NO8P	PC(18:4(6Z,9Z,12Z,15Z)/22:6(4Z,7Z,10Z,13Z,16Z,19Z))	HMDB0008255	CC\C=C/C\C=C/C\C=C/C\C=C/CCCCC(=O)OC[C@]([H])(COP([O-])(=O)OCC[N+](C)(C)C)OC(=O)CC\C=C/C\C=C/C\C=C/C\C=C/C\C=C/C\C=C/CC	826.542	4.48567			10000		10000	10000	10000	10000			10000	10000	10000	54143.6		10000	10000	10000	10000
C48H76NO8P	PC(20:5(5Z,8Z,11Z,14Z,17Z)/20:5(5Z,8Z,11Z,14Z,17Z))	HMDB0008511	CC\C=C/C\C=C/C\C=C/C\C=C/C\C=C/CCCC(=O)OC[C@]([H])(COP([O-])(=O)OCC[N+](C)(C)C)OC(=O)CCC\C=C/C\C=C/C\C=C/C\C=C/C\C=C/CC	826.542	4.48567			10000		10000	10000	10000	10000			10000	10000	10000	54143.6		10000	10000	10000	10000
C48H76NO8P	PC(22:6(4Z,7Z,10Z,13Z,16Z,19Z)/18:4(6Z,9Z,12Z,15Z))	HMDB0008733	CC\C=C/C\C=C/C\C=C/C\C=C/CCCCC(=O)O[C@]([H])(COC(=O)CC\C=C/C\C=C/C\C=C/C\C=C/C\C=C/C\C=C/CC)COP([O-])(=O)OCC[N+](C)(C)C	826.542	4.48567			10000		10000	10000	10000	10000			10000	10000	10000	54143.6		10000	10000	10000	10000
C48H76NO8P	PE-NMe(20:4(5Z,8Z,11Z,14Z)/22:6(4Z,7Z,10Z,13Z,16Z,19Z))	HMDB0113447	[H]C(COC(=O)CCC\C=C/C\C=C/C\C=C/C\C=C/CCCCC)(COP(O)(=O)OCCNC)OC(=O)CC\C=C/C\C=C/C\C=C/C\C=C/C\C=C/C\C=C/CC	826.542	4.48567			10000		10000	10000	10000	10000			10000	10000	10000	54143.6		10000	10000	10000	10000
C48H76NO8P	PE-NMe(20:4(8Z,11Z,14Z,17Z)/22:6(4Z,7Z,10Z,13Z,16Z,19Z))	HMDB0113476	[H]C(COC(=O)CCCCCC\C=C/C\C=C/C\C=C/C\C=C/CC)(COP(O)(=O)OCCNC)OC(=O)CC\C=C/C\C=C/C\C=C/C\C=C/C\C=C/C\C=C/CC	826.542	4.48567			10000		10000	10000	10000	10000			10000	10000	10000	54143.6		10000	10000	10000	10000
C48H76NO8P	PE-NMe(20:5(5Z,8Z,11Z,14Z,17Z)/22:5(4Z,7Z,10Z,13Z,16Z))	HMDB0113503	[H]C(COC(=O)CCC\C=C/C\C=C/C\C=C/C\C=C/C\C=C/CC)(COP(O)(=O)OCCNC)OC(=O)CC\C=C/C\C=C/C\C=C/C\C=C/C\C=C/CCCCC	826.542	4.48567			10000		10000	10000	10000	10000			10000	10000	10000	54143.6		10000	10000	10000	10000
C48H76NO8P	PE-NMe(20:5(5Z,8Z,11Z,14Z,17Z)/22:5(7Z,10Z,13Z,16Z,19Z))	HMDB0113504	[H]C(COC(=O)CCC\C=C/C\C=C/C\C=C/C\C=C/C\C=C/CC)(COP(O)(=O)OCCNC)OC(=O)CCCCC\C=C/C\C=C/C\C=C/C\C=C/C\C=C/CC	826.542	4.48567			10000		10000	10000	10000	10000			10000	10000	10000	54143.6		10000	10000	10000	10000
C48H76NO8P	PE-NMe(22:5(4Z,7Z,10Z,13Z,16Z)/20:5(5Z,8Z,11Z,14Z,17Z))	HMDB0113637	[H]C(COC(=O)CC\C=C/C\C=C/C\C=C/C\C=C/C\C=C/CCCCC)(COP(O)(=O)OCCNC)OC(=O)CCC\C=C/C\C=C/C\C=C/C\C=C/C\C=C/CC	826.542	4.48567			10000		10000	10000	10000	10000			10000	10000	10000	54143.6		10000	10000	10000	10000
C48H76NO8P	PE-NMe(22:5(7Z,10Z,13Z,16Z,19Z)/20:5(5Z,8Z,11Z,14Z,17Z))	HMDB0113664	[H]C(COC(=O)CCCCC\C=C/C\C=C/C\C=C/C\C=C/C\C=C/CC)(COP(O)(=O)OCCNC)OC(=O)CCC\C=C/C\C=C/C\C=C/C\C=C/C\C=C/CC	826.542	4.48567			10000		10000	10000	10000	10000			10000	10000	10000	54143.6		10000	10000	10000	10000
C48H76NO8P	PE-NMe(22:6(4Z,7Z,10Z,13Z,16Z,19Z)/20:4(8Z,11Z,14Z,17Z))	HMDB0113690	[H]C(COC(=O)CC\C=C/C\C=C/C\C=C/C\C=C/C\C=C/C\C=C/CC)(COP(O)(=O)OCCNC)OC(=O)CCCCCC\C=C/C\C=C/C\C=C/C\C=C/CC	826.542	4.48567			10000		10000	10000	10000	10000			10000	10000	10000	54143.6		10000	10000	10000	10000
C48H76NO8P	PE-NMe(22:6(4Z,7Z,10Z,13Z,16Z,19Z)/20:4(5Z,8Z,11Z,14Z))	HMDB0116738	[H]C(COC(=O)CC\C=C/C\C=C/C\C=C/C\C=C/C\C=C/C\C=C/CC)(COP(O)(=O)OCCNC)OC(=O)CCC\C=C/C\C=C/C\C=C/C\C=C/CCCCC	826.542	4.48567			10000		10000	10000	10000	10000			10000	10000	10000	54143.6		10000	10000	10000	10000
C9H17NO	Methylisopelletierine	HMDB0030326	CN1CCCCC1CC(C)=O	156.138	3.73723			11752940		10000	10000	132730	10000			1531083	1757503	86903930	254504500		19047330	10000	10000	20516160
C9H17NO	2,2,6,6-Tetramethyl-4-piperidinone	HMDB0031179	CC1(C)CC(=O)CC(C)(C)N1	156.138	3.73723			11752940		10000	10000	132730	10000			1531083	1757503	86903930	254504500		19047330	10000	10000	20516160
C9H17NO	3-(1-Pyrrolidinyl)-2-pentanone	HMDB0039833	CCC(N1CCCC1)C(C)=O	156.138	3.73723			11752940		10000	10000	132730	10000			1531083	1757503	86903930	254504500		19047330	10000	10000	20516160
C9H17NO	2-(1-Pyrrolidinyl)-3-pentanone	HMDB0039834	CCC(=O)C(C)N1CCCC1	156.138	3.73723			11752940		10000	10000	132730	10000			1531083	1757503	86903930	254504500		19047330	10000	10000	20516160
C47H78NO8P	PE(20:2(11Z,14Z)/22:6(4Z,7Z,10Z,13Z,16Z,19Z))	HMDB0009309	[H][C@@](COC(=O)CCCCCCCCC\C=C/C\C=C/CCCCC)(COP(O)(=O)OCCN)OC(=O)CC\C=C/C\C=C/C\C=C/C\C=C/C\C=C/C\C=C/CC	816.553	4.18305			10000		10000	10003.1	10000	10000			10000	10000	10000	48496.2		27211.7	35244.3	32014.8	34503.4
C47H78NO8P	PE(20:3(5Z,8Z,11Z)/22:5(4Z,7Z,10Z,13Z,16Z))	HMDB0009340	[H][C@@](COC(=O)CCC\C=C/C\C=C/C\C=C/CCCCCCCC)(COP(O)(=O)OCCN)OC(=O)CC\C=C/C\C=C/C\C=C/C\C=C/C\C=C/CCCCC	816.553	4.18305			10000		10000	10003.1	10000	10000			10000	10000	10000	48496.2		27211.7	35244.3	32014.8	34503.4
C47H78NO8P	PE(20:3(5Z,8Z,11Z)/22:5(7Z,10Z,13Z,16Z,19Z))	HMDB0009341	[H][C@@](COC(=O)CCC\C=C/C\C=C/C\C=C/CCCCCCCC)(COP(O)(=O)OCCN)OC(=O)CCCCC\C=C/C\C=C/C\C=C/C\C=C/C\C=C/CC	816.553	4.18305			10000		10000	10003.1	10000	10000			10000	10000	10000	48496.2		27211.7	35244.3	32014.8	34503.4
C47H78NO8P	PE(20:3(8Z,11Z,14Z)/22:5(4Z,7Z,10Z,13Z,16Z))	HMDB0009373	[H][C@@](COC(=O)CCCCCC\C=C/C\C=C/C\C=C/CCCCC)(COP(O)(=O)OCCN)OC(=O)CC\C=C/C\C=C/C\C=C/C\C=C/C\C=C/CCCCC	816.553	4.18305			10000		10000	10003.1	10000	10000			10000	10000	10000	48496.2		27211.7	35244.3	32014.8	34503.4
C47H78NO8P	PE(20:3(8Z,11Z,14Z)/22:5(7Z,10Z,13Z,16Z,19Z))	HMDB0009374	[H][C@@](COC(=O)CCCCCC\C=C/C\C=C/C\C=C/CCCCC)(COP(O)(=O)OCCN)OC(=O)CCCCC\C=C/C\C=C/C\C=C/C\C=C/C\C=C/CC	816.553	4.18305			10000		10000	10003.1	10000	10000			10000	10000	10000	48496.2		27211.7	35244.3	32014.8	34503.4
C47H78NO8P	PE(20:4(5Z,8Z,11Z,14Z)/22:4(7Z,10Z,13Z,16Z))	HMDB0009405	[H][C@@](COC(=O)CCC\C=C/C\C=C/C\C=C/C\C=C/CCCCC)(COP(O)(=O)OCCN)OC(=O)CCCCC\C=C/C\C=C/C\C=C/C\C=C/CCCCC	816.553	4.18305			10000		10000	10003.1	10000	10000			10000	10000	10000	48496.2		27211.7	35244.3	32014.8	34503.4
C47H78NO8P	PE(20:4(8Z,11Z,14Z,17Z)/22:4(7Z,10Z,13Z,16Z))	HMDB0009438	[H][C@@](COC(=O)CCCCCC\C=C/C\C=C/C\C=C/C\C=C/CC)(COP(O)(=O)OCCN)OC(=O)CCCCC\C=C/C\C=C/C\C=C/C\C=C/CCCCC	816.553	4.18305			10000		10000	10003.1	10000	10000			10000	10000	10000	48496.2		27211.7	35244.3	32014.8	34503.4
C47H78NO8P	PE(22:4(7Z,10Z,13Z,16Z)/20:4(5Z,8Z,11Z,14Z))	HMDB0009596	[H][C@@](COC(=O)CCCCC\C=C/C\C=C/C\C=C/C\C=C/CCCCC)(COP(O)(=O)OCCN)OC(=O)CCC\C=C/C\C=C/C\C=C/C\C=C/CCCCC	816.553	4.18305			10000		10000	10003.1	10000	10000			10000	10000	10000	48496.2		27211.7	35244.3	32014.8	34503.4
C47H78NO8P	PE(22:4(7Z,10Z,13Z,16Z)/20:4(8Z,11Z,14Z,17Z))	HMDB0009597	[H][C@@](COC(=O)CCCCC\C=C/C\C=C/C\C=C/C\C=C/CCCCC)(COP(O)(=O)OCCN)OC(=O)CCCCCC\C=C/C\C=C/C\C=C/C\C=C/CC	816.553	4.18305			10000		10000	10003.1	10000	10000			10000	10000	10000	48496.2		27211.7	35244.3	32014.8	34503.4
C47H78NO8P	PE(22:5(4Z,7Z,10Z,13Z,16Z)/20:3(5Z,8Z,11Z))	HMDB0009628	[H][C@@](COC(=O)CC\C=C/C\C=C/C\C=C/C\C=C/C\C=C/CCCCC)(COP(O)(=O)OCCN)OC(=O)CCC\C=C/C\C=C/C\C=C/CCCCCCCC	816.553	4.18305			10000		10000	10003.1	10000	10000			10000	10000	10000	48496.2		27211.7	35244.3	32014.8	34503.4
C47H78NO8P	PE(22:5(4Z,7Z,10Z,13Z,16Z)/20:3(8Z,11Z,14Z))	HMDB0009629	[H][C@@](COC(=O)CC\C=C/C\C=C/C\C=C/C\C=C/C\C=C/CCCCC)(COP(O)(=O)OCCN)OC(=O)CCCCCC\C=C/C\C=C/C\C=C/CCCCC	816.553	4.18305			10000		10000	10003.1	10000	10000			10000	10000	10000	48496.2		27211.7	35244.3	32014.8	34503.4
C47H78NO8P	PE(22:5(7Z,10Z,13Z,16Z,19Z)/20:3(5Z,8Z,11Z))	HMDB0009661	[H][C@@](COC(=O)CCCCC\C=C/C\C=C/C\C=C/C\C=C/C\C=C/CC)(COP(O)(=O)OCCN)OC(=O)CCC\C=C/C\C=C/C\C=C/CCCCCCCC	816.553	4.18305			10000		10000	10003.1	10000	10000			10000	10000	10000	48496.2		27211.7	35244.3	32014.8	34503.4
C47H78NO8P	PE(22:5(7Z,10Z,13Z,16Z,19Z)/20:3(8Z,11Z,14Z))	HMDB0009662	[H][C@@](COC(=O)CCCCC\C=C/C\C=C/C\C=C/C\C=C/C\C=C/CC)(COP(O)(=O)OCCN)OC(=O)CCCCCC\C=C/C\C=C/C\C=C/CCCCC	816.553	4.18305			10000		10000	10003.1	10000	10000			10000	10000	10000	48496.2		27211.7	35244.3	32014.8	34503.4
C47H78NO8P	PE(22:6(4Z,7Z,10Z,13Z,16Z,19Z)/20:2(11Z,14Z))	HMDB0009693	[H][C@@](COC(=O)CC\C=C/C\C=C/C\C=C/C\C=C/C\C=C/C\C=C/CC)(COP(O)(=O)OCCN)OC(=O)CCCCCCCCC\C=C/C\C=C/CCCCC	816.553	4.18305			10000		10000	10003.1	10000	10000			10000	10000	10000	48496.2		27211.7	35244.3	32014.8	34503.4
C47H78NO8P	PE-NMe2(20:4(5Z,8Z,11Z,14Z)/20:4(5Z,8Z,11Z,14Z))	HMDB0113877	[H]C(COC(=O)CCC\C=C/C\C=C/C\C=C/C\C=C/CCCCC)(COP(O)(=O)OCCN(C)C)OC(=O)CCC\C=C/C\C=C/C\C=C/C\C=C/CCCCC	816.553	4.18305			10000		10000	10003.1	10000	10000			10000	10000	10000	48496.2		27211.7	35244.3	32014.8	34503.4
C47H78NO8P	PE-NMe2(18:2(9Z,12Z)/22:6(4Z,7Z,10Z,13Z,16Z,19Z))	HMDB0114091	[H]C(COC(=O)CCCCCCC\C=C/C\C=C/CCCCC)(COP(O)(=O)OCCN(C)C)OC(=O)CC\C=C/C\C=C/C\C=C/C\C=C/C\C=C/C\C=C/CC	816.553	4.18305			10000		10000	10003.1	10000	10000			10000	10000	10000	48496.2		27211.7	35244.3	32014.8	34503.4
C47H78NO8P	PE-NMe2(18:3(6Z,9Z,12Z)/22:5(4Z,7Z,10Z,13Z,16Z))	HMDB0114118	[H]C(COC(=O)CCCC\C=C/C\C=C/C\C=C/CCCCC)(COP(O)(=O)OCCN(C)C)OC(=O)CC\C=C/C\C=C/C\C=C/C\C=C/C\C=C/CCCCC	816.553	4.18305			10000		10000	10003.1	10000	10000			10000	10000	10000	48496.2		27211.7	35244.3	32014.8	34503.4
C47H78NO8P	PE-NMe2(18:3(6Z,9Z,12Z)/22:5(7Z,10Z,13Z,16Z,19Z))	HMDB0114119	[H]C(COC(=O)CCCC\C=C/C\C=C/C\C=C/CCCCC)(COP(O)(=O)OCCN(C)C)OC(=O)CCCCC\C=C/C\C=C/C\C=C/C\C=C/C\C=C/CC	816.553	4.18305			10000		10000	10003.1	10000	10000			10000	10000	10000	48496.2		27211.7	35244.3	32014.8	34503.4
C47H78NO8P	PE-NMe2(18:3(9Z,12Z,15Z)/22:5(4Z,7Z,10Z,13Z,16Z))	HMDB0114147	[H]C(COC(=O)CCCCCCC\C=C/C\C=C/C\C=C/CC)(COP(O)(=O)OCCN(C)C)OC(=O)CC\C=C/C\C=C/C\C=C/C\C=C/C\C=C/CCCCC	816.553	4.18305			10000		10000	10003.1	10000	10000			10000	10000	10000	48496.2		27211.7	35244.3	32014.8	34503.4
C47H78NO8P	PE-NMe2(18:3(9Z,12Z,15Z)/22:5(7Z,10Z,13Z,16Z,19Z))	HMDB0114148	[H]C(COC(=O)CCCCCCC\C=C/C\C=C/C\C=C/CC)(COP(O)(=O)OCCN(C)C)OC(=O)CCCCC\C=C/C\C=C/C\C=C/C\C=C/C\C=C/CC	816.553	4.18305			10000		10000	10003.1	10000	10000			10000	10000	10000	48496.2		27211.7	35244.3	32014.8	34503.4
C47H78NO8P	PE-NMe2(18:4(6Z,9Z,12Z,15Z)/22:4(7Z,10Z,13Z,16Z))	HMDB0114175	[H]C(COC(=O)CCCC\C=C/C\C=C/C\C=C/C\C=C/CC)(COP(O)(=O)OCCN(C)C)OC(=O)CCCCC\C=C/C\C=C/C\C=C/C\C=C/CCCCC	816.553	4.18305			10000		10000	10003.1	10000	10000			10000	10000	10000	48496.2		27211.7	35244.3	32014.8	34503.4
C47H78NO8P	PE-NMe2(20:3(5Z,8Z,11Z)/20:5(5Z,8Z,11Z,14Z,17Z))	HMDB0114287	[H]C(COC(=O)CCC\C=C/C\C=C/C\C=C/CCCCCCCC)(COP(O)(=O)OCCN(C)C)OC(=O)CCC\C=C/C\C=C/C\C=C/C\C=C/C\C=C/CC	816.553	4.18305			10000		10000	10003.1	10000	10000			10000	10000	10000	48496.2		27211.7	35244.3	32014.8	34503.4
C47H78NO8P	PE-NMe2(20:3(8Z,11Z,14Z)/20:5(5Z,8Z,11Z,14Z,17Z))	HMDB0114315	[H]C(COC(=O)CCCCCC\C=C/C\C=C/C\C=C/CCCCC)(COP(O)(=O)OCCN(C)C)OC(=O)CCC\C=C/C\C=C/C\C=C/C\C=C/C\C=C/CC	816.553	4.18305			10000		10000	10003.1	10000	10000			10000	10000	10000	48496.2		27211.7	35244.3	32014.8	34503.4
C47H78NO8P	PE-NMe2(20:4(5Z,8Z,11Z,14Z)/20:4(8Z,11Z,14Z,17Z))	HMDB0114341	[H]C(COC(=O)CCC\C=C/C\C=C/C\C=C/C\C=C/CCCCC)(COP(O)(=O)OCCN(C)C)OC(=O)CCCCCC\C=C/C\C=C/C\C=C/C\C=C/CC	816.553	4.18305			10000		10000	10003.1	10000	10000			10000	10000	10000	48496.2		27211.7	35244.3	32014.8	34503.4
C47H78NO8P	PE-NMe2(20:4(8Z,11Z,14Z,17Z)/20:4(5Z,8Z,11Z,14Z))	HMDB0114369	[H]C(COC(=O)CCCCCC\C=C/C\C=C/C\C=C/C\C=C/CC)(COP(O)(=O)OCCN(C)C)OC(=O)CCC\C=C/C\C=C/C\C=C/C\C=C/CCCCC	816.553	4.18305			10000		10000	10003.1	10000	10000			10000	10000	10000	48496.2		27211.7	35244.3	32014.8	34503.4
C47H78NO8P	PE-NMe2(20:4(8Z,11Z,14Z,17Z)/20:4(8Z,11Z,14Z,17Z))	HMDB0114370	[H]C(COC(=O)CCCCCC\C=C/C\C=C/C\C=C/C\C=C/CC)(COP(O)(=O)OCCN(C)C)OC(=O)CCCCCC\C=C/C\C=C/C\C=C/C\C=C/CC	816.553	4.18305			10000		10000	10003.1	10000	10000			10000	10000	10000	48496.2		27211.7	35244.3	32014.8	34503.4
C47H78NO8P	PE-NMe2(20:5(5Z,8Z,11Z,14Z,17Z)/20:3(5Z,8Z,11Z))	HMDB0114396	[H]C(COC(=O)CCC\C=C/C\C=C/C\C=C/C\C=C/C\C=C/CC)(COP(O)(=O)OCCN(C)C)OC(=O)CCC\C=C/C\C=C/C\C=C/CCCCCCCC	816.553	4.18305			10000		10000	10003.1	10000	10000			10000	10000	10000	48496.2		27211.7	35244.3	32014.8	34503.4
C47H78NO8P	PE-NMe2(20:5(5Z,8Z,11Z,14Z,17Z)/20:3(8Z,11Z,14Z))	HMDB0114397	[H]C(COC(=O)CCC\C=C/C\C=C/C\C=C/C\C=C/C\C=C/CC)(COP(O)(=O)OCCN(C)C)OC(=O)CCCCCC\C=C/C\C=C/C\C=C/CCCCC	816.553	4.18305			10000		10000	10003.1	10000	10000			10000	10000	10000	48496.2		27211.7	35244.3	32014.8	34503.4
C47H78NO8P	PE-NMe2(22:4(7Z,10Z,13Z,16Z)/18:4(6Z,9Z,12Z,15Z))	HMDB0114506	[H]C(COC(=O)CCCCC\C=C/C\C=C/C\C=C/C\C=C/CCCCC)(COP(O)(=O)OCCN(C)C)OC(=O)CCCC\C=C/C\C=C/C\C=C/C\C=C/CC	816.553	4.18305			10000		10000	10003.1	10000	10000			10000	10000	10000	48496.2		27211.7	35244.3	32014.8	34503.4
C47H78NO8P	PE-NMe2(22:5(4Z,7Z,10Z,13Z,16Z)/18:3(6Z,9Z,12Z))	HMDB0114531	[H]C(COC(=O)CC\C=C/C\C=C/C\C=C/C\C=C/C\C=C/CCCCC)(COP(O)(=O)OCCN(C)C)OC(=O)CCCC\C=C/C\C=C/C\C=C/CCCCC	816.553	4.18305			10000		10000	10003.1	10000	10000			10000	10000	10000	48496.2		27211.7	35244.3	32014.8	34503.4
C47H78NO8P	PE-NMe2(22:5(4Z,7Z,10Z,13Z,16Z)/18:3(9Z,12Z,15Z))	HMDB0114532	[H]C(COC(=O)CC\C=C/C\C=C/C\C=C/C\C=C/C\C=C/CCCCC)(COP(O)(=O)OCCN(C)C)OC(=O)CCCCCCC\C=C/C\C=C/C\C=C/CC	816.553	4.18305			10000		10000	10003.1	10000	10000			10000	10000	10000	48496.2		27211.7	35244.3	32014.8	34503.4
C47H78NO8P	PE-NMe2(22:5(7Z,10Z,13Z,16Z,19Z)/18:3(6Z,9Z,12Z))	HMDB0114558	[H]C(COC(=O)CCCCC\C=C/C\C=C/C\C=C/C\C=C/C\C=C/CC)(COP(O)(=O)OCCN(C)C)OC(=O)CCCC\C=C/C\C=C/C\C=C/CCCCC	816.553	4.18305			10000		10000	10003.1	10000	10000			10000	10000	10000	48496.2		27211.7	35244.3	32014.8	34503.4
C47H78NO8P	PE-NMe2(22:5(7Z,10Z,13Z,16Z,19Z)/18:3(9Z,12Z,15Z))	HMDB0114559	[H]C(COC(=O)CCCCC\C=C/C\C=C/C\C=C/C\C=C/C\C=C/CC)(COP(O)(=O)OCCN(C)C)OC(=O)CCCCCCC\C=C/C\C=C/C\C=C/CC	816.553	4.18305			10000		10000	10003.1	10000	10000			10000	10000	10000	48496.2		27211.7	35244.3	32014.8	34503.4
C47H78NO8P	PE-NMe2(22:6(4Z,7Z,10Z,13Z,16Z,19Z)/18:2(9Z,12Z))	HMDB0114584	[H]C(COC(=O)CC\C=C/C\C=C/C\C=C/C\C=C/C\C=C/C\C=C/CC)(COP(O)(=O)OCCN(C)C)OC(=O)CCCCCCC\C=C/C\C=C/CCCCC	816.553	4.18305			10000		10000	10003.1	10000	10000			10000	10000	10000	48496.2		27211.7	35244.3	32014.8	34503.4
C46H74NO8P	PC(18:4(6Z,9Z,12Z,15Z)/20:5(5Z,8Z,11Z,14Z,17Z))	HMDB0008248	CC\C=C/C\C=C/C\C=C/C\C=C/CCCCC(=O)OC[C@]([H])(COP([O-])(=O)OCC[N+](C)(C)C)OC(=O)CCC\C=C/C\C=C/C\C=C/C\C=C/C\C=C/CC	800.522	4.5199			10000		10000	10000	10000	10000			10000	10000	10000	53033.8		10000	10000	10000	10000
C46H74NO8P	PC(20:5(5Z,8Z,11Z,14Z,17Z)/18:4(6Z,9Z,12Z,15Z))	HMDB0008503	CC\C=C/C\C=C/C\C=C/C\C=C/CCCCC(=O)O[C@]([H])(COC(=O)CCC\C=C/C\C=C/C\C=C/C\C=C/C\C=C/CC)COP([O-])(=O)OCC[N+](C)(C)C	800.522	4.5199			10000		10000	10000	10000	10000			10000	10000	10000	53033.8		10000	10000	10000	10000
C46H74NO8P	PE-NMe(18:3(6Z,9Z,12Z)/22:6(4Z,7Z,10Z,13Z,16Z,19Z))	HMDB0113218	[H]C(COC(=O)CCCC\C=C/C\C=C/C\C=C/CCCCC)(COP(O)(=O)OCCNC)OC(=O)CC\C=C/C\C=C/C\C=C/C\C=C/C\C=C/C\C=C/CC	800.522	4.5199			10000		10000	10000	10000	10000			10000	10000	10000	53033.8		10000	10000	10000	10000
C46H74NO8P	PE-NMe(18:3(9Z,12Z,15Z)/22:6(4Z,7Z,10Z,13Z,16Z,19Z))	HMDB0113247	[H]C(COC(=O)CCCCCCC\C=C/C\C=C/C\C=C/CC)(COP(O)(=O)OCCNC)OC(=O)CC\C=C/C\C=C/C\C=C/C\C=C/C\C=C/C\C=C/CC	800.522	4.5199			10000		10000	10000	10000	10000			10000	10000	10000	53033.8		10000	10000	10000	10000
C46H74NO8P	PE-NMe(18:4(6Z,9Z,12Z,15Z)/22:5(4Z,7Z,10Z,13Z,16Z))	HMDB0113274	[H]C(COC(=O)CCCC\C=C/C\C=C/C\C=C/C\C=C/CC)(COP(O)(=O)OCCNC)OC(=O)CC\C=C/C\C=C/C\C=C/C\C=C/C\C=C/CCCCC	800.522	4.5199			10000		10000	10000	10000	10000			10000	10000	10000	53033.8		10000	10000	10000	10000
C46H74NO8P	PE-NMe(18:4(6Z,9Z,12Z,15Z)/22:5(7Z,10Z,13Z,16Z,19Z))	HMDB0113275	[H]C(COC(=O)CCCC\C=C/C\C=C/C\C=C/C\C=C/CC)(COP(O)(=O)OCCNC)OC(=O)CCCCC\C=C/C\C=C/C\C=C/C\C=C/C\C=C/CC	800.522	4.5199			10000		10000	10000	10000	10000			10000	10000	10000	53033.8		10000	10000	10000	10000
C46H74NO8P	PE-NMe(20:4(5Z,8Z,11Z,14Z)/20:5(5Z,8Z,11Z,14Z,17Z))	HMDB0113440	[H]C(COC(=O)CCC\C=C/C\C=C/C\C=C/C\C=C/CCCCC)(COP(O)(=O)OCCNC)OC(=O)CCC\C=C/C\C=C/C\C=C/C\C=C/C\C=C/CC	800.522	4.5199			10000		10000	10000	10000	10000			10000	10000	10000	53033.8		10000	10000	10000	10000
C46H74NO8P	PE-NMe(20:4(8Z,11Z,14Z,17Z)/20:5(5Z,8Z,11Z,14Z,17Z))	HMDB0113469	[H]C(COC(=O)CCCCCC\C=C/C\C=C/C\C=C/C\C=C/CC)(COP(O)(=O)OCCNC)OC(=O)CCC\C=C/C\C=C/C\C=C/C\C=C/C\C=C/CC	800.522	4.5199			10000		10000	10000	10000	10000			10000	10000	10000	53033.8		10000	10000	10000	10000
C46H74NO8P	PE-NMe(20:5(5Z,8Z,11Z,14Z,17Z)/20:4(5Z,8Z,11Z,14Z))	HMDB0113496	[H]C(COC(=O)CCC\C=C/C\C=C/C\C=C/C\C=C/C\C=C/CC)(COP(O)(=O)OCCNC)OC(=O)CCC\C=C/C\C=C/C\C=C/C\C=C/CCCCC	800.522	4.5199			10000		10000	10000	10000	10000			10000	10000	10000	53033.8		10000	10000	10000	10000
C46H74NO8P	PE-NMe(20:5(5Z,8Z,11Z,14Z,17Z)/20:4(8Z,11Z,14Z,17Z))	HMDB0113497	[H]C(COC(=O)CCC\C=C/C\C=C/C\C=C/C\C=C/C\C=C/CC)(COP(O)(=O)OCCNC)OC(=O)CCCCCC\C=C/C\C=C/C\C=C/C\C=C/CC	800.522	4.5199			10000		10000	10000	10000	10000			10000	10000	10000	53033.8		10000	10000	10000	10000
C46H74NO8P	PE-NMe(22:5(4Z,7Z,10Z,13Z,16Z)/18:4(6Z,9Z,12Z,15Z))	HMDB0113630	[H]C(COC(=O)CC\C=C/C\C=C/C\C=C/C\C=C/C\C=C/CCCCC)(COP(O)(=O)OCCNC)OC(=O)CCCC\C=C/C\C=C/C\C=C/C\C=C/CC	800.522	4.5199			10000		10000	10000	10000	10000			10000	10000	10000	53033.8		10000	10000	10000	10000
C46H74NO8P	PE-NMe(22:5(7Z,10Z,13Z,16Z,19Z)/18:4(6Z,9Z,12Z,15Z))	HMDB0113657	[H]C(COC(=O)CCCCC\C=C/C\C=C/C\C=C/C\C=C/C\C=C/CC)(COP(O)(=O)OCCNC)OC(=O)CCCC\C=C/C\C=C/C\C=C/C\C=C/CC	800.522	4.5199			10000		10000	10000	10000	10000			10000	10000	10000	53033.8		10000	10000	10000	10000
C46H74NO8P	PE-NMe(22:6(4Z,7Z,10Z,13Z,16Z,19Z)/18:3(6Z,9Z,12Z))	HMDB0113682	[H]C(COC(=O)CC\C=C/C\C=C/C\C=C/C\C=C/C\C=C/C\C=C/CC)(COP(O)(=O)OCCNC)OC(=O)CCCC\C=C/C\C=C/C\C=C/CCCCC	800.522	4.5199			10000		10000	10000	10000	10000			10000	10000	10000	53033.8		10000	10000	10000	10000
C46H74NO8P	PE-NMe(22:6(4Z,7Z,10Z,13Z,16Z,19Z)/18:3(9Z,12Z,15Z))	HMDB0113683	[H]C(COC(=O)CC\C=C/C\C=C/C\C=C/C\C=C/C\C=C/C\C=C/CC)(COP(O)(=O)OCCNC)OC(=O)CCCCCCC\C=C/C\C=C/C\C=C/CC	800.522	4.5199			10000		10000	10000	10000	10000			10000	10000	10000	53033.8		10000	10000	10000	10000
C29H46O3	4a-Carboxy-4b-methyl-5a-cholesta-8,24-dien-3b-ol	HMDB0001181	[H][C@@]12CCC3=C(CC[C@]4(C)C(CCC34)[C@H](C)CCC=C(C)C)[C@@]1(C)CC[C@H](O)[C@@]2(C)C(O)=O	443.35	2.49384			41252.7		17565.9	28445.5	18353.1	29845.7			49648.2	30651.2	24040.5	54994.1		24231.3	34393.6	18600.4	61841.9
C29H46O3	4a-Methylzymosterol-4-carboxylic acid	HMDB0006927	C[C@@H](CCC=C(C)C)C1CCC2C3=C(CC[C@]12C)[C@@]1(C)CC[C@H](O)[C@](C)(C1CC3)C(O)=O	443.35	2.49384			41252.7		17565.9	28445.5	18353.1	29845.7			49648.2	30651.2	24040.5	54994.1		24231.3	34393.6	18600.4	61841.9
C29H46O3	(3beta,22E,24R)-5,8-Epidioxy-23-methylergosta-6,22-dien-3-ol	HMDB0032668	CC(C)C(C)C(\C)=C\C(C)C1CCC2C1(C)CCC1C3(C)CCC(O)CC33OOC21C=C3	443.35	2.49384			41252.7		17565.9	28445.5	18353.1	29845.7			49648.2	30651.2	24040.5	54994.1		24231.3	34393.6	18600.4	61841.9
C29H46O3	Camellenodiol	HMDB0035735	CC1(C)CCC2(O)C(C1)C1=CCC3C4(C)CCC(O)C(C)(C)C4CCC3(C)C1(C)CC2=O	443.35	2.49384			41252.7		17565.9	28445.5	18353.1	29845.7			49648.2	30651.2	24040.5	54994.1		24231.3	34393.6	18600.4	61841.9
C29H46O3	4-Methylzymosterol intermediate 1	HMDB0060146	C[C@@H](CCC=C(C)C)[C@@H]1CC[C@H]2C3=C(CC[C@]12C)[C@@]1(C)CC[C@H](O)[C@](C)([C@H]1CC3)C(O)=O	443.35	2.49384			41252.7		17565.9	28445.5	18353.1	29845.7			49648.2	30651.2	24040.5	54994.1		24231.3	34393.6	18600.4	61841.9
C29H46O3	4<U+00A8>p?-carboxy-4<U+00A8>p<U+00A8><U+0088>-methyl-5<U+00A8>p?-cholesta-8,24-dien-3<U+00A8>p<U+00A8><U+0088>-ol	HMDB0062383	[H][C@@]1(CC[C@@]2([H])C3=C(CC[C@]12C)[C@@]1(C)CC[C@H](O)[C@@](C)(C(O)=O)[C@]1([H])CC3)[C@H](C)CCC=C(C)C	443.35	2.49384			41252.7		17565.9	28445.5	18353.1	29845.7			49648.2	30651.2	24040.5	54994.1		24231.3	34393.6	18600.4	61841.9
C10H7NO3	Kynurenic acid	HMDB0000715	OC(=O)C1=CC(=O)C2=CC=CC=C2N1	190.05	5.27717			10000		10329.7	10405.4	24721.4	75942.7			10000	10000	10000	10000		10000	15134.5	11332.7	12577.3
C10H7NO3	1-Nitronaphthalene-5,6-oxide	HMDB0060331	O=N(=O)C1=CC=CC2=C1C=CC1OC21	190.05	5.27717			10000		10329.7	10405.4	24721.4	75942.7			10000	10000	10000	10000		10000	15134.5	11332.7	12577.3
C10H7NO3	1-Nitronaphthalene-7,8-oxide	HMDB0060332	O=N(=O)C1=CC=CC2=C1C1OC1C=C2	190.05	5.27717			10000		10329.7	10405.4	24721.4	75942.7			10000	10000	10000	10000		10000	15134.5	11332.7	12577.3
C38H76NO7P	PC(14:0/P-16:0)	HMDB0007895	CCCCCCCCCCCCCC\C=C/OC(COC(=O)CCCCCCCCCCCCC)COP([O-])(=O)OCC[N+](C)(C)C	690.542	4.27492			10000		10000	10000	10000	10000			24322.2	61578.3	42343.9	87556.2		10000	19787.8	10000	33400.6
C38H76NO7P	PE(15:0/P-18:0)	HMDB0008917	[H][C@@](COC(=O)CCCCCCCCCCCCCC)(COP(O)(=O)OCCN)O\C=C/CCCCCCCCCCCCCCCC	690.542	4.27492			10000		10000	10000	10000	10000			24322.2	61578.3	42343.9	87556.2		10000	19787.8	10000	33400.6
C38H76NO7P	PC(P-16:0/14:0)	HMDB0011203	CCCCCCCCCCCCCC\C=C/OC[C@]([H])(COP([O-])(=O)OCC[N+](C)(C)C)OC(=O)CCCCCCCCCCCCC	690.542	4.27492			10000		10000	10000	10000	10000			24322.2	61578.3	42343.9	87556.2		10000	19787.8	10000	33400.6
C38H76NO7P	PE(P-18:0/15:0)	HMDB0011370	[H][C@@](CO\C=C/CCCCCCCCCCCCCCCC)(COP(O)(=O)OCCN)OC(=O)CCCCCCCCCCCCCC	690.542	4.27492			10000		10000	10000	10000	10000			24322.2	61578.3	42343.9	87556.2		10000	19787.8	10000	33400.6
C38H76NO7P	PC(o-14:0/16:1(9Z))	HMDB0013402	CCCCCCCCCCCCCCOC[C@]([H])(COP([O-])(=O)OCC[N+](C)(C)C)OC(=O)CCCCCCC\C=C/CCCCCC	690.542	4.27492			10000		10000	10000	10000	10000			24322.2	61578.3	42343.9	87556.2		10000	19787.8	10000	33400.6
C38H76NO7P	PC(o-16:0/14:1(9Z))	HMDB0013403	CCCCCCCCCCCCCCCCOC[C@]([H])(COP([O-])(=O)OCC[N+](C)(C)C)OC(=O)CCCCCCC\C=C/CCCC	690.542	4.27492			10000		10000	10000	10000	10000			24322.2	61578.3	42343.9	87556.2		10000	19787.8	10000	33400.6
C16H18O4	3-(1,1-Dimethyl-2-propenyl)-7,8-dimethoxy-2H-1-benzopyran-2-one	HMDB0033921	COC1=C(OC)C2=C(C=C1)C=C(C(=O)O2)C(C)(C)C=C	275.127	2.67877			10000		10000	12739.9	10000	15730.3			27877.2	41935.2	15698.2	53657.1		13888.5	27211.4	14506.1	34870.8
C16H18O4	Rutacultin	HMDB0034132	COC1=CC2=C(C=C1OC)C=C(C(=O)O2)C(C)(C)C=C	275.127	2.67877			10000		10000	12739.9	10000	15730.3			27877.2	41935.2	15698.2	53657.1		13888.5	27211.4	14506.1	34870.8
C16H18O4	Gossyvertin	HMDB0039660	COC1=C(O)C2=C(C=C1C)C(=CC(O)=C2C=O)C(C)C	275.127	2.67877			10000		10000	12739.9	10000	15730.3			27877.2	41935.2	15698.2	53657.1		13888.5	27211.4	14506.1	34870.8
C16H18O4	Batatasin II	HMDB0040929	COC1=C(OC)C(O)=C(O)C(CCC2=CC=CC=C2)=C1	275.127	2.67877			10000		10000	12739.9	10000	15730.3			27877.2	41935.2	15698.2	53657.1		13888.5	27211.4	14506.1	34870.8
C16H18O4	5-[2-(3-hydroxyphenyl)ethyl]-2,3-dimethoxyphenol	HMDB0129930	COC1=CC(CCC2=CC(O)=CC=C2)=CC(O)=C1OC	275.127	2.67877			10000		10000	12739.9	10000	15730.3			27877.2	41935.2	15698.2	53657.1		13888.5	27211.4	14506.1	34870.8
C16H18O4	3-[2-(3-hydroxyphenyl)ethyl]-2,5-dimethoxyphenol	HMDB0129935	COC1=CC(O)=C(OC)C(CCC2=CC(O)=CC=C2)=C1	275.127	2.67877			10000		10000	12739.9	10000	15730.3			27877.2	41935.2	15698.2	53657.1		13888.5	27211.4	14506.1	34870.8
C16H18O4	4-[2-(3-hydroxy-5-methoxyphenyl)ethyl]-2-methoxyphenol	HMDB0129940	COC1=CC(CCC2=CC(OC)=C(O)C=C2)=CC(O)=C1	275.127	2.67877			10000		10000	12739.9	10000	15730.3			27877.2	41935.2	15698.2	53657.1		13888.5	27211.4	14506.1	34870.8
C16H18O4	3-[2-(3-hydroxy-5-methoxyphenyl)ethyl]-2-methoxyphenol	HMDB0129945	COC1=CC(CCC2=C(OC)C(O)=CC=C2)=CC(O)=C1	275.127	2.67877			10000		10000	12739.9	10000	15730.3			27877.2	41935.2	15698.2	53657.1		13888.5	27211.4	14506.1	34870.8
C16H18O4	5-[2-(2-hydroxyphenyl)ethyl]-2,3-dimethoxyphenol	HMDB0135768	COC1=CC(CCC2=CC=CC=C2O)=CC(O)=C1OC	275.127	2.67877			10000		10000	12739.9	10000	15730.3			27877.2	41935.2	15698.2	53657.1		13888.5	27211.4	14506.1	34870.8
C16H18O4	3-[2-(2-hydroxyphenyl)ethyl]-2,5-dimethoxyphenol	HMDB0135772	COC1=CC(O)=C(OC)C(CCC2=CC=CC=C2O)=C1	275.127	2.67877			10000		10000	12739.9	10000	15730.3			27877.2	41935.2	15698.2	53657.1		13888.5	27211.4	14506.1	34870.8
C16H18O4	2-[2-(3-hydroxy-5-methoxyphenyl)ethyl]-6-methoxyphenol	HMDB0135773	COC1=CC(CCC2=C(O)C(OC)=CC=C2)=CC(O)=C1	275.127	2.67877			10000		10000	12739.9	10000	15730.3			27877.2	41935.2	15698.2	53657.1		13888.5	27211.4	14506.1	34870.8
C16H18O4	2-(1-hydroxy-3-phenylpropyl)-5-methoxybenzene-1,3-diol	HMDB0140889	COC1=CC(O)=C(C(O)CCC2=CC=CC=C2)C(O)=C1	275.127	2.67877			10000		10000	12739.9	10000	15730.3			27877.2	41935.2	15698.2	53657.1		13888.5	27211.4	14506.1	34870.8
C16H24	Cyperotundone	HMDB0036578	C[C@@H]1CC[C@@H]2CC3=C(C)C(=C)C[C@]13C2(C)C	217.195	2.56222			13214.2		10000	10000	10000	26353.8			31873.2	17937	29768.4	45799.8		13510.8	15021.2	10000	14117.7
C45H76NO8P	PE(18:1(11Z)/22:6(4Z,7Z,10Z,13Z,16Z,19Z))	HMDB0009045	[H][C@@](COC(=O)CCCCCCCCC\C=C/CCCCCC)(COP(O)(=O)OCCN)OC(=O)CC\C=C/C\C=C/C\C=C/C\C=C/C\C=C/C\C=C/CC	790.535	4.19122			10000		32980.9	56593.8	34528.3	46100.6			123619	183127	32765.3	348687		123851	59450.5	108466	141150
C45H76NO8P	PE(18:1(9Z)/22:6(4Z,7Z,10Z,13Z,16Z,19Z))	HMDB0009078	[H][C@@](COC(=O)CCCCCCC\C=C/CCCCCCCC)(COP(O)(=O)OCCN)OC(=O)CC\C=C/C\C=C/C\C=C/C\C=C/C\C=C/C\C=C/CC	790.535	4.19122			10000		32980.9	56593.8	34528.3	46100.6			123619	183127	32765.3	348687		123851	59450.5	108466	141150
C45H76NO8P	PE(18:2(9Z,12Z)/22:5(4Z,7Z,10Z,13Z,16Z))	HMDB0009109	[H][C@@](COC(=O)CCCCCCC\C=C/C\C=C/CCCCC)(COP(O)(=O)OCCN)OC(=O)CC\C=C/C\C=C/C\C=C/C\C=C/C\C=C/CCCCC	790.535	4.19122			10000		32980.9	56593.8	34528.3	46100.6			123619	183127	32765.3	348687		123851	59450.5	108466	141150
C45H76NO8P	PE(18:2(9Z,12Z)/22:5(7Z,10Z,13Z,16Z,19Z))	HMDB0009110	[H][C@@](COC(=O)CCCCCCC\C=C/C\C=C/CCCCC)(COP(O)(=O)OCCN)OC(=O)CCCCC\C=C/C\C=C/C\C=C/C\C=C/C\C=C/CC	790.535	4.19122			10000		32980.9	56593.8	34528.3	46100.6			123619	183127	32765.3	348687		123851	59450.5	108466	141150
C45H76NO8P	PE(18:3(6Z,9Z,12Z)/22:4(7Z,10Z,13Z,16Z))	HMDB0009141	[H][C@@](COC(=O)CCCC\C=C/C\C=C/C\C=C/CCCCC)(COP(O)(=O)OCCN)OC(=O)CCCCC\C=C/C\C=C/C\C=C/C\C=C/CCCCC	790.535	4.19122			10000		32980.9	56593.8	34528.3	46100.6			123619	183127	32765.3	348687		123851	59450.5	108466	141150
C45H76NO8P	PE(18:3(9Z,12Z,15Z)/22:4(7Z,10Z,13Z,16Z))	HMDB0009174	[H][C@@](COC(=O)CCCCCCC\C=C/C\C=C/C\C=C/CC)(COP(O)(=O)OCCN)OC(=O)CCCCC\C=C/C\C=C/C\C=C/C\C=C/CCCCC	790.535	4.19122			10000		32980.9	56593.8	34528.3	46100.6			123619	183127	32765.3	348687		123851	59450.5	108466	141150
C45H76NO8P	PE(20:2(11Z,14Z)/20:5(5Z,8Z,11Z,14Z,17Z))	HMDB0009302	[H][C@@](COC(=O)CCCCCCCCC\C=C/C\C=C/CCCCC)(COP(O)(=O)OCCN)OC(=O)CCC\C=C/C\C=C/C\C=C/C\C=C/C\C=C/CC	790.535	4.19122			10000		32980.9	56593.8	34528.3	46100.6			123619	183127	32765.3	348687		123851	59450.5	108466	141150
C45H76NO8P	PE(20:3(5Z,8Z,11Z)/20:4(5Z,8Z,11Z,14Z))	HMDB0009333	[H][C@@](COC(=O)CCC\C=C/C\C=C/C\C=C/CCCCCCCC)(COP(O)(=O)OCCN)OC(=O)CCC\C=C/C\C=C/C\C=C/C\C=C/CCCCC	790.535	4.19122			10000		32980.9	56593.8	34528.3	46100.6			123619	183127	32765.3	348687		123851	59450.5	108466	141150
C45H76NO8P	PE(20:3(5Z,8Z,11Z)/20:4(8Z,11Z,14Z,17Z))	HMDB0009334	[H][C@@](COC(=O)CCC\C=C/C\C=C/C\C=C/CCCCCCCC)(COP(O)(=O)OCCN)OC(=O)CCCCCC\C=C/C\C=C/C\C=C/C\C=C/CC	790.535	4.19122			10000		32980.9	56593.8	34528.3	46100.6			123619	183127	32765.3	348687		123851	59450.5	108466	141150
C45H76NO8P	PE(20:3(8Z,11Z,14Z)/20:4(5Z,8Z,11Z,14Z))	HMDB0009366	[H][C@@](COC(=O)CCCCCC\C=C/C\C=C/C\C=C/CCCCC)(COP(O)(=O)OCCN)OC(=O)CCC\C=C/C\C=C/C\C=C/C\C=C/CCCCC	790.535	4.19122			10000		32980.9	56593.8	34528.3	46100.6			123619	183127	32765.3	348687		123851	59450.5	108466	141150
C45H76NO8P	PE(20:3(8Z,11Z,14Z)/20:4(8Z,11Z,14Z,17Z))	HMDB0009367	[H][C@@](COC(=O)CCCCCC\C=C/C\C=C/C\C=C/CCCCC)(COP(O)(=O)OCCN)OC(=O)CCCCCC\C=C/C\C=C/C\C=C/C\C=C/CC	790.535	4.19122			10000		32980.9	56593.8	34528.3	46100.6			123619	183127	32765.3	348687		123851	59450.5	108466	141150
C45H76NO8P	PE(20:4(5Z,8Z,11Z,14Z)/20:3(5Z,8Z,11Z))	HMDB0009397	[H][C@@](COC(=O)CCC\C=C/C\C=C/C\C=C/C\C=C/CCCCC)(COP(O)(=O)OCCN)OC(=O)CCC\C=C/C\C=C/C\C=C/CCCCCCCC	790.535	4.19122			10000		32980.9	56593.8	34528.3	46100.6			123619	183127	32765.3	348687		123851	59450.5	108466	141150
C45H76NO8P	PE(20:4(5Z,8Z,11Z,14Z)/20:3(8Z,11Z,14Z))	HMDB0009398	[H][C@@](COC(=O)CCC\C=C/C\C=C/C\C=C/C\C=C/CCCCC)(COP(O)(=O)OCCN)OC(=O)CCCCCC\C=C/C\C=C/C\C=C/CCCCC	790.535	4.19122			10000		32980.9	56593.8	34528.3	46100.6			123619	183127	32765.3	348687		123851	59450.5	108466	141150
C45H76NO8P	PE(20:4(8Z,11Z,14Z,17Z)/20:3(5Z,8Z,11Z))	HMDB0009430	[H][C@@](COC(=O)CCCCCC\C=C/C\C=C/C\C=C/C\C=C/CC)(COP(O)(=O)OCCN)OC(=O)CCC\C=C/C\C=C/C\C=C/CCCCCCCC	790.535	4.19122			10000		32980.9	56593.8	34528.3	46100.6			123619	183127	32765.3	348687		123851	59450.5	108466	141150
C45H76NO8P	PE(20:4(8Z,11Z,14Z,17Z)/20:3(8Z,11Z,14Z))	HMDB0009431	[H][C@@](COC(=O)CCCCCC\C=C/C\C=C/C\C=C/C\C=C/CC)(COP(O)(=O)OCCN)OC(=O)CCCCCC\C=C/C\C=C/C\C=C/CCCCC	790.535	4.19122			10000		32980.9	56593.8	34528.3	46100.6			123619	183127	32765.3	348687		123851	59450.5	108466	141150
C45H76NO8P	PE(20:5(5Z,8Z,11Z,14Z,17Z)/20:2(11Z,14Z))	HMDB0009462	[H][C@@](COC(=O)CCC\C=C/C\C=C/C\C=C/C\C=C/C\C=C/CC)(COP(O)(=O)OCCN)OC(=O)CCCCCCCCC\C=C/C\C=C/CCCCC	790.535	4.19122			10000		32980.9	56593.8	34528.3	46100.6			123619	183127	32765.3	348687		123851	59450.5	108466	141150
C45H76NO8P	PE(22:4(7Z,10Z,13Z,16Z)/18:3(6Z,9Z,12Z))	HMDB0009589	[H][C@@](COC(=O)CCCCC\C=C/C\C=C/C\C=C/C\C=C/CCCCC)(COP(O)(=O)OCCN)OC(=O)CCCC\C=C/C\C=C/C\C=C/CCCCC	790.535	4.19122			10000		32980.9	56593.8	34528.3	46100.6			123619	183127	32765.3	348687		123851	59450.5	108466	141150
C45H76NO8P	PE(22:4(7Z,10Z,13Z,16Z)/18:3(9Z,12Z,15Z))	HMDB0009590	[H][C@@](COC(=O)CCCCC\C=C/C\C=C/C\C=C/C\C=C/CCCCC)(COP(O)(=O)OCCN)OC(=O)CCCCCCC\C=C/C\C=C/C\C=C/CC	790.535	4.19122			10000		32980.9	56593.8	34528.3	46100.6			123619	183127	32765.3	348687		123851	59450.5	108466	141150
C45H76NO8P	PE(22:5(4Z,7Z,10Z,13Z,16Z)/18:2(9Z,12Z))	HMDB0009621	[H][C@@](COC(=O)CC\C=C/C\C=C/C\C=C/C\C=C/C\C=C/CCCCC)(COP(O)(=O)OCCN)OC(=O)CCCCCCC\C=C/C\C=C/CCCCC	790.535	4.19122			10000		32980.9	56593.8	34528.3	46100.6			123619	183127	32765.3	348687		123851	59450.5	108466	141150
C45H76NO8P	PE(22:5(7Z,10Z,13Z,16Z,19Z)/18:2(9Z,12Z))	HMDB0009654	[H][C@@](COC(=O)CCCCC\C=C/C\C=C/C\C=C/C\C=C/C\C=C/CC)(COP(O)(=O)OCCN)OC(=O)CCCCCCC\C=C/C\C=C/CCCCC	790.535	4.19122			10000		32980.9	56593.8	34528.3	46100.6			123619	183127	32765.3	348687		123851	59450.5	108466	141150
C45H76NO8P	PE(22:6(4Z,7Z,10Z,13Z,16Z,19Z)/18:1(11Z))	HMDB0009685	[H][C@@](COC(=O)CC\C=C/C\C=C/C\C=C/C\C=C/C\C=C/C\C=C/CC)(COP(O)(=O)OCCN)OC(=O)CCCCCCCCC\C=C/CCCCCC	790.535	4.19122			10000		32980.9	56593.8	34528.3	46100.6			123619	183127	32765.3	348687		123851	59450.5	108466	141150
C45H76NO8P	PE(22:6(4Z,7Z,10Z,13Z,16Z,19Z)/18:1(9Z))	HMDB0009686	[H][C@@](COC(=O)CC\C=C/C\C=C/C\C=C/C\C=C/C\C=C/C\C=C/CC)(COP(O)(=O)OCCN)OC(=O)CCCCCCC\C=C/CCCCCCCC	790.535	4.19122			10000		32980.9	56593.8	34528.3	46100.6			123619	183127	32765.3	348687		123851	59450.5	108466	141150
C45H76NO8P	PE-NMe2(16:1(9Z)/22:6(4Z,7Z,10Z,13Z,16Z,19Z))	HMDB0113982	[H]C(COC(=O)CCCCCCC\C=C/CCCCCC)(COP(O)(=O)OCCN(C)C)OC(=O)CC\C=C/C\C=C/C\C=C/C\C=C/C\C=C/C\C=C/CC	790.535	4.19122			10000		32980.9	56593.8	34528.3	46100.6			123619	183127	32765.3	348687		123851	59450.5	108466	141150
C45H76NO8P	PE-NMe2(18:2(9Z,12Z)/20:5(5Z,8Z,11Z,14Z,17Z))	HMDB0114084	[H]C(COC(=O)CCCCCCC\C=C/C\C=C/CCCCC)(COP(O)(=O)OCCN(C)C)OC(=O)CCC\C=C/C\C=C/C\C=C/C\C=C/C\C=C/CC	790.535	4.19122			10000		32980.9	56593.8	34528.3	46100.6			123619	183127	32765.3	348687		123851	59450.5	108466	141150
C45H76NO8P	PE-NMe2(18:3(6Z,9Z,12Z)/20:4(5Z,8Z,11Z,14Z))	HMDB0114111	[H]C(COC(=O)CCCC\C=C/C\C=C/C\C=C/CCCCC)(COP(O)(=O)OCCN(C)C)OC(=O)CCC\C=C/C\C=C/C\C=C/C\C=C/CCCCC	790.535	4.19122			10000		32980.9	56593.8	34528.3	46100.6			123619	183127	32765.3	348687		123851	59450.5	108466	141150
C45H76NO8P	PE-NMe2(18:3(6Z,9Z,12Z)/20:4(8Z,11Z,14Z,17Z))	HMDB0114112	[H]C(COC(=O)CCCC\C=C/C\C=C/C\C=C/CCCCC)(COP(O)(=O)OCCN(C)C)OC(=O)CCCCCC\C=C/C\C=C/C\C=C/C\C=C/CC	790.535	4.19122			10000		32980.9	56593.8	34528.3	46100.6			123619	183127	32765.3	348687		123851	59450.5	108466	141150
C45H76NO8P	PE-NMe2(18:3(9Z,12Z,15Z)/20:4(5Z,8Z,11Z,14Z))	HMDB0114140	[H]C(COC(=O)CCCCCCC\C=C/C\C=C/C\C=C/CC)(COP(O)(=O)OCCN(C)C)OC(=O)CCC\C=C/C\C=C/C\C=C/C\C=C/CCCCC	790.535	4.19122			10000		32980.9	56593.8	34528.3	46100.6			123619	183127	32765.3	348687		123851	59450.5	108466	141150
C45H76NO8P	PE-NMe2(18:3(9Z,12Z,15Z)/20:4(8Z,11Z,14Z,17Z))	HMDB0114141	[H]C(COC(=O)CCCCCCC\C=C/C\C=C/C\C=C/CC)(COP(O)(=O)OCCN(C)C)OC(=O)CCCCCC\C=C/C\C=C/C\C=C/C\C=C/CC	790.535	4.19122			10000		32980.9	56593.8	34528.3	46100.6			123619	183127	32765.3	348687		123851	59450.5	108466	141150
C45H76NO8P	PE-NMe2(18:4(6Z,9Z,12Z,15Z)/20:3(5Z,8Z,11Z))	HMDB0114167	[H]C(COC(=O)CCCC\C=C/C\C=C/C\C=C/C\C=C/CC)(COP(O)(=O)OCCN(C)C)OC(=O)CCC\C=C/C\C=C/C\C=C/CCCCCCCC	790.535	4.19122			10000		32980.9	56593.8	34528.3	46100.6			123619	183127	32765.3	348687		123851	59450.5	108466	141150
C45H76NO8P	PE-NMe2(18:4(6Z,9Z,12Z,15Z)/20:3(8Z,11Z,14Z))	HMDB0114168	[H]C(COC(=O)CCCC\C=C/C\C=C/C\C=C/C\C=C/CC)(COP(O)(=O)OCCN(C)C)OC(=O)CCCCCC\C=C/C\C=C/C\C=C/CCCCC	790.535	4.19122			10000		32980.9	56593.8	34528.3	46100.6			123619	183127	32765.3	348687		123851	59450.5	108466	141150
C45H76NO8P	PE-NMe2(20:3(5Z,8Z,11Z)/18:4(6Z,9Z,12Z,15Z))	HMDB0114279	[H]C(COC(=O)CCC\C=C/C\C=C/C\C=C/CCCCCCCC)(COP(O)(=O)OCCN(C)C)OC(=O)CCCC\C=C/C\C=C/C\C=C/C\C=C/CC	790.535	4.19122			10000		32980.9	56593.8	34528.3	46100.6			123619	183127	32765.3	348687		123851	59450.5	108466	141150
C45H76NO8P	PE-NMe2(20:3(8Z,11Z,14Z)/18:4(6Z,9Z,12Z,15Z))	HMDB0114307	[H]C(COC(=O)CCCCCC\C=C/C\C=C/C\C=C/CCCCC)(COP(O)(=O)OCCN(C)C)OC(=O)CCCC\C=C/C\C=C/C\C=C/C\C=C/CC	790.535	4.19122			10000		32980.9	56593.8	34528.3	46100.6			123619	183127	32765.3	348687		123851	59450.5	108466	141150
C45H76NO8P	PE-NMe2(20:4(5Z,8Z,11Z,14Z)/18:3(6Z,9Z,12Z))	HMDB0114333	[H]C(COC(=O)CCC\C=C/C\C=C/C\C=C/C\C=C/CCCCC)(COP(O)(=O)OCCN(C)C)OC(=O)CCCC\C=C/C\C=C/C\C=C/CCCCC	790.535	4.19122			10000		32980.9	56593.8	34528.3	46100.6			123619	183127	32765.3	348687		123851	59450.5	108466	141150
C45H76NO8P	PE-NMe2(20:4(5Z,8Z,11Z,14Z)/18:3(9Z,12Z,15Z))	HMDB0114334	[H]C(COC(=O)CCC\C=C/C\C=C/C\C=C/C\C=C/CCCCC)(COP(O)(=O)OCCN(C)C)OC(=O)CCCCCCC\C=C/C\C=C/C\C=C/CC	790.535	4.19122			10000		32980.9	56593.8	34528.3	46100.6			123619	183127	32765.3	348687		123851	59450.5	108466	141150
C45H76NO8P	PE-NMe2(20:4(8Z,11Z,14Z,17Z)/18:3(6Z,9Z,12Z))	HMDB0114361	[H]C(COC(=O)CCCCCC\C=C/C\C=C/C\C=C/C\C=C/CC)(COP(O)(=O)OCCN(C)C)OC(=O)CCCC\C=C/C\C=C/C\C=C/CCCCC	790.535	4.19122			10000		32980.9	56593.8	34528.3	46100.6			123619	183127	32765.3	348687		123851	59450.5	108466	141150
C45H76NO8P	PE-NMe2(20:4(8Z,11Z,14Z,17Z)/18:3(9Z,12Z,15Z))	HMDB0114362	[H]C(COC(=O)CCCCCC\C=C/C\C=C/C\C=C/C\C=C/CC)(COP(O)(=O)OCCN(C)C)OC(=O)CCCCCCC\C=C/C\C=C/C\C=C/CC	790.535	4.19122			10000		32980.9	56593.8	34528.3	46100.6			123619	183127	32765.3	348687		123851	59450.5	108466	141150
C45H76NO8P	PE-NMe2(20:5(5Z,8Z,11Z,14Z,17Z)/18:2(9Z,12Z))	HMDB0114389	[H]C(COC(=O)CCC\C=C/C\C=C/C\C=C/C\C=C/C\C=C/CC)(COP(O)(=O)OCCN(C)C)OC(=O)CCCCCCC\C=C/C\C=C/CCCCC	790.535	4.19122			10000		32980.9	56593.8	34528.3	46100.6			123619	183127	32765.3	348687		123851	59450.5	108466	141150
C45H76NO8P	PE-NMe2(22:6(4Z,7Z,10Z,13Z,16Z,19Z)/16:1(9Z))	HMDB0114580	[H]C(COC(=O)CC\C=C/C\C=C/C\C=C/C\C=C/C\C=C/C\C=C/CC)(COP(O)(=O)OCCN(C)C)OC(=O)CCCCCCC\C=C/CCCCCC	790.535	4.19122			10000		32980.9	56593.8	34528.3	46100.6			123619	183127	32765.3	348687		123851	59450.5	108466	141150
C44H88NO6P	CerP(d18:1/26:0)	HMDB0010706	CCCCCCCCCCCCCCCCCCCCCCCCCC(=O)N[C@@]([H])(COP(=O)(O)O)[C@]([H])(O)\C=C\CCCCCCCCCCCCC	758.642	15.9356			10000		10000	10000	10000	10000			10000	10000	14442.5	33262.5		10000	15003.8	10000	19890.3
C3H9O6P	Glycerol 3-phosphate	HMDB0000126	OC[C@@H](O)COP(O)(O)=O	173.021	13.4523			10000		540441	419410	622996	2176845			2026881	751673	885896	1614289		1232404	1054640	1225764	1056367
C3H9O6P	Beta-Glycerophosphoric acid	HMDB0002520	OCC(CO)OP(O)(O)=O	173.021	13.4523			10000		540441	419410	622996	2176845			2026881	751673	885896	1614289		1232404	1054640	1225764	1056367
C21H27N7O14P2	NAD	HMDB0000902	NC(=O)C1=C[N+](=CC=C1)[C@@H]1O[C@H](COP(O)(=O)OP(O)(=O)OC[C@H]2O[C@H]([C@H](O)[C@@H]2O)N2C=NC3=C2N=CN=C3N)[C@@H](O)[C@H]1O	664.113	4.1975			10000		10000	10000	10000	10000			10000	10000	10000	48783.7		10000	10000	10000	10000
C21H27N7O14P2	Fenugreekine	HMDB0039421	NC(=O)C1=NC(=CC=C1)[C@@H]1O[C@H](COP(O)(=O)OP(O)(=O)OC[C@H]2O[C@H]([C@H](O)[C@@H]2O)N2C=NC3=C2N=CN=C3N)[C@@H](O)[C@H]1O	664.113	4.1975			10000		10000	10000	10000	10000			10000	10000	10000	48783.7		10000	10000	10000	10000
C21H20O4	Licoagrochalcone B	HMDB0035501	COC1=C(\C=C\C(=O)C2=CC=C(O)C=C2)C=CC2=C1C=CC(C)(C)O2	337.142	6.77632			10000		16604	10000	12083.1	24182.6			26327.5	46466.7	22143.2	45722.8		10243.5	10000	20181.8	24092.4
C21H20O4	Curcumin III	HMDB0039609	OC1=CC=C(C\C=C\C(=O)CC(=O)\C=C/CC2=CC=C(O)C=C2)C=C1	337.142	6.77632			10000		16604	10000	12083.1	24182.6			26327.5	46466.7	22143.2	45722.8		10243.5	10000	20181.8	24092.4
C21H20O4	3-(7-hydroxy-5-methoxy-2,2-dimethyl-2H-chromen-6-yl)-1-phenylprop-2-en-1-one	HMDB0125853	COC1=C(C=CC(=O)C2=CC=CC=C2)C(O)=CC2=C1C=CC(C)(C)O2	337.142	6.77632			10000		16604	10000	12083.1	24182.6			26327.5	46466.7	22143.2	45722.8		10243.5	10000	20181.8	24092.4
C9H12N2O3	2-(Ethylamino)-4,5-dihydroxybenzamide	HMDB0032852	CCNC1=CC(O)=C(O)C=C1C(N)=O	197.092	4.16342			10000		20909.8	11153	10730.6	18661			12959.9	29860.5	23454.5	40527.8		12276.2	12226.3	18243.3	28629.9
C9H12N2O3	5-Nitro-2-propoxyaniline	HMDB0037688	CCCOC1=C(N)C=C(C=C1)N(=O)=O	197.092	4.16342			10000		20909.8	11153	10730.6	18661			12959.9	29860.5	23454.5	40527.8		12276.2	12226.3	18243.3	28629.9
C29H40O5	(17alpha,23S)-17,23-Epoxy-29-hydroxy-27-norlanosta-1,8-diene-3,15,24-trione	HMDB0035971	CCC(=O)C1CC(C)C2(CC(=O)C3(C)C4=C(CCC23C)C2(C)C=CC(=O)C(C)(CO)C2CC4)O1	469.293	7.41161			10000		10000	13849.7	10000	10000			10000	10000	10000	53448.1		10000	10000	10000	10000
C13H24O4	1,11-Undecanedicarboxylic acid	HMDB0002327	OC(=O)CCCCCCCCCCCC(O)=O	245.175	2.67691			29147.5		15171.7	20728.8	20109.4	95803			43330.7	113103	70183.9	97244.8		73594.2	54547.2	33764	38514.8
C13H24O4	Menthyl ethylene glycol carbonate	HMDB0036141	CC(C)C1CCC(C)CC1OC(=O)OCCO	245.175	2.67691			29147.5		15171.7	20728.8	20109.4	95803			43330.7	113103	70183.9	97244.8		73594.2	54547.2	33764	38514.8
C13H24O4	(<U+00A9><d0>?)-1,4-Nonanediol diacetate	HMDB0037184	CCCCCC(CCCOC(C)=O)OC(C)=O	245.175	2.67691			29147.5		15171.7	20728.8	20109.4	95803			43330.7	113103	70183.9	97244.8		73594.2	54547.2	33764	38514.8
C10H18N2O4	Hydroxyprolyl-Valine	HMDB0028876	CC(C)C(NC(=O)C1CC(O)CN1)C(O)=O	231.135	2.77942			41182.6		28294.9	17488.3	17982.8	37391.4			29806	38770.2	37156.8	62069.3		33150.5	21776.2	35199.3	44717
C10H18N2O4	Valyl-Hydroxyproline	HMDB0029128	CC(C)C(N)C(=O)N1CC(O)CC1C(O)=O	231.135	2.77942			41182.6		28294.9	17488.3	17982.8	37391.4			29806	38770.2	37156.8	62069.3		33150.5	21776.2	35199.3	44717
C6H10O7	D-Glucuronic acid	HMDB0000127	O[C@H]1O[C@@H]([C@@H](O)[C@H](O)[C@H]1O)C(O)=O	195.05	6.95683			10000		10000	15922.1	10000	10000			10000	10000	10000	10000		39082.8	13696.4	10000	114543
C6H10O7	Galacturonic acid	HMDB0002545	O[C@@H](C=O)[C@@H](O)[C@@H](O)[C@H](O)C(O)=O	195.05	6.95683			10000		10000	15922.1	10000	10000			10000	10000	10000	10000		39082.8	13696.4	10000	114543
C6H10O7	Iduronic acid	HMDB0002704	O[C@H](C=O)[C@H](O)[C@@H](O)[C@H](O)C(O)=O	195.05	6.95683			10000		10000	15922.1	10000	10000			10000	10000	10000	10000		39082.8	13696.4	10000	114543
C6H10O7	Pectic acid	HMDB0003363	O[C@H]1O[C@@H]([C@H](O)[C@H](O)[C@H]1O)C(O)=O	195.05	6.95683			10000		10000	15922.1	10000	10000			10000	10000	10000	10000		39082.8	13696.4	10000	114543
C6H10O7	Pectin	HMDB0003402	O[C@@H]1O[C@@H]([C@H](O)[C@H](O)[C@H]1O)C(O)=O	195.05	6.95683			10000		10000	15922.1	10000	10000			10000	10000	10000	10000		39082.8	13696.4	10000	114543
C6H10O7	3-Dehydro-L-gulonate	HMDB0006334	OC[C@H](O)[C@@H](O)C(=O)[C@H](O)C(O)=O	195.05	6.95683			10000		10000	15922.1	10000	10000			10000	10000	10000	10000		39082.8	13696.4	10000	114543
C6H10O7	5-Keto-D-gluconate	HMDB0011731	OCC(=O)C(O)C(O)C(O)C(O)=O	195.05	6.95683			10000		10000	15922.1	10000	10000			10000	10000	10000	10000		39082.8	13696.4	10000	114543
C6H10O7	2-Keto-L-gluconate	HMDB0011732	OCC(O)C(O)C(O)C(=O)C(O)=O	195.05	6.95683			10000		10000	15922.1	10000	10000			10000	10000	10000	10000		39082.8	13696.4	10000	114543
C6H10O7	L-Altruronic acid	HMDB0038491	O[C@@H]1O[C@H]([C@H](O)[C@H](O)[C@H]1O)C(O)=O	195.05	6.95683			10000		10000	15922.1	10000	10000			10000	10000	10000	10000		39082.8	13696.4	10000	114543
C6H10O7	Aldehydo-L-iduronate	HMDB0062783	[H][C@](O)(C=O)[C@@]([H])(O)[C@]([H])(O)[C@@]([H])(O)C([O-])=O	195.05	6.95683			10000		10000	15922.1	10000	10000			10000	10000	10000	10000		39082.8	13696.4	10000	114543
C6H10O7	3,4,5,6-tetrahydroxyoxane-2-carboxylic acid	HMDB0127846	OC1OC(C(O)C(O)C1O)C(O)=O	195.05	6.95683			10000		10000	15922.1	10000	10000			10000	10000	10000	10000		39082.8	13696.4	10000	114543
C25H36O9	11-Oxo-androsterone glucuronide	HMDB0010338	CC12CC(=O)C3C(CCC4CC(CCC34C)OC3OC(C(O)C(O)C3O)C(O)=O)C1CCC2=O	481.245	2.67742			32208.1		49571.9	42418.5	23704.8	47205			98199.4	141586	59817.1	164030		67831.2	39572	72006.1	132673
C25H36O9	11-Deacetylvaltrate 11-(3-hydroxy-3-methylbutanoate)	HMDB0033654	CC(C)CC(=O)OC1C=C2C(C(OC(=O)CC(C)C)OC=C2COC(=O)CC(C)(C)O)C11CO1	481.245	2.67742			32208.1		49571.9	42418.5	23704.8	47205			98199.4	141586	59817.1	164030		67831.2	39572	72006.1	132673
C25H36O9	4-Propanoyl-HT2 toxin	HMDB0036161	CCC(=O)OC1C(O)C2OC3C=C(C)C(CC3(COC(C)=O)C1(C)C21CO1)OC(=O)CC(C)C	481.245	2.67742			32208.1		49571.9	42418.5	23704.8	47205			98199.4	141586	59817.1	164030		67831.2	39572	72006.1	132673
C25H36O9	8-Hexanoylneosolaniol	HMDB0038559	[H][C@@]12O[C@]3([H])C=C(C)[C@H](C[C@]3(COC(C)=O)[C@@](C)([C@H](OC(C)=O)[C@H]1O)[C@]21CO1)OC(=O)CCCCC	481.245	2.67742			32208.1		49571.9	42418.5	23704.8	47205			98199.4	141586	59817.1	164030		67831.2	39572	72006.1	132673
C41H72O3	Randilongin	HMDB0039232	CCCCCCCCCCCCCCCCCCCCCCCCCCCCCCCCOC(=O)\C=C\C1=CC=C(O)C=C1	613.557	2.29615			15953.1		20240.4	10014.1	10000	15538.2			22342.8	14081.3	21447.2	22322.9		29066.4	10000	14176.8	58876.9
C18H24O5	Bis(2-methylpropanoyloxy)-9,10-epoxy-p-mentha-1,3,5-triene	HMDB0032698	CC(C)C(=O)OCC1(CO1)C1=C(OC(=O)C(C)C)C=C(C)C=C1	321.17	4.16732			26998.5		16396.5	10000	24355	44462.7			67445	58358.6	68098.5	97935.3		62966.2	58315.9	26538.5	54940.7
C18H24O5	alpha-Zearalenol	HMDB0041824	C[C@H]1CCC[C@H](O)CCC\C=C\C2=CC(O)=CC(O)=C2C(=O)O1	321.17	4.16732			26998.5		16396.5	10000	24355	44462.7			67445	58358.6	68098.5	97935.3		62966.2	58315.9	26538.5	54940.7
C18H24O5	beta-Zearalenol	HMDB0041838	C[C@@H]1CCC[C@H](O)CCC\C=C\C2=CC(O)=CC(O)=C2C(=O)O1	321.17	4.16732			26998.5		16396.5	10000	24355	44462.7			67445	58358.6	68098.5	97935.3		62966.2	58315.9	26538.5	54940.7
C18H24O5	2-[2-(3,7-dimethylocta-2,6-dien-1-yl)-3,4-dihydroxyphenyl]-2-hydroxyacetic acid	HMDB0134978	CC(C)=CCCC(C)=CCC1=C(C=CC(O)=C1O)C(O)C(O)=O	321.17	4.16732			26998.5		16396.5	10000	24355	44462.7			67445	58358.6	68098.5	97935.3		62966.2	58315.9	26538.5	54940.7
C46H78NO10P	PS(18:0/22:6(4Z,7Z,10Z,13Z,16Z,19Z))	HMDB0010167	[H][C@](N)(COP(O)(=O)OC[C@@]([H])(COC(=O)CCCCCCCCCCCCCCCCC)OC(=O)CC\C=C/C\C=C/C\C=C/C\C=C/C\C=C/C\C=C/CC)C(O)=O	836.542	2.92431			10000		10000	10000	10000	10000			94507.4	89898.5	39730.2	147755		10000	10000	10707.8	22712.1
C46H78NO10P	PS(20:3(8Z,11Z,14Z)/20:3(8Z,11Z,14Z))	HMDB0012426	[H][C@](N)(COP(O)(=O)OC[C@@]([H])(COC(=O)CCCCCC\C=C/C\C=C/C\C=C/CCCCC)OC(=O)CCCCCC\C=C/C\C=C/C\C=C/CCCCC)C(O)=O	836.542	2.92431			10000		10000	10000	10000	10000			94507.4	89898.5	39730.2	147755		10000	10000	10707.8	22712.1
C46H78NO10P	PS(22:6(4Z,7Z,10Z,13Z,16Z,19Z)/18:0)	HMDB0012444	[H][C@](N)(COP(O)(=O)OC[C@@]([H])(COC(=O)CC\C=C/C\C=C/C\C=C/C\C=C/C\C=C/C\C=C/CC)OC(=O)CCCCCCCCCCCCCCCCC)C(O)=O	836.542	2.92431			10000		10000	10000	10000	10000			94507.4	89898.5	39730.2	147755		10000	10000	10707.8	22712.1
C46H78NO10P	PS(18:1(11Z)/22:5(4Z,7Z,10Z,13Z,16Z))	HMDB0112404	[H][C@](N)(COP(O)(=O)OC[C@@]([H])(COC(=O)CCCCCCCCC\C=C/CCCCCC)OC(=O)CC\C=C/C\C=C/C\C=C/C\C=C/C\C=C/CCCCC)C(O)=O	836.542	2.92431			10000		10000	10000	10000	10000			94507.4	89898.5	39730.2	147755		10000	10000	10707.8	22712.1
C46H78NO10P	PS(18:1(11Z)/22:5(7Z,10Z,13Z,16Z,19Z))	HMDB0112405	[H][C@](N)(COP(O)(=O)OC[C@@]([H])(COC(=O)CCCCCCCCC\C=C/CCCCCC)OC(=O)CCCCC\C=C/C\C=C/C\C=C/C\C=C/C\C=C/CC)C(O)=O	836.542	2.92431			10000		10000	10000	10000	10000			94507.4	89898.5	39730.2	147755		10000	10000	10707.8	22712.1
C46H78NO10P	PS(18:1(9Z)/22:5(4Z,7Z,10Z,13Z,16Z))	HMDB0112421	[H][C@](N)(COP(O)(=O)OC[C@@]([H])(COC(=O)CCCCCCC\C=C/CCCCCCCC)OC(=O)CC\C=C/C\C=C/C\C=C/C\C=C/C\C=C/CCCCC)C(O)=O	836.542	2.92431			10000		10000	10000	10000	10000			94507.4	89898.5	39730.2	147755		10000	10000	10707.8	22712.1
C46H78NO10P	PS(18:1(9Z)/22:5(7Z,10Z,13Z,16Z,19Z))	HMDB0112422	[H][C@](N)(COP(O)(=O)OC[C@@]([H])(COC(=O)CCCCCCC\C=C/CCCCCCCC)OC(=O)CCCCC\C=C/C\C=C/C\C=C/C\C=C/C\C=C/CC)C(O)=O	836.542	2.92431			10000		10000	10000	10000	10000			94507.4	89898.5	39730.2	147755		10000	10000	10707.8	22712.1
C46H78NO10P	PS(18:2(9Z,12Z)/22:4(7Z,10Z,13Z,16Z))	HMDB0112438	[H][C@](N)(COP(O)(=O)OC[C@@]([H])(COC(=O)CCCCCCC\C=C/C\C=C/CCCCC)OC(=O)CCCCC\C=C/C\C=C/C\C=C/C\C=C/CCCCC)C(O)=O	836.542	2.92431			10000		10000	10000	10000	10000			94507.4	89898.5	39730.2	147755		10000	10000	10707.8	22712.1
C46H78NO10P	PS(18:4(6Z,9Z,12Z,15Z)/22:2(13Z,16Z))	HMDB0112505	[H][C@](N)(COP(O)(=O)OC[C@@]([H])(COC(=O)CCCC\C=C/C\C=C/C\C=C/C\C=C/CC)OC(=O)CCCCCCCCCCC\C=C/C\C=C/CCCCC)C(O)=O	836.542	2.92431			10000		10000	10000	10000	10000			94507.4	89898.5	39730.2	147755		10000	10000	10707.8	22712.1
C46H78NO10P	PS(20:1(11Z)/20:5(5Z,8Z,11Z,14Z,17Z))	HMDB0112557	[H][C@](N)(COP(O)(=O)OC[C@@]([H])(COC(=O)CCCCCCCCC\C=C/CCCCCCCC)OC(=O)CCC\C=C/C\C=C/C\C=C/C\C=C/C\C=C/CC)C(O)=O	836.542	2.92431			10000		10000	10000	10000	10000			94507.4	89898.5	39730.2	147755		10000	10000	10707.8	22712.1
C46H78NO10P	PS(20:2(11Z,14Z)/20:4(5Z,8Z,11Z,14Z))	HMDB0112583	[H][C@](N)(COP(O)(=O)OC[C@@]([H])(COC(=O)CCCCCCCCC\C=C/C\C=C/CCCCC)OC(=O)CCC\C=C/C\C=C/C\C=C/C\C=C/CCCCC)C(O)=O	836.542	2.92431			10000		10000	10000	10000	10000			94507.4	89898.5	39730.2	147755		10000	10000	10707.8	22712.1
C46H78NO10P	PS(20:2(11Z,14Z)/20:4(8Z,11Z,14Z,17Z))	HMDB0112584	[H][C@](N)(COP(O)(=O)OC[C@@]([H])(COC(=O)CCCCCCCCC\C=C/C\C=C/CCCCC)OC(=O)CCCCCC\C=C/C\C=C/C\C=C/C\C=C/CC)C(O)=O	836.542	2.92431			10000		10000	10000	10000	10000			94507.4	89898.5	39730.2	147755		10000	10000	10707.8	22712.1
C46H78NO10P	PS(20:3(5Z,8Z,11Z)/20:3(5Z,8Z,11Z))	HMDB0112608	[H][C@](N)(COP(O)(=O)OC[C@@]([H])(COC(=O)CCC\C=C/C\C=C/C\C=C/CCCCCCCC)OC(=O)CCC\C=C/C\C=C/C\C=C/CCCCCCCC)C(O)=O	836.542	2.92431			10000		10000	10000	10000	10000			94507.4	89898.5	39730.2	147755		10000	10000	10707.8	22712.1
C46H78NO10P	PS(20:3(5Z,8Z,11Z)/20:3(8Z,11Z,14Z))	HMDB0112609	[H][C@](N)(COP(O)(=O)OC[C@@]([H])(COC(=O)CCC\C=C/C\C=C/C\C=C/CCCCCCCC)OC(=O)CCCCCC\C=C/C\C=C/C\C=C/CCCCC)C(O)=O	836.542	2.92431			10000		10000	10000	10000	10000			94507.4	89898.5	39730.2	147755		10000	10000	10707.8	22712.1
C46H78NO10P	PS(20:3(8Z,11Z,14Z)/20:3(5Z,8Z,11Z))	HMDB0112628	[H][C@](N)(COP(O)(=O)OC[C@@]([H])(COC(=O)CCCCCC\C=C/C\C=C/C\C=C/CCCCC)OC(=O)CCC\C=C/C\C=C/C\C=C/CCCCCCCC)C(O)=O	836.542	2.92431			10000		10000	10000	10000	10000			94507.4	89898.5	39730.2	147755		10000	10000	10707.8	22712.1
C46H78NO10P	PS(20:4(5Z,8Z,11Z,14Z)/20:2(11Z,14Z))	HMDB0112642	[H][C@](N)(COP(O)(=O)OC[C@@]([H])(COC(=O)CCC\C=C/C\C=C/C\C=C/C\C=C/CCCCC)OC(=O)CCCCCCCCC\C=C/C\C=C/CCCCC)C(O)=O	836.542	2.92431			10000		10000	10000	10000	10000			94507.4	89898.5	39730.2	147755		10000	10000	10707.8	22712.1
C46H78NO10P	PS(20:4(8Z,11Z,14Z,17Z)/20:2(11Z,14Z))	HMDB0112667	[H][C@](N)(COP(O)(=O)OC[C@@]([H])(COC(=O)CCCCCC\C=C/C\C=C/C\C=C/C\C=C/CC)OC(=O)CCCCCCCCC\C=C/C\C=C/CCCCC)C(O)=O	836.542	2.92431			10000		10000	10000	10000	10000			94507.4	89898.5	39730.2	147755		10000	10000	10707.8	22712.1
C46H78NO10P	PS(20:5(5Z,8Z,11Z,14Z,17Z)/20:1(11Z))	HMDB0112691	[H][C@](N)(COP(O)(=O)OC[C@@]([H])(COC(=O)CCC\C=C/C\C=C/C\C=C/C\C=C/C\C=C/CC)OC(=O)CCCCCCCCC\C=C/CCCCCCCC)C(O)=O	836.542	2.92431			10000		10000	10000	10000	10000			94507.4	89898.5	39730.2	147755		10000	10000	10707.8	22712.1
C46H78NO10P	PS(22:2(13Z,16Z)/18:4(6Z,9Z,12Z,15Z))	HMDB0112772	[H][C@](N)(COP(O)(=O)OC[C@@]([H])(COC(=O)CCCCCCCCCCC\C=C/C\C=C/CCCCC)OC(=O)CCCC\C=C/C\C=C/C\C=C/C\C=C/CC)C(O)=O	836.542	2.92431			10000		10000	10000	10000	10000			94507.4	89898.5	39730.2	147755		10000	10000	10707.8	22712.1
C46H78NO10P	PS(22:4(7Z,10Z,13Z,16Z)/18:2(9Z,12Z))	HMDB0112796	[H][C@](N)(COP(O)(=O)OC[C@@]([H])(COC(=O)CCCCC\C=C/C\C=C/C\C=C/C\C=C/CCCCC)OC(=O)CCCCCCC\C=C/C\C=C/CCCCC)C(O)=O	836.542	2.92431			10000		10000	10000	10000	10000			94507.4	89898.5	39730.2	147755		10000	10000	10707.8	22712.1
C46H78NO10P	PS(22:5(4Z,7Z,10Z,13Z,16Z)/18:1(11Z))	HMDB0112820	[H][C@](N)(COP(O)(=O)OC[C@@]([H])(COC(=O)CC\C=C/C\C=C/C\C=C/C\C=C/C\C=C/CCCCC)OC(=O)CCCCCCCCC\C=C/CCCCCC)C(O)=O	836.542	2.92431			10000		10000	10000	10000	10000			94507.4	89898.5	39730.2	147755		10000	10000	10707.8	22712.1
C46H78NO10P	PS(22:5(4Z,7Z,10Z,13Z,16Z)/18:1(9Z))	HMDB0112821	[H][C@](N)(COP(O)(=O)OC[C@@]([H])(COC(=O)CC\C=C/C\C=C/C\C=C/C\C=C/C\C=C/CCCCC)OC(=O)CCCCCCC\C=C/CCCCCCCC)C(O)=O	836.542	2.92431			10000		10000	10000	10000	10000			94507.4	89898.5	39730.2	147755		10000	10000	10707.8	22712.1
C46H78NO10P	PS(22:5(7Z,10Z,13Z,16Z,19Z)/18:1(11Z))	HMDB0112845	[H][C@](N)(COP(O)(=O)OC[C@@]([H])(COC(=O)CCCCC\C=C/C\C=C/C\C=C/C\C=C/C\C=C/CC)OC(=O)CCCCCCCCC\C=C/CCCCCC)C(O)=O	836.542	2.92431			10000		10000	10000	10000	10000			94507.4	89898.5	39730.2	147755		10000	10000	10707.8	22712.1
C46H78NO10P	PS(22:5(7Z,10Z,13Z,16Z,19Z)/18:1(9Z))	HMDB0112846	[H][C@](N)(COP(O)(=O)OC[C@@]([H])(COC(=O)CCCCC\C=C/C\C=C/C\C=C/C\C=C/C\C=C/CC)OC(=O)CCCCCCC\C=C/CCCCCCCC)C(O)=O	836.542	2.92431			10000		10000	10000	10000	10000			94507.4	89898.5	39730.2	147755		10000	10000	10707.8	22712.1
C32H56O13	Lyciumoside III	HMDB0039553	C\C(CC\C=C(/C)CCC(OC1OC(CO)C(O)C(O)C1O)C(C)(C)O)=C/CCC(C)(OC1OC(CO)C(O)C(O)C1O)C=C	649.381	5.50303			10000		10000	97820.9	10000	10000			10000	10000	10000	151688		10000	10000	10000	11318
C10H14N5O7P	Adenosine monophosphate	HMDB0000045	NC1=C2N=CN([C@@H]3O[C@H](COP(O)(O)=O)[C@@H](O)[C@H]3O)C2=NC=N1	348.07	13.3269			10000		700241	586409	517126	1229308			64198760	49563540	53757790	58991730		2406329	986129	1258740	3117766
C10H14N5O7P	2'-Deoxyguanosine 5'-monophosphate	HMDB0001044	NC1=NC(=O)C2=C(N1)N(C=N2)[C@H]1C[C@H](O)[C@@H](COP(O)(O)=O)O1	348.07	13.3269			10000		700241	586409	517126	1229308			64198760	49563540	53757790	58991730		2406329	986129	1258740	3117766
C10H14N5O7P	3'-AMP	HMDB0003540	NC1=C2N=CN([C@@H]3O[C@H](CO)[C@@H](OP(O)(O)=O)[C@H]3O)C2=NC=N1	348.07	13.3269			10000		700241	586409	517126	1229308			64198760	49563540	53757790	58991730		2406329	986129	1258740	3117766
C10H14N5O7P	Adenosine 2'-phosphate	HMDB0011617	NC1=NC=NC2=C1N=CN2C1O[C@H](CO)[C@@H](O)[C@H]1OP(O)(O)=O	348.07	13.3269			10000		700241	586409	517126	1229308			64198760	49563540	53757790	58991730		2406329	986129	1258740	3117766
C10H14N5O7P	2-hydroxy-dAMP	HMDB0059594	[H][C@]1(O)C[C@@]([H])(O[C@]1([H])COP(O)(O)=O)N1C=NC2=C(N)N=C(O)N=C12	348.07	13.3269			10000		700241	586409	517126	1229308			64198760	49563540	53757790	58991730		2406329	986129	1258740	3117766
C53H70N4O4	Pyropheophytin b	HMDB0034248	CCCCCC(C)CCCC(C)CC(C)C\C(C)=C\COC(=O)CCC1C(C)C2=N\C\1=C1\CC(=O)C3=C1NC(\C=C1/N=C(/C=C4\N/C(=C\2)C(C)=C4C=C)C(C=O)=C1CC)=C3C	827.548	4.4043			10000		10000	10000	10000	10000			10000	10000	10000	42799		10000	10000	10000	10000
C36H56O10	Phytolaccoside A	HMDB0034642	COC(=O)C1(C)CCC2(CCC3(C)C(=CCC4C5(C)CCC(OC6OCC(O)C(O)C6O)C(C)(CO)C5CCC34C)C2C1)C(O)=O	649.396	7.32302			10000		10000	35321.5	10000	10000			10000	10000	10000	78325		10000	10000	10000	10000
C36H56O10	Tragopogonsaponin A	HMDB0037910	CC1(C)CCC2(C(O)CC3(C)C(=CCC4C5(C)CCC(OC6OC(C(O)C(O)C6O)C(O)=O)C(C)(C)C5CCC34C)C2C1)C(O)=O	649.396	7.32302			10000		10000	35321.5	10000	10000			10000	10000	10000	78325		10000	10000	10000	10000
C36H56O10	2a-Hydroxygypsogenin 3-O-b-D-glucoside	HMDB0041132	CC1(C)CCC2(CCC3(C)C(=CCC4C5(C)CC(O)C(OC6OC(CO)C(O)C(O)C6O)C(C)(C=O)C5CCC34C)C2C1)C(O)=O	649.396	7.32302			10000		10000	35321.5	10000	10000			10000	10000	10000	78325		10000	10000	10000	10000
C11H20N2O5	gamma-Glutamylisoleucine	HMDB0011170	CC[C@H](C)[C@H](NC(=O)CC[C@H](N)C(O)=O)C(O)=O	261.145	4.18187			10000		10000	10000	10000	10000			10000	10000	10000	16768.3		13365.1	10000	11547.7	29321.7
C11H20N2O5	gamma-Glutamylleucine	HMDB0011171	CC(C)C[C@H](NC(=O)CC[C@H](N)C(O)=O)C(O)=O	261.145	4.18187			10000		10000	10000	10000	10000			10000	10000	10000	16768.3		13365.1	10000	11547.7	29321.7
C11H20N2O5	Glutamylisoleucine	HMDB0028822	CC[C@H](C)[C@H](NC(=O)[C@@H](N)CCC(O)=O)C(O)=O	261.145	4.18187			10000		10000	10000	10000	10000			10000	10000	10000	16768.3		13365.1	10000	11547.7	29321.7
C11H20N2O5	Glutamylleucine	HMDB0028823	CC(C)C[C@H](NC(=O)[C@@H](N)CCC(O)=O)C(O)=O	261.145	4.18187			10000		10000	10000	10000	10000			10000	10000	10000	16768.3		13365.1	10000	11547.7	29321.7
C11H20N2O5	Isoleucyl-Glutamate	HMDB0028906	CCC(C)C(N)C(=O)NC(CCC(O)=O)C([O-])=O	261.145	4.18187			10000		10000	10000	10000	10000			10000	10000	10000	16768.3		13365.1	10000	11547.7	29321.7
C11H20N2O5	Leucyl-Glutamate	HMDB0028928	CC(C)CC(N)C(=O)NC(CCC(O)=O)C([O-])=O	261.145	4.18187			10000		10000	10000	10000	10000			10000	10000	10000	16768.3		13365.1	10000	11547.7	29321.7
C9H21N3O	N1-Acetylspermidine	HMDB0001276	CC(=O)NCCCNCCCCN	188.176	13.3451			10000		102875	79882.7	78034.3	54376.8			33718.9	30366.4	37692.5	81849.9		10000	15333	10000	32900.6
C9H21N3O	N8-Acetylspermidine	HMDB0002189	CC(=O)NCCCCNCCCN	188.176	13.3451			10000		102875	79882.7	78034.3	54376.8			33718.9	30366.4	37692.5	81849.9		10000	15333	10000	32900.6
C9H21N3O	N(8)-Acetylspermidinium	HMDB0060288	CC(=O)NCCCCNCCCN	188.176	13.3451			10000		102875	79882.7	78034.3	54376.8			33718.9	30366.4	37692.5	81849.9		10000	15333	10000	32900.6
C6H11O9P	6-Phosphonoglucono-D-lactone	HMDB0001127	O[C@H]1[C@H](O)[C@@H](COP(O)(O)=O)OC(=O)[C@@H]1O	259.022	13.8384			10000		61960.8	44585.7	20205.8	57159.8			10000	10000	10000	13171		50525.6	117720	162301	260654
C6H11O9P	2-Keto-3-deoxy-6-phosphogluconic acid	HMDB0001376	O[C@H](COP(O)(O)=O)[C@@H](O)CC(=O)C(O)=O	259.022	13.8384			10000		61960.8	44585.7	20205.8	57159.8			10000	10000	10000	13171		50525.6	117720	162301	260654
C6H11O9P	6-O-phosphonato-D-glucono-1,5-lactone(2-)	HMDB0062628	[H][C@]1(O)C(=O)O[C@]([H])(COP([O-])([O-])=O)[C@@]([H])(O)[C@]1([H])O	259.022	13.8384			10000		61960.8	44585.7	20205.8	57159.8			10000	10000	10000	13171		50525.6	117720	162301	260654
C45H73NO15	alpha-Solanine	HMDB0034202	CC1C2CCC(C)CN2C2CC3C4CC=C5CC(CCC5(C)C4CCC3(C)C12)OC1OC(CO)C(O)C(OC2OC(CO)C(O)C(O)C2O)C1OC1OC(C)C(O)C(O)C1O	868.507	6.67474			10000		10000	19711.5	10000	10000			10000	10000	10000	55724.7		10000	10000	10000	10000
C45H73NO15	beta-Solamarine	HMDB0034357	CC1C2C(CC3C4CC=C5CC(CCC5(C)C4CCC23C)OC2OC(CO)C(OC3OC(C)C(O)C(O)C3OC3OC(C)C(O)C(O)C3O)C(O)C2O)OC11CCC(C)CN1	868.507	6.67474			10000		10000	19711.5	10000	10000			10000	10000	10000	55724.7		10000	10000	10000	10000
C6H7N3O	Isoniazid	HMDB0015086	NNC(=O)C1=CC=NC=C1	138.066	6.3973			55384		31878.3	17559	54609.7	52078.2			15780.8	36225.2	42610.5	56431.9		20888	54709.1	36271.1	58156.7
C29H42O10	Desglucocheirotoxin	HMDB0034362	CC1OC(OC2CCC3(C=O)C4CCC5(C)C(CCC5(O)C4CCC3(O)C2)C2=CC(=O)OC2)C(O)C(O)C1O	551.285	2.48495			47542.2		77108.7	17297.3	15575	36076.7			35037.2	56767.6	48214.2	170045		43172.2	31525.1	24677.9	38096.4
C10H12N4O6	Xanthosine	HMDB0000299	OC[C@H]1O[C@H]([C@H](O)[C@@H]1O)N1C=NC2=C1N=C(O)N=C2O	285.083	13.7608			10000		10000	16820.2	21884.6	48463.4			10000	10000	10000	10000		115752	142690	221516	215468
C20H26O3	4-oxo-Retinoic acid	HMDB0006285	C\C(\C=C\C1=C(C)C(=O)CCC1(C)C)=C/C=C/C(/C)=C/C(O)=O	315.195	2.75529			56898.6		80876.6	74619.6	29471.9	176786			463911	175024	124778	314168		356810	200923	295087	315161
C20H26O3	4-Oxo-13-cis-retinoate	HMDB0012789	C\C(\C=C\C1=C(C)CCC(=O)C1(C)C)=C/C=C/C(/C)=C\C(O)=O	315.195	2.75529			56898.6		80876.6	74619.6	29471.9	176786			463911	175024	124778	314168		356810	200923	295087	315161
C20H26O3	Prexanthoperol	HMDB0034712	CC(C)C1=CC2=C(C=C1O)C1(C)CCCC(C)(C)C1C(=O)C2=O	315.195	2.75529			56898.6		80876.6	74619.6	29471.9	176786			463911	175024	124778	314168		356810	200923	295087	315161
C20H26O3	Yucalexin B5	HMDB0035200	CC12CC3(CCC4C(C)(C)C(=O)C(=O)CC4(C)C3CC1=O)C=C2	315.195	2.75529			56898.6		80876.6	74619.6	29471.9	176786			463911	175024	124778	314168		356810	200923	295087	315161
C20H26O3	Kahweol	HMDB0035602	CC12C=CC3=C(C=CO3)C1CCC13CC(CCC21)C(O)(CO)C3	315.195	2.75529			56898.6		80876.6	74619.6	29471.9	176786			463911	175024	124778	314168		356810	200923	295087	315161
C20H26O3	Momilactone A	HMDB0036748	CC12C3C(OC1=O)C=C1CC(C)(CCC1C3(C)CCC2=O)C=C	315.195	2.75529			56898.6		80876.6	74619.6	29471.9	176786			463911	175024	124778	314168		356810	200923	295087	315161
C20H26O3	3,4,4'-Trihydroxy-5,5'-diisopropyl-2,2'-dimethylbiphenyl	HMDB0039614	CC(C)C1=CC(=C(C)C(O)=C1O)C1=CC(C(C)C)=C(O)C=C1C	315.195	2.75529			56898.6		80876.6	74619.6	29471.9	176786			463911	175024	124778	314168		356810	200923	295087	315161
C20H26O3	12-Hydroxy-7-oxo-8,11,13-abietatrien-18-al	HMDB0040746	CC(C)C1=CC2=C(C=C1O)C1(C)CCCC(C)(C=O)C1CC2=O	315.195	2.75529			56898.6		80876.6	74619.6	29471.9	176786			463911	175024	124778	314168		356810	200923	295087	315161
C20H26O3	Methyl cis-p-coumarate 3-(3,7-dimethyl-2,6-octadienyl)	HMDB0041152	COC(=O)\C=C\C1=CC=C(OC\C=C(/C)CCC=C(C)C)C=C1	315.195	2.75529			56898.6		80876.6	74619.6	29471.9	176786			463911	175024	124778	314168		356810	200923	295087	315161
C14H18N5O11P	Adenylsuccinic acid	HMDB0000536	O[C@@H]1[C@@H](COP(O)(O)=O)O[C@H]([C@@H]1O)N1C=NC2=C1N=CN=C2NC(CC(O)=O)C(O)=O	464.08	13.6869			10000		10000	10000	10000	29758.2			29505.3	17211	38031.3	36422.8		10000	10000	10000	10000
C14H18N5O11P	N(6)-(1,2-dicarboxyethyl)AMP	HMDB0059653	O[C@@H]1[C@@H](COP(O)(O)=O)O[C@H]([C@@H]1O)N1C=NC2=C(N[C@@H](CC(O)=O)C(O)=O)N=CN=C12	464.08	13.6869			10000		10000	10000	10000	29758.2			29505.3	17211	38031.3	36422.8		10000	10000	10000	10000
C20H28O4	Carnosic acid	HMDB0002358	CC(C)C1=CC2=C(C(O)=C1O)[C@]1(CCCC(C)(C)C1CC2)C(O)=O	333.206	2.60275			107948		99181.1	71781	89508.3	132921			245097	93491.1	241220	291037		184973	167713	110123	255608
C20H28O4	11b-Hydroxyprogesterone	HMDB0004031	[H][C@@]12CC[C@H](C(O)=O)[C@@]1(C)C[C@@H](O)[C@@]1([H])[C@@]2([H])CCC2=CC(=O)CC[C@]12C	333.206	2.60275			107948		99181.1	71781	89508.3	132921			245097	93491.1	241220	291037		184973	167713	110123	255608
C20H28O4	7'-Carboxy-gamma-tocotrienol	HMDB0012851	C\C(CCC(O)=O)=C/CC[C@]1(C)CCC2=CC(O)=C(C)C(C)=C2O1	333.206	2.60275			107948		99181.1	71781	89508.3	132921			245097	93491.1	241220	291037		184973	167713	110123	255608
C20H28O4	Hulupone	HMDB0030103	CC(C)CC(=O)C1=C(O)C(=O)C(CC=C(C)C)(CC=C(C)C)C1=O	333.206	2.60275			107948		99181.1	71781	89508.3	132921			245097	93491.1	241220	291037		184973	167713	110123	255608
C20H28O4	Adhulupone	HMDB0030136	CCC(C)C(=O)C1C(=O)C(=O)C(CC=C(C)C)(CC=C(C)C)C1=O	333.206	2.60275			107948		99181.1	71781	89508.3	132921			245097	93491.1	241220	291037		184973	167713	110123	255608
C20H28O4	(1(10)E,4E,6a,9b)-9-(2-Methylbutanoyloxy)-1(10),4,11(13)-germacratrien-12,6-olide	HMDB0031374	CCC(C)C(=O)OC1CC2C(OC(=O)C2=C)\C=C(C)\CC\C=C1/C	333.206	2.60275			107948		99181.1	71781	89508.3	132921			245097	93491.1	241220	291037		184973	167713	110123	255608
C20H28O4	(1(10)E,4E,6a,9b)-9-(3-Methylbutanoyloxy)-1(10),4,11(13)-germacratrien-12,6-olide	HMDB0031375	CC(C)CC(=O)OC1CC2C(OC(=O)C2=C)\C=C(C)\CC\C=C1/C	333.206	2.60275			107948		99181.1	71781	89508.3	132921			245097	93491.1	241220	291037		184973	167713	110123	255608
C20H28O4	Petasitin	HMDB0035637	C\C=C(/C)C(=O)OC1CCC2=CC(=O)C(=CC2(C)C1C)C(C)(C)O	333.206	2.60275			107948		99181.1	71781	89508.3	132921			245097	93491.1	241220	291037		184973	167713	110123	255608
C20H28O4	6-Angeloylfuranofukinol	HMDB0036146	C\C=C(/C)C(=O)OC1C2=C(CC3CCC(O)C(C)C13C)OC=C2C	333.206	2.60275			107948		99181.1	71781	89508.3	132921			245097	93491.1	241220	291037		184973	167713	110123	255608
C20H28O4	4-Deoxycohumulone	HMDB0036623	CC(C)C(=O)C1=C(O)C(CC=C(C)C)=C(O)C(CC=C(C)C)=C1O	333.206	2.60275			107948		99181.1	71781	89508.3	132921			245097	93491.1	241220	291037		184973	167713	110123	255608
C20H28O4	ent-7alpha,12beta-Dihydroxy-16-kauren-19,6beta-olide	HMDB0036700	CC12CCCC3(C)C1C(OC2=O)C(O)C12CC(C(O)CC31)C(=C)C2	333.206	2.60275			107948		99181.1	71781	89508.3	132921			245097	93491.1	241220	291037		184973	167713	110123	255608
C20H28O4	ent-15-Kaurene-17,19-dioic acid	HMDB0036726	CC12CCCC(C)(C1CCC13CC(CCC21)C(=C3)C(O)=O)C(O)=O	333.206	2.60275			107948		99181.1	71781	89508.3	132921			245097	93491.1	241220	291037		184973	167713	110123	255608
C20H28O4	7,18-Dihydroxykaurenolide	HMDB0036761	CC12CCCC3(CO)C1C(OC3=O)C(O)C13CC(CCC21)C(=C)C3	333.206	2.60275			107948		99181.1	71781	89508.3	132921			245097	93491.1	241220	291037		184973	167713	110123	255608
C20H28O4	(9Z,11S,16S)-1-Acetoxy-9,17-octadecadiene-12,14-diyne-11,16-diol	HMDB0038966	CC(=O)OCCCCCCCC\C=C\C(O)C#CC#CC(O)C=C	333.206	2.60275			107948		99181.1	71781	89508.3	132921			245097	93491.1	241220	291037		184973	167713	110123	255608
C20H28O4	5,6-epoxy,18R-HEPE	HMDB0062410	[H]\C(C\C([H])=C(\[H])/C(/[H])=C(\[H])[C@]([H])(O)CC)=C(\[H])/C(/[H])=C(\[H])/C(/[H])=C(\[H])C1([H])OC1([H])CCCC(O)=O	333.206	2.60275			107948		99181.1	71781	89508.3	132921			245097	93491.1	241220	291037		184973	167713	110123	255608
C15H18	7-Isopropyl-1,4-dimethylazulene	HMDB0036648	CC(C)C1=CC2=C(C)C=CC2=C(C)C=C1	199.148	2.64262			11215		13561.6	10000	10000	17593			15128.5	26579.4	26764.5	39574.2		18248.8	30375.5	13169.1	28840.3
C15H18	Cadalene	HMDB0059698	CC(C)C1=C2C=C(C)C=CC2=C(C)C=C1	199.148	2.64262			11215		13561.6	10000	10000	17593			15128.5	26579.4	26764.5	39574.2		18248.8	30375.5	13169.1	28840.3
C17H14O4	5,7-Dimethoxyisoflavone	HMDB0030698	COC1=CC(OC)=C2C(=O)C(=COC2=C1)C1=CC=CC=C1	283.098	2.92793			19631.2		10000	10000	10000	24438.6			20206.6	23253.9	10000	29180.3		16277.9	14840.6	22153.9	16924
C17H14O4	5,6-Dimethoxyflavone	HMDB0030719	COC1=C(OC)C2=C(OC(=CC2=O)C2=CC=CC=C2)C=C1	283.098	2.92793			19631.2		10000	10000	10000	24438.6			20206.6	23253.9	10000	29180.3		16277.9	14840.6	22153.9	16924
C17H14O4	5,7-Dimethoxyflavone	HMDB0036620	COC1=CC(OC)=C2C(=O)C=C(OC2=C1)C1=CC=CC=C1	283.098	2.92793			19631.2		10000	10000	10000	24438.6			20206.6	23253.9	10000	29180.3		16277.9	14840.6	22153.9	16924
C17H14O4	5-Hydroxy-7-methoxy-6-methylflavone	HMDB0037255	COC1=CC2=C(C(=O)C=C(O2)C2=CC=CC=C2)C(O)=C1C	283.098	2.92793			19631.2		10000	10000	10000	24438.6			20206.6	23253.9	10000	29180.3		16277.9	14840.6	22153.9	16924
C17H14O4	7-methoxy-3-(3-methoxyphenyl)-4H-chromen-4-one	HMDB0130371	COC1=CC2=C(C=C1)C(=O)C(=CO2)C1=CC(OC)=CC=C1	283.098	2.92793			19631.2		10000	10000	10000	24438.6			20206.6	23253.9	10000	29180.3		16277.9	14840.6	22153.9	16924
C17H14O4	2-(3,5-dimethoxyphenyl)-4H-chromen-4-one	HMDB0140467	COC1=CC(=CC(OC)=C1)C1=CC(=O)C2=CC=CC=C2O1	283.098	2.92793			19631.2		10000	10000	10000	24438.6			20206.6	23253.9	10000	29180.3		16277.9	14840.6	22153.9	16924
C24H32O8	2-Methoxyestrone 3-glucuronide	HMDB0004482	[H][C@@]12CCC(=O)[C@@]1(C)CC[C@]1([H])C3=CC(OC)=C(O[C@@H]4O[C@H](O)[C@@H](O)[C@H](O)[C@H]4O)C=C3CC[C@@]21[H]	449.219	2.62686			20215.5		19602	12674.1	11627.2	24050.2			17956.5	24284.6	33978.7	41209.9		36116.5	33339.2	61902.2	62347.6
C24H32O8	17-beta-Estradiol-3-glucuronide	HMDB0006224	[H][C@@]12CC[C@H](O)[C@@]1(C)CC[C@]1([H])C3=C(CC[C@@]21[H])C=C(OC1O[C@@H]([C@@H](O)[C@H](O)[C@H]1O)C(O)=O)C=C3	449.219	2.62686			20215.5		19602	12674.1	11627.2	24050.2			17956.5	24284.6	33978.7	41209.9		36116.5	33339.2	61902.2	62347.6
C24H32O8	17-beta-Estradiol glucuronide	HMDB0010317	C[C@]12CCC3C(CCC4=C3C=CC(O)=C4)C1CC[C@@H]2O[C@@H]1O[C@@H]([C@@H](O)[C@H](O)[C@H]1O)C(O)=O	449.219	2.62686			20215.5		19602	12674.1	11627.2	24050.2			17956.5	24284.6	33978.7	41209.9		36116.5	33339.2	61902.2	62347.6
C24H32O8	17-alpha-Estradiol-3-glucuronide	HMDB0010322	C[C@]12CCC3C(CCC4=C3C=CC(O[C@@H]3O[C@@H]([C@@H](O)[C@H](O)[C@H]3O)C(O)=O)=C4)C1CC[C@@H]2O	449.219	2.62686			20215.5		19602	12674.1	11627.2	24050.2			17956.5	24284.6	33978.7	41209.9		36116.5	33339.2	61902.2	62347.6
C24H32O8	Estradiol-17alpha 3-D-glucuronoside	HMDB0010349	[H][C@@]12CC[C@@H](O)[C@@]1(C)CC[C@]1([H])C3=C(CC[C@@]21[H])C=C(O[C@@H]1O[C@@H]([C@@H](O)[C@H](O)[C@H]1O)C(O)=O)C=C3	449.219	2.62686			20215.5		19602	12674.1	11627.2	24050.2			17956.5	24284.6	33978.7	41209.9		36116.5	33339.2	61902.2	62347.6
C24H32O8	Cubebinin	HMDB0033273	COC1=CC(CC2COC(O)C2CC2=CC(OC)=C(OC)C(OC)=C2)=CC(OC)=C1OC	449.219	2.62686			20215.5		19602	12674.1	11627.2	24050.2			17956.5	24284.6	33978.7	41209.9		36116.5	33339.2	61902.2	62347.6
C24H32O8	(1S,3S,4S,5R,6x,8x)-1,5-Diacetoxy-8-angeloyloxy-3,4-epoxy-7(14),10-bisaboladien-2-one	HMDB0034584	C\C=C(\C)C(=O)OC(CC=C(C)C)C(=C)C1C(OC(C)=O)C2OC2(C)C(=O)C1OC(C)=O	449.219	2.62686			20215.5		19602	12674.1	11627.2	24050.2			17956.5	24284.6	33978.7	41209.9		36116.5	33339.2	61902.2	62347.6
C24H32O8	Melleolide C	HMDB0037041	COC1=CC(O)=C(C(=O)OC2CC3(C)C4C(O)C(C)(C)CC4(O)C=C(CO)C23O)C(C)=C1	449.219	2.62686			20215.5		19602	12674.1	11627.2	24050.2			17956.5	24284.6	33978.7	41209.9		36116.5	33339.2	61902.2	62347.6
C15H24O7	10-Hydroxy-8-nor-2-fenchanone glucoside	HMDB0033643	CC1C2CCC(COC3OC(CO)C(O)C(O)C3O)(C2)C1=O	317.158	13.561			10000		214083	252562	43677.9	34470.5			91814	76435.2	18012.7	892216		344874	245029	3521686	1786239
C15H24O7	Glucosyl (E)-2,6-Dimethyl-2,5-heptadienoate	HMDB0035136	CC(C)=CC\C=C(/C)C(=O)OC1OC(CO)C(O)C(O)C1O	317.158	13.561			10000		214083	252562	43677.9	34470.5			91814	76435.2	18012.7	892216		344874	245029	3521686	1786239
C12H10O	Methyl beta-naphthyl ketone	HMDB0032412	CC(=O)C1=CC2=CC=CC=C2C=C1	171.08	6.69745			84804.7		73605.6	98924.5	80183.8	127489			105964	77424.6	139966	186578		269320	156872	111482	256634
C12H10O	2-Biphenylol	HMDB0032582	OC1=CC=CC=C1C1=CC=CC=C1	171.08	6.69745			84804.7		73605.6	98924.5	80183.8	127489			105964	77424.6	139966	186578		269320	156872	111482	256634
C12H10O	Diphenyl ether	HMDB0034446	O(C1=CC=CC=C1)C1=CC=CC=C1	171.08	6.69745			84804.7		73605.6	98924.5	80183.8	127489			105964	77424.6	139966	186578		269320	156872	111482	256634
C36H53N7O6	Telaprevir	HMDB0015616	[H][C@@]12CCC[C@]1([H])[C@H](N(C2)C(=O)[C@@H](NC(=O)[C@@H](NC(=O)C1=NC=CN=C1)C1CCCCC1)C(C)(C)C)C(=O)N[C@@H](CCC)C(=O)C(=O)NC1CC1	680.416	8.08315			10000		10000	10029.9	10000	10000			10000	10000	10000	37197.8		10000	10000	10000	10000
C23H32O3	1-Formylneogrifolin	HMDB0039880	CC(C)=CCC\C(C)=C\CC\C(C)=C\CC1=C(C)C(C=O)=CC(O)=C1O	357.243	2.747			34367.5		33311.5	29819.5	25362.2	96370.1			25262.2	39350.2	24100.9	37132.3		71354.3	78207.3	38402.7	56735.4
C23H32O3	14-HDoHE	HMDB0060044	CCC1C=C1C\C=C/CC(O)\C=C\C=C\C\C=C/C\C=C/CCC(O)=O	357.243	2.747			34367.5		33311.5	29819.5	25362.2	96370.1			25262.2	39350.2	24100.9	37132.3		71354.3	78207.3	38402.7	56735.4
C43H69NO14	Solacauline	HMDB0029373	CC1C2CCC(C)CN2C2CC3C4CC=C5CC(CCC5(C)C4CCC3(C)C12)OC1OCC(OC2OCC(OC3OC(CO)C(O)C(O)C3O)C(O)C2O)C(O)C1O	824.481	6.40318			10000		10000	62503	10000	10000			10000	10000	10000	101918		10000	10000	10000	10000
C32H48O8	Cucurbitacin C	HMDB0034706	CC(=O)OC(C)(C)\C=C\C(=O)C(C)(O)C1C(O)CC2(C)C3CC=C4C(CCC(O)C4(C)C)C3(CO)C(=O)CC12C	561.34	2.64877			141986		117984	134169	151111	129277			84571.5	47485.6	112282	200642		116870	118163	148246	198498
C46H78NO10P	PS(18:0/22:6(4Z,7Z,10Z,13Z,16Z,19Z))	HMDB0010167	[H][C@](N)(COP(O)(=O)OC[C@@]([H])(COC(=O)CCCCCCCCCCCCCCCCC)OC(=O)CC\C=C/C\C=C/C\C=C/C\C=C/C\C=C/C\C=C/CC)C(O)=O	836.544	2.90884			10000		10000	10000	10000	10000			79412.2	38563.4	10000	147755		10000	10000	10707.8	10800.4
C46H78NO10P	PS(20:3(8Z,11Z,14Z)/20:3(8Z,11Z,14Z))	HMDB0012426	[H][C@](N)(COP(O)(=O)OC[C@@]([H])(COC(=O)CCCCCC\C=C/C\C=C/C\C=C/CCCCC)OC(=O)CCCCCC\C=C/C\C=C/C\C=C/CCCCC)C(O)=O	836.544	2.90884			10000		10000	10000	10000	10000			79412.2	38563.4	10000	147755		10000	10000	10707.8	10800.4
C46H78NO10P	PS(22:6(4Z,7Z,10Z,13Z,16Z,19Z)/18:0)	HMDB0012444	[H][C@](N)(COP(O)(=O)OC[C@@]([H])(COC(=O)CC\C=C/C\C=C/C\C=C/C\C=C/C\C=C/C\C=C/CC)OC(=O)CCCCCCCCCCCCCCCCC)C(O)=O	836.544	2.90884			10000		10000	10000	10000	10000			79412.2	38563.4	10000	147755		10000	10000	10707.8	10800.4
C46H78NO10P	PS(18:1(11Z)/22:5(4Z,7Z,10Z,13Z,16Z))	HMDB0112404	[H][C@](N)(COP(O)(=O)OC[C@@]([H])(COC(=O)CCCCCCCCC\C=C/CCCCCC)OC(=O)CC\C=C/C\C=C/C\C=C/C\C=C/C\C=C/CCCCC)C(O)=O	836.544	2.90884			10000		10000	10000	10000	10000			79412.2	38563.4	10000	147755		10000	10000	10707.8	10800.4
C46H78NO10P	PS(18:1(11Z)/22:5(7Z,10Z,13Z,16Z,19Z))	HMDB0112405	[H][C@](N)(COP(O)(=O)OC[C@@]([H])(COC(=O)CCCCCCCCC\C=C/CCCCCC)OC(=O)CCCCC\C=C/C\C=C/C\C=C/C\C=C/C\C=C/CC)C(O)=O	836.544	2.90884			10000		10000	10000	10000	10000			79412.2	38563.4	10000	147755		10000	10000	10707.8	10800.4
C46H78NO10P	PS(18:1(9Z)/22:5(4Z,7Z,10Z,13Z,16Z))	HMDB0112421	[H][C@](N)(COP(O)(=O)OC[C@@]([H])(COC(=O)CCCCCCC\C=C/CCCCCCCC)OC(=O)CC\C=C/C\C=C/C\C=C/C\C=C/C\C=C/CCCCC)C(O)=O	836.544	2.90884			10000		10000	10000	10000	10000			79412.2	38563.4	10000	147755		10000	10000	10707.8	10800.4
C46H78NO10P	PS(18:1(9Z)/22:5(7Z,10Z,13Z,16Z,19Z))	HMDB0112422	[H][C@](N)(COP(O)(=O)OC[C@@]([H])(COC(=O)CCCCCCC\C=C/CCCCCCCC)OC(=O)CCCCC\C=C/C\C=C/C\C=C/C\C=C/C\C=C/CC)C(O)=O	836.544	2.90884			10000		10000	10000	10000	10000			79412.2	38563.4	10000	147755		10000	10000	10707.8	10800.4
C46H78NO10P	PS(18:2(9Z,12Z)/22:4(7Z,10Z,13Z,16Z))	HMDB0112438	[H][C@](N)(COP(O)(=O)OC[C@@]([H])(COC(=O)CCCCCCC\C=C/C\C=C/CCCCC)OC(=O)CCCCC\C=C/C\C=C/C\C=C/C\C=C/CCCCC)C(O)=O	836.544	2.90884			10000		10000	10000	10000	10000			79412.2	38563.4	10000	147755		10000	10000	10707.8	10800.4
C46H78NO10P	PS(18:4(6Z,9Z,12Z,15Z)/22:2(13Z,16Z))	HMDB0112505	[H][C@](N)(COP(O)(=O)OC[C@@]([H])(COC(=O)CCCC\C=C/C\C=C/C\C=C/C\C=C/CC)OC(=O)CCCCCCCCCCC\C=C/C\C=C/CCCCC)C(O)=O	836.544	2.90884			10000		10000	10000	10000	10000			79412.2	38563.4	10000	147755		10000	10000	10707.8	10800.4
C46H78NO10P	PS(20:1(11Z)/20:5(5Z,8Z,11Z,14Z,17Z))	HMDB0112557	[H][C@](N)(COP(O)(=O)OC[C@@]([H])(COC(=O)CCCCCCCCC\C=C/CCCCCCCC)OC(=O)CCC\C=C/C\C=C/C\C=C/C\C=C/C\C=C/CC)C(O)=O	836.544	2.90884			10000		10000	10000	10000	10000			79412.2	38563.4	10000	147755		10000	10000	10707.8	10800.4
C46H78NO10P	PS(20:2(11Z,14Z)/20:4(5Z,8Z,11Z,14Z))	HMDB0112583	[H][C@](N)(COP(O)(=O)OC[C@@]([H])(COC(=O)CCCCCCCCC\C=C/C\C=C/CCCCC)OC(=O)CCC\C=C/C\C=C/C\C=C/C\C=C/CCCCC)C(O)=O	836.544	2.90884			10000		10000	10000	10000	10000			79412.2	38563.4	10000	147755		10000	10000	10707.8	10800.4
C46H78NO10P	PS(20:2(11Z,14Z)/20:4(8Z,11Z,14Z,17Z))	HMDB0112584	[H][C@](N)(COP(O)(=O)OC[C@@]([H])(COC(=O)CCCCCCCCC\C=C/C\C=C/CCCCC)OC(=O)CCCCCC\C=C/C\C=C/C\C=C/C\C=C/CC)C(O)=O	836.544	2.90884			10000		10000	10000	10000	10000			79412.2	38563.4	10000	147755		10000	10000	10707.8	10800.4
C46H78NO10P	PS(20:3(5Z,8Z,11Z)/20:3(5Z,8Z,11Z))	HMDB0112608	[H][C@](N)(COP(O)(=O)OC[C@@]([H])(COC(=O)CCC\C=C/C\C=C/C\C=C/CCCCCCCC)OC(=O)CCC\C=C/C\C=C/C\C=C/CCCCCCCC)C(O)=O	836.544	2.90884			10000		10000	10000	10000	10000			79412.2	38563.4	10000	147755		10000	10000	10707.8	10800.4
C46H78NO10P	PS(20:3(5Z,8Z,11Z)/20:3(8Z,11Z,14Z))	HMDB0112609	[H][C@](N)(COP(O)(=O)OC[C@@]([H])(COC(=O)CCC\C=C/C\C=C/C\C=C/CCCCCCCC)OC(=O)CCCCCC\C=C/C\C=C/C\C=C/CCCCC)C(O)=O	836.544	2.90884			10000		10000	10000	10000	10000			79412.2	38563.4	10000	147755		10000	10000	10707.8	10800.4
C46H78NO10P	PS(20:3(8Z,11Z,14Z)/20:3(5Z,8Z,11Z))	HMDB0112628	[H][C@](N)(COP(O)(=O)OC[C@@]([H])(COC(=O)CCCCCC\C=C/C\C=C/C\C=C/CCCCC)OC(=O)CCC\C=C/C\C=C/C\C=C/CCCCCCCC)C(O)=O	836.544	2.90884			10000		10000	10000	10000	10000			79412.2	38563.4	10000	147755		10000	10000	10707.8	10800.4
C46H78NO10P	PS(20:4(5Z,8Z,11Z,14Z)/20:2(11Z,14Z))	HMDB0112642	[H][C@](N)(COP(O)(=O)OC[C@@]([H])(COC(=O)CCC\C=C/C\C=C/C\C=C/C\C=C/CCCCC)OC(=O)CCCCCCCCC\C=C/C\C=C/CCCCC)C(O)=O	836.544	2.90884			10000		10000	10000	10000	10000			79412.2	38563.4	10000	147755		10000	10000	10707.8	10800.4
C46H78NO10P	PS(20:4(8Z,11Z,14Z,17Z)/20:2(11Z,14Z))	HMDB0112667	[H][C@](N)(COP(O)(=O)OC[C@@]([H])(COC(=O)CCCCCC\C=C/C\C=C/C\C=C/C\C=C/CC)OC(=O)CCCCCCCCC\C=C/C\C=C/CCCCC)C(O)=O	836.544	2.90884			10000		10000	10000	10000	10000			79412.2	38563.4	10000	147755		10000	10000	10707.8	10800.4
C46H78NO10P	PS(20:5(5Z,8Z,11Z,14Z,17Z)/20:1(11Z))	HMDB0112691	[H][C@](N)(COP(O)(=O)OC[C@@]([H])(COC(=O)CCC\C=C/C\C=C/C\C=C/C\C=C/C\C=C/CC)OC(=O)CCCCCCCCC\C=C/CCCCCCCC)C(O)=O	836.544	2.90884			10000		10000	10000	10000	10000			79412.2	38563.4	10000	147755		10000	10000	10707.8	10800.4
C46H78NO10P	PS(22:2(13Z,16Z)/18:4(6Z,9Z,12Z,15Z))	HMDB0112772	[H][C@](N)(COP(O)(=O)OC[C@@]([H])(COC(=O)CCCCCCCCCCC\C=C/C\C=C/CCCCC)OC(=O)CCCC\C=C/C\C=C/C\C=C/C\C=C/CC)C(O)=O	836.544	2.90884			10000		10000	10000	10000	10000			79412.2	38563.4	10000	147755		10000	10000	10707.8	10800.4
C46H78NO10P	PS(22:4(7Z,10Z,13Z,16Z)/18:2(9Z,12Z))	HMDB0112796	[H][C@](N)(COP(O)(=O)OC[C@@]([H])(COC(=O)CCCCC\C=C/C\C=C/C\C=C/C\C=C/CCCCC)OC(=O)CCCCCCC\C=C/C\C=C/CCCCC)C(O)=O	836.544	2.90884			10000		10000	10000	10000	10000			79412.2	38563.4	10000	147755		10000	10000	10707.8	10800.4
C46H78NO10P	PS(22:5(4Z,7Z,10Z,13Z,16Z)/18:1(11Z))	HMDB0112820	[H][C@](N)(COP(O)(=O)OC[C@@]([H])(COC(=O)CC\C=C/C\C=C/C\C=C/C\C=C/C\C=C/CCCCC)OC(=O)CCCCCCCCC\C=C/CCCCCC)C(O)=O	836.544	2.90884			10000		10000	10000	10000	10000			79412.2	38563.4	10000	147755		10000	10000	10707.8	10800.4
C46H78NO10P	PS(22:5(4Z,7Z,10Z,13Z,16Z)/18:1(9Z))	HMDB0112821	[H][C@](N)(COP(O)(=O)OC[C@@]([H])(COC(=O)CC\C=C/C\C=C/C\C=C/C\C=C/C\C=C/CCCCC)OC(=O)CCCCCCC\C=C/CCCCCCCC)C(O)=O	836.544	2.90884			10000		10000	10000	10000	10000			79412.2	38563.4	10000	147755		10000	10000	10707.8	10800.4
C46H78NO10P	PS(22:5(7Z,10Z,13Z,16Z,19Z)/18:1(11Z))	HMDB0112845	[H][C@](N)(COP(O)(=O)OC[C@@]([H])(COC(=O)CCCCC\C=C/C\C=C/C\C=C/C\C=C/C\C=C/CC)OC(=O)CCCCCCCCC\C=C/CCCCCC)C(O)=O	836.544	2.90884			10000		10000	10000	10000	10000			79412.2	38563.4	10000	147755		10000	10000	10707.8	10800.4
C46H78NO10P	PS(22:5(7Z,10Z,13Z,16Z,19Z)/18:1(9Z))	HMDB0112846	[H][C@](N)(COP(O)(=O)OC[C@@]([H])(COC(=O)CCCCC\C=C/C\C=C/C\C=C/C\C=C/C\C=C/CC)OC(=O)CCCCCCC\C=C/CCCCCCCC)C(O)=O	836.544	2.90884			10000		10000	10000	10000	10000			79412.2	38563.4	10000	147755		10000	10000	10707.8	10800.4
C46H78NO10P	PS(18:0/22:6(4Z,7Z,10Z,13Z,16Z,19Z))	HMDB0010167	[H][C@](N)(COP(O)(=O)OC[C@@]([H])(COC(=O)CCCCCCCCCCCCCCCCC)OC(=O)CC\C=C/C\C=C/C\C=C/C\C=C/C\C=C/C\C=C/CC)C(O)=O	836.543	4.30108			10000		10000	10000	10000	10000			34799.5	20947.5	19351.8	54898.3		28146	10000	10000	26704.5
C46H78NO10P	PS(20:3(8Z,11Z,14Z)/20:3(8Z,11Z,14Z))	HMDB0012426	[H][C@](N)(COP(O)(=O)OC[C@@]([H])(COC(=O)CCCCCC\C=C/C\C=C/C\C=C/CCCCC)OC(=O)CCCCCC\C=C/C\C=C/C\C=C/CCCCC)C(O)=O	836.543	4.30108			10000		10000	10000	10000	10000			34799.5	20947.5	19351.8	54898.3		28146	10000	10000	26704.5
C46H78NO10P	PS(22:6(4Z,7Z,10Z,13Z,16Z,19Z)/18:0)	HMDB0012444	[H][C@](N)(COP(O)(=O)OC[C@@]([H])(COC(=O)CC\C=C/C\C=C/C\C=C/C\C=C/C\C=C/C\C=C/CC)OC(=O)CCCCCCCCCCCCCCCCC)C(O)=O	836.543	4.30108			10000		10000	10000	10000	10000			34799.5	20947.5	19351.8	54898.3		28146	10000	10000	26704.5
C46H78NO10P	PS(18:1(11Z)/22:5(4Z,7Z,10Z,13Z,16Z))	HMDB0112404	[H][C@](N)(COP(O)(=O)OC[C@@]([H])(COC(=O)CCCCCCCCC\C=C/CCCCCC)OC(=O)CC\C=C/C\C=C/C\C=C/C\C=C/C\C=C/CCCCC)C(O)=O	836.543	4.30108			10000		10000	10000	10000	10000			34799.5	20947.5	19351.8	54898.3		28146	10000	10000	26704.5
C46H78NO10P	PS(18:1(11Z)/22:5(7Z,10Z,13Z,16Z,19Z))	HMDB0112405	[H][C@](N)(COP(O)(=O)OC[C@@]([H])(COC(=O)CCCCCCCCC\C=C/CCCCCC)OC(=O)CCCCC\C=C/C\C=C/C\C=C/C\C=C/C\C=C/CC)C(O)=O	836.543	4.30108			10000		10000	10000	10000	10000			34799.5	20947.5	19351.8	54898.3		28146	10000	10000	26704.5
C46H78NO10P	PS(18:1(9Z)/22:5(4Z,7Z,10Z,13Z,16Z))	HMDB0112421	[H][C@](N)(COP(O)(=O)OC[C@@]([H])(COC(=O)CCCCCCC\C=C/CCCCCCCC)OC(=O)CC\C=C/C\C=C/C\C=C/C\C=C/C\C=C/CCCCC)C(O)=O	836.543	4.30108			10000		10000	10000	10000	10000			34799.5	20947.5	19351.8	54898.3		28146	10000	10000	26704.5
C46H78NO10P	PS(18:1(9Z)/22:5(7Z,10Z,13Z,16Z,19Z))	HMDB0112422	[H][C@](N)(COP(O)(=O)OC[C@@]([H])(COC(=O)CCCCCCC\C=C/CCCCCCCC)OC(=O)CCCCC\C=C/C\C=C/C\C=C/C\C=C/C\C=C/CC)C(O)=O	836.543	4.30108			10000		10000	10000	10000	10000			34799.5	20947.5	19351.8	54898.3		28146	10000	10000	26704.5
C46H78NO10P	PS(18:2(9Z,12Z)/22:4(7Z,10Z,13Z,16Z))	HMDB0112438	[H][C@](N)(COP(O)(=O)OC[C@@]([H])(COC(=O)CCCCCCC\C=C/C\C=C/CCCCC)OC(=O)CCCCC\C=C/C\C=C/C\C=C/C\C=C/CCCCC)C(O)=O	836.543	4.30108			10000		10000	10000	10000	10000			34799.5	20947.5	19351.8	54898.3		28146	10000	10000	26704.5
C46H78NO10P	PS(18:4(6Z,9Z,12Z,15Z)/22:2(13Z,16Z))	HMDB0112505	[H][C@](N)(COP(O)(=O)OC[C@@]([H])(COC(=O)CCCC\C=C/C\C=C/C\C=C/C\C=C/CC)OC(=O)CCCCCCCCCCC\C=C/C\C=C/CCCCC)C(O)=O	836.543	4.30108			10000		10000	10000	10000	10000			34799.5	20947.5	19351.8	54898.3		28146	10000	10000	26704.5
C46H78NO10P	PS(20:1(11Z)/20:5(5Z,8Z,11Z,14Z,17Z))	HMDB0112557	[H][C@](N)(COP(O)(=O)OC[C@@]([H])(COC(=O)CCCCCCCCC\C=C/CCCCCCCC)OC(=O)CCC\C=C/C\C=C/C\C=C/C\C=C/C\C=C/CC)C(O)=O	836.543	4.30108			10000		10000	10000	10000	10000			34799.5	20947.5	19351.8	54898.3		28146	10000	10000	26704.5
C46H78NO10P	PS(20:2(11Z,14Z)/20:4(5Z,8Z,11Z,14Z))	HMDB0112583	[H][C@](N)(COP(O)(=O)OC[C@@]([H])(COC(=O)CCCCCCCCC\C=C/C\C=C/CCCCC)OC(=O)CCC\C=C/C\C=C/C\C=C/C\C=C/CCCCC)C(O)=O	836.543	4.30108			10000		10000	10000	10000	10000			34799.5	20947.5	19351.8	54898.3		28146	10000	10000	26704.5
C46H78NO10P	PS(20:2(11Z,14Z)/20:4(8Z,11Z,14Z,17Z))	HMDB0112584	[H][C@](N)(COP(O)(=O)OC[C@@]([H])(COC(=O)CCCCCCCCC\C=C/C\C=C/CCCCC)OC(=O)CCCCCC\C=C/C\C=C/C\C=C/C\C=C/CC)C(O)=O	836.543	4.30108			10000		10000	10000	10000	10000			34799.5	20947.5	19351.8	54898.3		28146	10000	10000	26704.5
C46H78NO10P	PS(20:3(5Z,8Z,11Z)/20:3(5Z,8Z,11Z))	HMDB0112608	[H][C@](N)(COP(O)(=O)OC[C@@]([H])(COC(=O)CCC\C=C/C\C=C/C\C=C/CCCCCCCC)OC(=O)CCC\C=C/C\C=C/C\C=C/CCCCCCCC)C(O)=O	836.543	4.30108			10000		10000	10000	10000	10000			34799.5	20947.5	19351.8	54898.3		28146	10000	10000	26704.5
C46H78NO10P	PS(20:3(5Z,8Z,11Z)/20:3(8Z,11Z,14Z))	HMDB0112609	[H][C@](N)(COP(O)(=O)OC[C@@]([H])(COC(=O)CCC\C=C/C\C=C/C\C=C/CCCCCCCC)OC(=O)CCCCCC\C=C/C\C=C/C\C=C/CCCCC)C(O)=O	836.543	4.30108			10000		10000	10000	10000	10000			34799.5	20947.5	19351.8	54898.3		28146	10000	10000	26704.5
C46H78NO10P	PS(20:3(8Z,11Z,14Z)/20:3(5Z,8Z,11Z))	HMDB0112628	[H][C@](N)(COP(O)(=O)OC[C@@]([H])(COC(=O)CCCCCC\C=C/C\C=C/C\C=C/CCCCC)OC(=O)CCC\C=C/C\C=C/C\C=C/CCCCCCCC)C(O)=O	836.543	4.30108			10000		10000	10000	10000	10000			34799.5	20947.5	19351.8	54898.3		28146	10000	10000	26704.5
C46H78NO10P	PS(20:4(5Z,8Z,11Z,14Z)/20:2(11Z,14Z))	HMDB0112642	[H][C@](N)(COP(O)(=O)OC[C@@]([H])(COC(=O)CCC\C=C/C\C=C/C\C=C/C\C=C/CCCCC)OC(=O)CCCCCCCCC\C=C/C\C=C/CCCCC)C(O)=O	836.543	4.30108			10000		10000	10000	10000	10000			34799.5	20947.5	19351.8	54898.3		28146	10000	10000	26704.5
C46H78NO10P	PS(20:4(8Z,11Z,14Z,17Z)/20:2(11Z,14Z))	HMDB0112667	[H][C@](N)(COP(O)(=O)OC[C@@]([H])(COC(=O)CCCCCC\C=C/C\C=C/C\C=C/C\C=C/CC)OC(=O)CCCCCCCCC\C=C/C\C=C/CCCCC)C(O)=O	836.543	4.30108			10000		10000	10000	10000	10000			34799.5	20947.5	19351.8	54898.3		28146	10000	10000	26704.5
C46H78NO10P	PS(20:5(5Z,8Z,11Z,14Z,17Z)/20:1(11Z))	HMDB0112691	[H][C@](N)(COP(O)(=O)OC[C@@]([H])(COC(=O)CCC\C=C/C\C=C/C\C=C/C\C=C/C\C=C/CC)OC(=O)CCCCCCCCC\C=C/CCCCCCCC)C(O)=O	836.543	4.30108			10000		10000	10000	10000	10000			34799.5	20947.5	19351.8	54898.3		28146	10000	10000	26704.5
C46H78NO10P	PS(22:2(13Z,16Z)/18:4(6Z,9Z,12Z,15Z))	HMDB0112772	[H][C@](N)(COP(O)(=O)OC[C@@]([H])(COC(=O)CCCCCCCCCCC\C=C/C\C=C/CCCCC)OC(=O)CCCC\C=C/C\C=C/C\C=C/C\C=C/CC)C(O)=O	836.543	4.30108			10000		10000	10000	10000	10000			34799.5	20947.5	19351.8	54898.3		28146	10000	10000	26704.5
C46H78NO10P	PS(22:4(7Z,10Z,13Z,16Z)/18:2(9Z,12Z))	HMDB0112796	[H][C@](N)(COP(O)(=O)OC[C@@]([H])(COC(=O)CCCCC\C=C/C\C=C/C\C=C/C\C=C/CCCCC)OC(=O)CCCCCCC\C=C/C\C=C/CCCCC)C(O)=O	836.543	4.30108			10000		10000	10000	10000	10000			34799.5	20947.5	19351.8	54898.3		28146	10000	10000	26704.5
C46H78NO10P	PS(22:5(4Z,7Z,10Z,13Z,16Z)/18:1(11Z))	HMDB0112820	[H][C@](N)(COP(O)(=O)OC[C@@]([H])(COC(=O)CC\C=C/C\C=C/C\C=C/C\C=C/C\C=C/CCCCC)OC(=O)CCCCCCCCC\C=C/CCCCCC)C(O)=O	836.543	4.30108			10000		10000	10000	10000	10000			34799.5	20947.5	19351.8	54898.3		28146	10000	10000	26704.5
C46H78NO10P	PS(22:5(4Z,7Z,10Z,13Z,16Z)/18:1(9Z))	HMDB0112821	[H][C@](N)(COP(O)(=O)OC[C@@]([H])(COC(=O)CC\C=C/C\C=C/C\C=C/C\C=C/C\C=C/CCCCC)OC(=O)CCCCCCC\C=C/CCCCCCCC)C(O)=O	836.543	4.30108			10000		10000	10000	10000	10000			34799.5	20947.5	19351.8	54898.3		28146	10000	10000	26704.5
C46H78NO10P	PS(22:5(7Z,10Z,13Z,16Z,19Z)/18:1(11Z))	HMDB0112845	[H][C@](N)(COP(O)(=O)OC[C@@]([H])(COC(=O)CCCCC\C=C/C\C=C/C\C=C/C\C=C/C\C=C/CC)OC(=O)CCCCCCCCC\C=C/CCCCCC)C(O)=O	836.543	4.30108			10000		10000	10000	10000	10000			34799.5	20947.5	19351.8	54898.3		28146	10000	10000	26704.5
C46H78NO10P	PS(22:5(7Z,10Z,13Z,16Z,19Z)/18:1(9Z))	HMDB0112846	[H][C@](N)(COP(O)(=O)OC[C@@]([H])(COC(=O)CCCCC\C=C/C\C=C/C\C=C/C\C=C/C\C=C/CC)OC(=O)CCCCCCC\C=C/CCCCCCCC)C(O)=O	836.543	4.30108			10000		10000	10000	10000	10000			34799.5	20947.5	19351.8	54898.3		28146	10000	10000	26704.5
C18H32O18	1,4-beta-D-Glucan	HMDB0006944	OC[C@@H]1O[C@H](O[C@]2(O)[C@@H](O)[C@H](O)[C@@H](O[C@]3(O)[C@@H](O)[C@H](O)[C@@H](O)O[C@H]3CO)O[C@H]2CO)[C@@H](O)[C@H](O)[C@H]1O	537.165	2.4172			5027354		7158582	3845369	2787481	6930694			7471900	9496299	10206880	18158940		5882610	7846598	6813960	8215976
C20H28O10	Ptelatoside B	HMDB0034447	CC1OC(OC2C(OC3=CC=C(C=C)C=C3)OC(CO)C(O)C2O)C(O)C(O)C1O	429.173	2.84303			21898		44548.2	26522.2	31296.6	35425.9			10000	36535.4	49676.6	69067.7		29205.7	33623.4	26603.8	48321.3
C6H9N3O2	L-Histidine	HMDB0000177	N[C@@H](CC1=CN=CN1)C(O)=O	156.077	3.80452			10000		10000	10000	10000	10000			14858.1	10000	82442.2	128861		10000	21086	10224.8	13850.2
C6H9N3O2	L-2-Amino-3-(1-pyrazolyl)propanoic acid	HMDB0034267	NC(CN1C=CC=N1)C(O)=O	156.077	3.80452			10000		10000	10000	10000	10000			14858.1	10000	82442.2	128861		10000	21086	10224.8	13850.2
C8H11NO3	Norepinephrine	HMDB0000216	NC[C@H](O)C1=CC(O)=C(O)C=C1	170.081	8.03868			10000		33031.5	29484	36987.2	26783.8			116947	32921.4	44668	282570		165844	109403	131887	138678
C8H11NO3	Pyridoxine	HMDB0000239	CC1=C(O)C(CO)=C(CO)C=N1	170.081	8.03868			10000		33031.5	29484	36987.2	26783.8			116947	32921.4	44668	282570		165844	109403	131887	138678
C8H11NO3	6-Hydroxydopamine	HMDB0001537	NCCC1=C(O)C=C(O)C(O)=C1	170.081	8.03868			10000		33031.5	29484	36987.2	26783.8			116947	32921.4	44668	282570		165844	109403	131887	138678
C8H11NO3	5-Hydroxydopamine	HMDB0004817	NCCC1=CC(O)=C(O)C(O)=C1	170.081	8.03868			10000		33031.5	29484	36987.2	26783.8			116947	32921.4	44668	282570		165844	109403	131887	138678
C8H11NO3	6-Acetyl-2,3-dihydro-2-(hydroxymethyl)-4(1H)-pyridinone	HMDB0035178	CC(=O)C1=CC(=O)CC(CO)N1	170.081	8.03868			10000		33031.5	29484	36987.2	26783.8			116947	32921.4	44668	282570		165844	109403	131887	138678
C8H11NO3	xi-Norepinephrine	HMDB0037685	NCC(O)C1=CC(O)=C(O)C=C1	170.081	8.03868			10000		33031.5	29484	36987.2	26783.8			116947	32921.4	44668	282570		165844	109403	131887	138678
C12H25N5O3	Arginyl-Isoleucine	HMDB0028712	CCC(C)C(NC(=O)C(N)CCCNC(N)=N)C(O)=O	288.203	13.0862			10000		526194	475622	331540	508401			40686.3	81945.9	77227.2	200331		1026846	928597	1015241	1032011
C12H25N5O3	Arginyl-Leucine	HMDB0028713	CC(C)CC(NC(=O)C(N)CCCNC(N)=N)C(O)=O	288.203	13.0862			10000		526194	475622	331540	508401			40686.3	81945.9	77227.2	200331		1026846	928597	1015241	1032011
C12H25N5O3	Isoleucyl-Arginine	HMDB0028901	CCC(C)C(N)C(=O)NC(CCCNC(N)=N)C(O)=O	288.203	13.0862			10000		526194	475622	331540	508401			40686.3	81945.9	77227.2	200331		1026846	928597	1015241	1032011
C12H25N5O3	Leucyl-Arginine	HMDB0028923	CC(C)CC(N)C(=O)NC(CCCNC(N)=N)C(O)=O	288.203	13.0862			10000		526194	475622	331540	508401			40686.3	81945.9	77227.2	200331		1026846	928597	1015241	1032011
C20H21N3O4	Tryptophyl-Tyrosine	HMDB0029095	NC(CC1=CNC2=C1C=CC=C2)C(=O)NC(CC1=CC=C(O)C=C1)C(O)=O	368.159	6.98494			10000		12320.3	10000	10000	10000			10000	40427.8	22426.4	93611.7		10000	10000	10000	10000
C20H21N3O4	Tyrosyl-Tryptophan	HMDB0029116	NC(CC1=CC=C(O)C=C1)C(=O)NC(CC1=CNC2=CC=CC=C12)C(O)=O	368.159	6.98494			10000		12320.3	10000	10000	10000			10000	40427.8	22426.4	93611.7		10000	10000	10000	10000
C12H24N2O7	1-[(5-Amino-5-carboxypentyl)amino]-1-deoxyfructose	HMDB0034879	NC(CCCCNCC1(O)OC(CO)C(O)C1O)C(O)=O	309.166	14.9989			10000		10000	10000	10000	10000			10000	10000	10000	10000		106141	10000	10000	149426
C43H55N5O7	Vindesine	HMDB0014454	[H][C@@]12N3CC[C@@]11C4=CC(=C(OC)C=C4N(C)[C@@]1([H])[C@](O)([C@H](O)[C@]2(CC)C=CC3)C(N)=O)[C@]1(C[C@]2([H])CN(C[C@](O)(CC)C2)CCC2=C1NC1=CC=CC=C21)C(=O)OC	754.417	2.65038			21835.7		28374.6	10560.3	10000	27477.9			99788.1	70922.1	92490	75655.4		27782.5	30688.6	17874.4	62110.7
C36H49N5O6	Nummularine A	HMDB0029336	CCC(C)C1\N=C(O)\C2C(CCN2C(=O)C(CC(C)C)\N=C(/O)C(CC2=CC=CC=C2)NC)OC2=CC=C(OC)C(=C2)\C=C\N=C1\O	648.378	4.48918			10000		10000	52177.9	10000	10000			10000	10000	10000	84555		10000	10000	10000	10075.7
C30H48O2	4,4-Dimethyl-14a-formyl-5a-cholesta-8,24-dien-3b-ol	HMDB0001421	[H][C@@]1(CC[C@@]2(C=O)C3=C(CC[C@]12C)[C@@]1(C)CC[C@H](O)C(C)(C)C1CC3)[C@H](C)CCC=C(C)C	441.371	2.4519			28469.9		49740.6	36916.4	15234.1	56543.7			21416.9	47947.4	56463.7	23049.9		42318.3	23079.1	41970.5	137754
C30H48O2	Myricolal	HMDB0033257	CC1(C)CCC2(CC=C3C4(C)CCC5C(C)(C)C(O)CCC5(C)C4CCC3(C)C2C1)C=O	441.371	2.4519			28469.9		49740.6	36916.4	15234.1	56543.7			21416.9	47947.4	56463.7	23049.9		42318.3	23079.1	41970.5	137754
C30H48O2	Soyasapogenol C	HMDB0034506	CC1(C)CC2C3=CCC4C5(C)CCC(O)C(C)(CO)C5CCC4(C)C3(C)CCC2(C)C=C1	441.371	2.4519			28469.9		49740.6	36916.4	15234.1	56543.7			21416.9	47947.4	56463.7	23049.9		42318.3	23079.1	41970.5	137754
C30H48O2	Oleanolic aldehyde	HMDB0034511	CC1(C)CCC2(CCC3(C)C(=CCC4C5(C)CCC(O)C(C)(C)C5CCC34C)C2C1)C=O	441.371	2.4519			28469.9		49740.6	36916.4	15234.1	56543.7			21416.9	47947.4	56463.7	23049.9		42318.3	23079.1	41970.5	137754
C30H48O2	Ganoderol B	HMDB0035314	CC(CC\C=C(/C)CO)C1CCC2(C)C3=CCC4C(C)(C)C(O)CCC4(C)C3=CCC12C	441.371	2.4519			28469.9		49740.6	36916.4	15234.1	56543.7			21416.9	47947.4	56463.7	23049.9		42318.3	23079.1	41970.5	137754
C30H48O2	3beta-3-Hydroxy-18-lupen-21-one	HMDB0035355	CC(C)C1=C2C3CCC4C5(C)CCC(O)C(C)(C)C5CCC4(C)C3(C)CCC2(C)CC1=O	441.371	2.4519			28469.9		49740.6	36916.4	15234.1	56543.7			21416.9	47947.4	56463.7	23049.9		42318.3	23079.1	41970.5	137754
C30H48O2	Sebiferic acid	HMDB0036774	CC(=C)C1CCC2(C)C1CCC1(C)C2CCC2C(C)(CCC(O)=O)C(CCC12C)C(C)=C	441.371	2.4519			28469.9		49740.6	36916.4	15234.1	56543.7			21416.9	47947.4	56463.7	23049.9		42318.3	23079.1	41970.5	137754
C30H48O2	3beta-Hydroxy-22(30)-hopen-29-al	HMDB0036800	[H][C@@]12CC[C@]3(C)[C@]([H])(CCC4[C@@]5(C)CC[C@H](O)C(C)(C)C5CC[C@@]34C)[C@@]1(C)CC[C@H]2C(=C)C=O	441.371	2.4519			28469.9		49740.6	36916.4	15234.1	56543.7			21416.9	47947.4	56463.7	23049.9		42318.3	23079.1	41970.5	137754
C30H48O2	28-Hydroxy-14-taraxeren-3-one	HMDB0037033	CC1(C)CCC2(CO)CC=C3C4(C)CCC5C(C)(C)C(=O)CCC5(C)C4CCC3(C)C2C1	441.371	2.4519			28469.9		49740.6	36916.4	15234.1	56543.7			21416.9	47947.4	56463.7	23049.9		42318.3	23079.1	41970.5	137754
C30H48O2	Rofficerone	HMDB0039642	CC1C2C3=CCC4C5(C)CCC(=O)C(C)(C)C5CCC4(C)C3(C)CCC2(C)CCC1(C)O	441.371	2.4519			28469.9		49740.6	36916.4	15234.1	56543.7			21416.9	47947.4	56463.7	23049.9		42318.3	23079.1	41970.5	137754
C30H48O2	4,4-dimethyl-14alpha-formyl-5alpha-cholesta-8,24-dien-3beta-ol	HMDB0062378	[H][C@@](C)(CCC=C(C)C)[C@@]1([H])CC[C@@]2(C=O)C3=C(CC[C@]12C)[C@@]1(C)CC[C@]([H])(O)C(C)(C)[C@]1([H])CC3	441.371	2.4519			28469.9		49740.6	36916.4	15234.1	56543.7			21416.9	47947.4	56463.7	23049.9		42318.3	23079.1	41970.5	137754
C44H70NO10P	PS(18:3(6Z,9Z,12Z)/20:5(5Z,8Z,11Z,14Z,17Z))	HMDB0112459	[H][C@](N)(COP(O)(=O)OC[C@@]([H])(COC(=O)CCCC\C=C/C\C=C/C\C=C/CCCCC)OC(=O)CCC\C=C/C\C=C/C\C=C/C\C=C/C\C=C/CC)C(O)=O	804.485	7.44313			10000		10000	90206.4	10000	10000			10000	10000	10000	129131		10000	10000	10000	10000
C44H70NO10P	PS(18:3(9Z,12Z,15Z)/20:5(5Z,8Z,11Z,14Z,17Z))	HMDB0112476	[H][C@](N)(COP(O)(=O)OC[C@@]([H])(COC(=O)CCCCCCC\C=C/C\C=C/C\C=C/CC)OC(=O)CCC\C=C/C\C=C/C\C=C/C\C=C/C\C=C/CC)C(O)=O	804.485	7.44313			10000		10000	90206.4	10000	10000			10000	10000	10000	129131		10000	10000	10000	10000
C44H70NO10P	PS(18:4(6Z,9Z,12Z,15Z)/20:4(5Z,8Z,11Z,14Z))	HMDB0112501	[H][C@](N)(COP(O)(=O)OC[C@@]([H])(COC(=O)CCCC\C=C/C\C=C/C\C=C/C\C=C/CC)OC(=O)CCC\C=C/C\C=C/C\C=C/C\C=C/CCCCC)C(O)=O	804.485	7.44313			10000		10000	90206.4	10000	10000			10000	10000	10000	129131		10000	10000	10000	10000
C44H70NO10P	PS(18:4(6Z,9Z,12Z,15Z)/20:4(8Z,11Z,14Z,17Z))	HMDB0112502	[H][C@](N)(COP(O)(=O)OC[C@@]([H])(COC(=O)CCCC\C=C/C\C=C/C\C=C/C\C=C/CC)OC(=O)CCCCCC\C=C/C\C=C/C\C=C/C\C=C/CC)C(O)=O	804.485	7.44313			10000		10000	90206.4	10000	10000			10000	10000	10000	129131		10000	10000	10000	10000
C44H70NO10P	PS(20:4(5Z,8Z,11Z,14Z)/18:4(6Z,9Z,12Z,15Z))	HMDB0112639	[H][C@](N)(COP(O)(=O)OC[C@@]([H])(COC(=O)CCC\C=C/C\C=C/C\C=C/C\C=C/CCCCC)OC(=O)CCCC\C=C/C\C=C/C\C=C/C\C=C/CC)C(O)=O	804.485	7.44313			10000		10000	90206.4	10000	10000			10000	10000	10000	129131		10000	10000	10000	10000
C44H70NO10P	PS(20:4(8Z,11Z,14Z,17Z)/18:4(6Z,9Z,12Z,15Z))	HMDB0112664	[H][C@](N)(COP(O)(=O)OC[C@@]([H])(COC(=O)CCCCCC\C=C/C\C=C/C\C=C/C\C=C/CC)OC(=O)CCCC\C=C/C\C=C/C\C=C/C\C=C/CC)C(O)=O	804.485	7.44313			10000		10000	90206.4	10000	10000			10000	10000	10000	129131		10000	10000	10000	10000
C44H70NO10P	PS(20:5(5Z,8Z,11Z,14Z,17Z)/18:3(9Z,12Z,15Z))	HMDB0112688	[H][C@](N)(COP(O)(=O)OC[C@@]([H])(COC(=O)CCC\C=C/C\C=C/C\C=C/C\C=C/C\C=C/CC)OC(=O)CCCCCCC\C=C/C\C=C/C\C=C/CC)C(O)=O	804.485	7.44313			10000		10000	90206.4	10000	10000			10000	10000	10000	129131		10000	10000	10000	10000
C44H70NO10P	PS(20:5(5Z,8Z,11Z,14Z,17Z)/18:3(6Z,9Z,12Z))	HMDB0116774	[H][C@](N)(COP(O)(=O)OC[C@@]([H])(COC(=O)CCC\C=C/C\C=C/C\C=C/C\C=C/C\C=C/CC)OC(=O)CCCC\C=C/C\C=C/C\C=C/CCCCC)C(O)=O	804.485	7.44313			10000		10000	90206.4	10000	10000			10000	10000	10000	129131		10000	10000	10000	10000
C21H28O6	18-Oxocortisol	HMDB0000332	[H][C@@]12CC[C@@](O)(C(=O)CO)[C@]1(C[C@H](O)[C@@]1([H])[C@@]2([H])CCC2=CC(=O)CC[C@]12C)C=O	377.197	2.76219			119047		110687	110146	116948	110236			224413	231826	162378	292793		74068.5	88699.5	98750.4	219313
C21H28O6	11,12,14-Trihydroxy-7-methoxy-8,11,13-abietatrien-20,6-olide	HMDB0031932	COC1C2OC(=O)C3(CCCC(C)(C)C23)C2=C1C(O)=C(C(C)C)C(O)=C2O	377.197	2.76219			119047		110687	110146	116948	110236			224413	231826	162378	292793		74068.5	88699.5	98750.4	219313
C21H28O6	12alpha-Hydroxy-13,18-dehydroparain	HMDB0039557	COC1=CC(C)C2CC3OC(=O)CC4C(=C)C(O)C(O)C(C34C)C2(C)C1=O	377.197	2.76219			119047		110687	110146	116948	110236			224413	231826	162378	292793		74068.5	88699.5	98750.4	219313
C21H28O6	16&alpha;-hydroxyprednisolone	HMDB0061016	C[C@@]12C[C@@H](O)C3C(CCC4=CC(=O)C=C[C@@]34C)C1C[C@H](O)[C@@]2(O)C(=O)CO	377.197	2.76219			119047		110687	110146	116948	110236			224413	231826	162378	292793		74068.5	88699.5	98750.4	219313
C22H38O2	Docosatrienoic acid	HMDB0002823	CC\C=C/C\C=C/C\C=C/CCCCCCCCCCCC(O)=O	335.293	2.39613			19925.2		40244	10000	10000	28911.9			24333.5	10000	12256.7	20093.9		10000	21847.5	18274.7	31207.7
C22H38O2	(all-Z)-7,10,13-Docosatrienoic acid	HMDB0031099	CCCCCCCC\C=C\C\C=C/C\C=C/CCCCCC(O)=O	335.293	2.39613			19925.2		40244	10000	10000	28911.9			24333.5	10000	12256.7	20093.9		10000	21847.5	18274.7	31207.7
C9H6O2	Coumarin	HMDB0001218	O=C1OC2=CC=CC=C2C=C1	147.044	17.6758			10000		10000	10000	10000	25748.4			10000	10000	10000	10000		10657.7	10000	10000	13759.6
C9H6O2	Phenylpropiolic acid	HMDB0002359	OC(=O)C#CC1=CC=CC=C1	147.044	17.6758			10000		10000	10000	10000	25748.4			10000	10000	10000	10000		10657.7	10000	10000	13759.6
C9H6O2	Chromone	HMDB0032938	O=C1C=COC2=CC=CC=C12	147.044	17.6758			10000		10000	10000	10000	25748.4			10000	10000	10000	10000		10657.7	10000	10000	13759.6
C9H6O2	2-Benzofurancarboxaldehyde	HMDB0033183	O=CC1=CC2=CC=CC=C2O1	147.044	17.6758			10000		10000	10000	10000	25748.4			10000	10000	10000	10000		10657.7	10000	10000	13759.6
C4H13NO7P2	Alendronic acid	HMDB0001915	NCCCC(O)(P(O)(O)=O)P(O)(O)=O	250.025	2.31837			11357.3		20493.7	13227.1	18663.8	22912.9			12553.7	10000	20839.8	45964.9		13966.5	12195.3	10000	10000
C48H78NO8P	PC(18:3(6Z,9Z,12Z)/22:6(4Z,7Z,10Z,13Z,16Z,19Z))	HMDB0008189	CCCCC\C=C/C\C=C/C\C=C/CCCCC(=O)OC[C@]([H])(COP([O-])(=O)OCC[N+](C)(C)C)OC(=O)CC\C=C/C\C=C/C\C=C/C\C=C/C\C=C/C\C=C/CC	828.55	4.29002			10000		10000	10000	10000	10000			10000	10000	10000	18659.1		24456.2	10000	10000	27456.6
C48H78NO8P	PC(18:3(9Z,12Z,15Z)/22:6(4Z,7Z,10Z,13Z,16Z,19Z))	HMDB0008222	CC\C=C/C\C=C/C\C=C/CCCCCCCC(=O)OC[C@]([H])(COP([O-])(=O)OCC[N+](C)(C)C)OC(=O)CC\C=C/C\C=C/C\C=C/C\C=C/C\C=C/C\C=C/CC	828.55	4.29002			10000		10000	10000	10000	10000			10000	10000	10000	18659.1		24456.2	10000	10000	27456.6
C48H78NO8P	PC(18:4(6Z,9Z,12Z,15Z)/22:5(4Z,7Z,10Z,13Z,16Z))	HMDB0008253	CCCCC\C=C/C\C=C/C\C=C/C\C=C/C\C=C/CCC(=O)O[C@]([H])(COC(=O)CCCC\C=C/C\C=C/C\C=C/C\C=C/CC)COP([O-])(=O)OCC[N+](C)(C)C	828.55	4.29002			10000		10000	10000	10000	10000			10000	10000	10000	18659.1		24456.2	10000	10000	27456.6
C48H78NO8P	PC(18:4(6Z,9Z,12Z,15Z)/22:5(7Z,10Z,13Z,16Z,19Z))	HMDB0008254	CC\C=C/C\C=C/C\C=C/C\C=C/CCCCC(=O)OC[C@]([H])(COP([O-])(=O)OCC[N+](C)(C)C)OC(=O)CCCCC\C=C/C\C=C/C\C=C/C\C=C/C\C=C/CC	828.55	4.29002			10000		10000	10000	10000	10000			10000	10000	10000	18659.1		24456.2	10000	10000	27456.6
C48H78NO8P	PC(20:4(5Z,8Z,11Z,14Z)/20:5(5Z,8Z,11Z,14Z,17Z))	HMDB0008445	CCCCC\C=C/C\C=C/C\C=C/C\C=C/CCCC(=O)OC[C@]([H])(COP([O-])(=O)OCC[N+](C)(C)C)OC(=O)CCC\C=C/C\C=C/C\C=C/C\C=C/C\C=C/CC	828.55	4.29002			10000		10000	10000	10000	10000			10000	10000	10000	18659.1		24456.2	10000	10000	27456.6
C48H78NO8P	PC(20:4(8Z,11Z,14Z,17Z)/20:5(5Z,8Z,11Z,14Z,17Z))	HMDB0008478	CC\C=C/C\C=C/C\C=C/C\C=C/CCCCCCC(=O)OC[C@]([H])(COP([O-])(=O)OCC[N+](C)(C)C)OC(=O)CCC\C=C/C\C=C/C\C=C/C\C=C/C\C=C/CC	828.55	4.29002			10000		10000	10000	10000	10000			10000	10000	10000	18659.1		24456.2	10000	10000	27456.6
C48H78NO8P	PC(20:5(5Z,8Z,11Z,14Z,17Z)/20:4(5Z,8Z,11Z,14Z))	HMDB0008509	CCCCC\C=C/C\C=C/C\C=C/C\C=C/CCCC(=O)O[C@]([H])(COC(=O)CCC\C=C/C\C=C/C\C=C/C\C=C/C\C=C/CC)COP([O-])(=O)OCC[N+](C)(C)C	828.55	4.29002			10000		10000	10000	10000	10000			10000	10000	10000	18659.1		24456.2	10000	10000	27456.6
C48H78NO8P	PC(20:5(5Z,8Z,11Z,14Z,17Z)/20:4(8Z,11Z,14Z,17Z))	HMDB0008510	CC\C=C/C\C=C/C\C=C/C\C=C/CCCCCCC(=O)O[C@]([H])(COC(=O)CCC\C=C/C\C=C/C\C=C/C\C=C/C\C=C/CC)COP([O-])(=O)OCC[N+](C)(C)C	828.55	4.29002			10000		10000	10000	10000	10000			10000	10000	10000	18659.1		24456.2	10000	10000	27456.6
C48H78NO8P	PC(22:5(4Z,7Z,10Z,13Z,16Z)/18:4(6Z,9Z,12Z,15Z))	HMDB0008667	CCCCC\C=C/C\C=C/C\C=C/C\C=C/C\C=C/CCC(=O)OC[C@]([H])(COP([O-])(=O)OCC[N+](C)(C)C)OC(=O)CCCC\C=C/C\C=C/C\C=C/C\C=C/CC	828.55	4.29002			10000		10000	10000	10000	10000			10000	10000	10000	18659.1		24456.2	10000	10000	27456.6
C48H78NO8P	PC(22:5(7Z,10Z,13Z,16Z,19Z)/18:4(6Z,9Z,12Z,15Z))	HMDB0008700	CC\C=C/C\C=C/C\C=C/C\C=C/CCCCC(=O)O[C@]([H])(COC(=O)CCCCC\C=C/C\C=C/C\C=C/C\C=C/C\C=C/CC)COP([O-])(=O)OCC[N+](C)(C)C	828.55	4.29002			10000		10000	10000	10000	10000			10000	10000	10000	18659.1		24456.2	10000	10000	27456.6
C48H78NO8P	PC(22:6(4Z,7Z,10Z,13Z,16Z,19Z)/18:3(6Z,9Z,12Z))	HMDB0008731	CCCCC\C=C/C\C=C/C\C=C/CCCCC(=O)O[C@]([H])(COC(=O)CC\C=C/C\C=C/C\C=C/C\C=C/C\C=C/C\C=C/CC)COP([O-])(=O)OCC[N+](C)(C)C	828.55	4.29002			10000		10000	10000	10000	10000			10000	10000	10000	18659.1		24456.2	10000	10000	27456.6
C48H78NO8P	PC(22:6(4Z,7Z,10Z,13Z,16Z,19Z)/18:3(9Z,12Z,15Z))	HMDB0008732	CC\C=C/C\C=C/C\C=C/CCCCCCCC(=O)O[C@]([H])(COC(=O)CC\C=C/C\C=C/C\C=C/C\C=C/C\C=C/C\C=C/CC)COP([O-])(=O)OCC[N+](C)(C)C	828.55	4.29002			10000		10000	10000	10000	10000			10000	10000	10000	18659.1		24456.2	10000	10000	27456.6
C48H78NO8P	PE-NMe(20:3(8Z,11Z,14Z)/22:6(4Z,7Z,10Z,13Z,16Z,19Z))	HMDB0113419	[H]C(COC(=O)CCCCCC\C=C/C\C=C/C\C=C/CCCCC)(COP(O)(=O)OCCNC)OC(=O)CC\C=C/C\C=C/C\C=C/C\C=C/C\C=C/C\C=C/CC	828.55	4.29002			10000		10000	10000	10000	10000			10000	10000	10000	18659.1		24456.2	10000	10000	27456.6
C48H78NO8P	PE-NMe(20:4(5Z,8Z,11Z,14Z)/22:5(4Z,7Z,10Z,13Z,16Z))	HMDB0113445	[H]C(COC(=O)CCC\C=C/C\C=C/C\C=C/C\C=C/CCCCC)(COP(O)(=O)OCCNC)OC(=O)CC\C=C/C\C=C/C\C=C/C\C=C/C\C=C/CCCCC	828.55	4.29002			10000		10000	10000	10000	10000			10000	10000	10000	18659.1		24456.2	10000	10000	27456.6
C48H78NO8P	PE-NMe(20:4(5Z,8Z,11Z,14Z)/22:5(7Z,10Z,13Z,16Z,19Z))	HMDB0113446	[H]C(COC(=O)CCC\C=C/C\C=C/C\C=C/C\C=C/CCCCC)(COP(O)(=O)OCCNC)OC(=O)CCCCC\C=C/C\C=C/C\C=C/C\C=C/C\C=C/CC	828.55	4.29002			10000		10000	10000	10000	10000			10000	10000	10000	18659.1		24456.2	10000	10000	27456.6
C48H78NO8P	PE-NMe(20:4(8Z,11Z,14Z,17Z)/22:5(4Z,7Z,10Z,13Z,16Z))	HMDB0113474	[H]C(COC(=O)CCCCCC\C=C/C\C=C/C\C=C/C\C=C/CC)(COP(O)(=O)OCCNC)OC(=O)CC\C=C/C\C=C/C\C=C/C\C=C/C\C=C/CCCCC	828.55	4.29002			10000		10000	10000	10000	10000			10000	10000	10000	18659.1		24456.2	10000	10000	27456.6
C48H78NO8P	PE-NMe(20:4(8Z,11Z,14Z,17Z)/22:5(7Z,10Z,13Z,16Z,19Z))	HMDB0113475	[H]C(COC(=O)CCCCCC\C=C/C\C=C/C\C=C/C\C=C/CC)(COP(O)(=O)OCCNC)OC(=O)CCCCC\C=C/C\C=C/C\C=C/C\C=C/C\C=C/CC	828.55	4.29002			10000		10000	10000	10000	10000			10000	10000	10000	18659.1		24456.2	10000	10000	27456.6
C48H78NO8P	PE-NMe(20:5(5Z,8Z,11Z,14Z,17Z)/22:4(7Z,10Z,13Z,16Z))	HMDB0113502	[H]C(COC(=O)CCC\C=C/C\C=C/C\C=C/C\C=C/C\C=C/CC)(COP(O)(=O)OCCNC)OC(=O)CCCCC\C=C/C\C=C/C\C=C/C\C=C/CCCCC	828.55	4.29002			10000		10000	10000	10000	10000			10000	10000	10000	18659.1		24456.2	10000	10000	27456.6
C48H78NO8P	PE-NMe(22:4(7Z,10Z,13Z,16Z)/20:5(5Z,8Z,11Z,14Z,17Z))	HMDB0113611	[H]C(COC(=O)CCCCC\C=C/C\C=C/C\C=C/C\C=C/CCCCC)(COP(O)(=O)OCCNC)OC(=O)CCC\C=C/C\C=C/C\C=C/C\C=C/C\C=C/CC	828.55	4.29002			10000		10000	10000	10000	10000			10000	10000	10000	18659.1		24456.2	10000	10000	27456.6
C48H78NO8P	PE-NMe(22:5(4Z,7Z,10Z,13Z,16Z)/20:4(8Z,11Z,14Z,17Z))	HMDB0113636	[H]C(COC(=O)CC\C=C/C\C=C/C\C=C/C\C=C/C\C=C/CCCCC)(COP(O)(=O)OCCNC)OC(=O)CCCCCC\C=C/C\C=C/C\C=C/C\C=C/CC	828.55	4.29002			10000		10000	10000	10000	10000			10000	10000	10000	18659.1		24456.2	10000	10000	27456.6
C48H78NO8P	PE-NMe(22:5(7Z,10Z,13Z,16Z,19Z)/20:4(5Z,8Z,11Z,14Z))	HMDB0113662	[H]C(COC(=O)CCCCC\C=C/C\C=C/C\C=C/C\C=C/C\C=C/CC)(COP(O)(=O)OCCNC)OC(=O)CCC\C=C/C\C=C/C\C=C/C\C=C/CCCCC	828.55	4.29002			10000		10000	10000	10000	10000			10000	10000	10000	18659.1		24456.2	10000	10000	27456.6
C48H78NO8P	PE-NMe(22:5(7Z,10Z,13Z,16Z,19Z)/20:4(8Z,11Z,14Z,17Z))	HMDB0113663	[H]C(COC(=O)CCCCC\C=C/C\C=C/C\C=C/C\C=C/C\C=C/CC)(COP(O)(=O)OCCNC)OC(=O)CCCCCC\C=C/C\C=C/C\C=C/C\C=C/CC	828.55	4.29002			10000		10000	10000	10000	10000			10000	10000	10000	18659.1		24456.2	10000	10000	27456.6
C48H78NO8P	PE-NMe(22:6(4Z,7Z,10Z,13Z,16Z,19Z)/20:3(5Z,8Z,11Z))	HMDB0113688	[H]C(COC(=O)CC\C=C/C\C=C/C\C=C/C\C=C/C\C=C/C\C=C/CC)(COP(O)(=O)OCCNC)OC(=O)CCC\C=C/C\C=C/C\C=C/CCCCCCCC	828.55	4.29002			10000		10000	10000	10000	10000			10000	10000	10000	18659.1		24456.2	10000	10000	27456.6
C48H78NO8P	PE-NMe(22:6(4Z,7Z,10Z,13Z,16Z,19Z)/20:3(8Z,11Z,14Z))	HMDB0113689	[H]C(COC(=O)CC\C=C/C\C=C/C\C=C/C\C=C/C\C=C/C\C=C/CC)(COP(O)(=O)OCCNC)OC(=O)CCCCCC\C=C/C\C=C/C\C=C/CCCCC	828.55	4.29002			10000		10000	10000	10000	10000			10000	10000	10000	18659.1		24456.2	10000	10000	27456.6
C48H78NO8P	PE-NMe(20:3(5Z,8Z,11Z)/22:6(4Z,7Z,10Z,13Z,16Z,19Z))	HMDB0116727	[H]C(COC(=O)CCC\C=C/C\C=C/C\C=C/CCCCCCCC)(COP(O)(=O)OCCNC)OC(=O)CC\C=C/C\C=C/C\C=C/C\C=C/C\C=C/C\C=C/CC	828.55	4.29002			10000		10000	10000	10000	10000			10000	10000	10000	18659.1		24456.2	10000	10000	27456.6
C48H78NO8P	PE-NMe(22:5(4Z,7Z,10Z,13Z,16Z)/20:4(5Z,8Z,11Z,14Z))	HMDB0116734	[H]C(COC(=O)CC\C=C/C\C=C/C\C=C/C\C=C/C\C=C/CCCCC)(COP(O)(=O)OCCNC)OC(=O)CCC\C=C/C\C=C/C\C=C/C\C=C/CCCCC	828.55	4.29002			10000		10000	10000	10000	10000			10000	10000	10000	18659.1		24456.2	10000	10000	27456.6
C16H24O15	3,4,5-trihydroxy-6-[(4,5,6-trihydroxy-2-{[(3-methoxy-3-oxopropanoyl)oxy]methyl}oxan-3-yl)oxy]oxane-2-carboxylic acid	HMDB0130022	COC(=O)CC(=O)OCC1OC(O)C(O)C(O)C1OC1OC(C(O)C(O)C1O)C(O)=O	457.118	8.6485			10000		10000	10000	10000	10000			10000	10000	10000	10000		10000	10000	16501.9	41793.1
C16H24O15	3,4,5-trihydroxy-6-[(2,3,5-trihydroxy-6-{[(3-methoxy-3-oxopropanoyl)oxy]methyl}oxan-4-yl)oxy]oxane-2-carboxylic acid	HMDB0130023	COC(=O)CC(=O)OCC1OC(O)C(O)C(OC2OC(C(O)C(O)C2O)C(O)=O)C1O	457.118	8.6485			10000		10000	10000	10000	10000			10000	10000	10000	10000		10000	10000	16501.9	41793.1
C16H24O15	3,4,5-trihydroxy-6-[(2,4,5-trihydroxy-6-{[(3-methoxy-3-oxopropanoyl)oxy]methyl}oxan-3-yl)oxy]oxane-2-carboxylic acid	HMDB0130024	COC(=O)CC(=O)OCC1OC(O)C(OC2OC(C(O)C(O)C2O)C(O)=O)C(O)C1O	457.118	8.6485			10000		10000	10000	10000	10000			10000	10000	10000	10000		10000	10000	16501.9	41793.1
C16H24O15	3,4,5-trihydroxy-6-{1-methoxy-1,3-dioxo-3-[(3,4,5,6-tetrahydroxyoxan-2-yl)methoxy]propan-2-yl}oxane-2-carboxylic acid	HMDB0130025	COC(=O)C(C1OC(C(O)C(O)C1O)C(O)=O)C(=O)OCC1OC(O)C(O)C(O)C1O	457.118	8.6485			10000		10000	10000	10000	10000			10000	10000	10000	10000		10000	10000	16501.9	41793.1
C10H15N3O4	5-Methyldeoxycytidine	HMDB0002224	CC1=CN([C@H]2CC(O)[C@@H](CO)O2)C(=O)N=C1N	242.115	10.4722			10000		48306.3	53289.7	44683.4	87390			59594	19151.7	35570.3	48761.2		27723.7	30744.7	18033.4	37882.4
C10H15N3O4	3'-Amino-3'-deoxythimidine	HMDB0060750	CC1=CN(C2CC(N)C(CO)O2)C(=O)N=C1O	242.115	10.4722			10000		48306.3	53289.7	44683.4	87390			59594	19151.7	35570.3	48761.2		27723.7	30744.7	18033.4	37882.4
C20H34O6	6-Keto-prostaglandin F1a	HMDB0002886	CCCCC[C@H](O)\C=C\[C@H]1[C@H](O)C[C@H](O)[C@@H]1CC(=O)CCCCC(O)=O	371.243	2.67333			21619.1		19463.2	22701.8	31278.2	44579.1			180080	154170	96888.6	193390		51186	50772.6	85374.7	86027.3
C20H34O6	Thromboxane B2	HMDB0003252	CCCCC[C@H](O)\C=C\[C@H]1OC(O)C[C@H](O)[C@@H]1C\C=C/CCCC(O)=O	371.243	2.67333			21619.1		19463.2	22701.8	31278.2	44579.1			180080	154170	96888.6	193390		51186	50772.6	85374.7	86027.3
C20H34O6	20-Hydroxy-PGF2a	HMDB0004049	OCCCCC[C@H](O)\C=C\C1[C@H](O)C[C@H](O)C1C\C=C/CCCC(O)=O	371.243	2.67333			21619.1		19463.2	22701.8	31278.2	44579.1			180080	154170	96888.6	193390		51186	50772.6	85374.7	86027.3
C20H34O6	10,11-dihydro-20-dihydroxy-LTB4	HMDB0012502	OC(O)CCCC\C=C/C[C@H](O)CC\C=C\C=C/[C@H](O)CCCC(O)=O	371.243	2.67333			21619.1		19463.2	22701.8	31278.2	44579.1			180080	154170	96888.6	193390		51186	50772.6	85374.7	86027.3
C20H34O6	Prostaglandin G1	HMDB0013039	CCCCC[C@H](OO)\C=C\[C@@H]1[C@@H]2C[C@@H](OO2)[C@H]1CCCCCCC(O)=O	371.243	2.67333			21619.1		19463.2	22701.8	31278.2	44579.1			180080	154170	96888.6	193390		51186	50772.6	85374.7	86027.3
C20H34O6	19-hydroxyprostaglandin H1(1-)	HMDB0062746	[H]\C(=C(\[H])[C@@]1([H])[C@@]2([H])C[C@]([H])(OO2)[C@]1([H])CCCCCCC([O-])=O)[C@@]([H])(O)CCCC([H])(C)O	371.243	2.67333			21619.1		19463.2	22701.8	31278.2	44579.1			180080	154170	96888.6	193390		51186	50772.6	85374.7	86027.3
C6H9N3O2	L-Histidine	HMDB0000177	N[C@@H](CC1=CN=CN1)C(O)=O	156.076	3.50688			14961.4		20039.3	12115.6	14786.7	12762.7			29199.3	29252.2	82442.2	363767		19813.4	26441.5	18635.2	11512.4
C6H9N3O2	L-2-Amino-3-(1-pyrazolyl)propanoic acid	HMDB0034267	NC(CN1C=CC=N1)C(O)=O	156.076	3.50688			14961.4		20039.3	12115.6	14786.7	12762.7			29199.3	29252.2	82442.2	363767		19813.4	26441.5	18635.2	11512.4
C12H18	1,3-Diisopropylbenzene	HMDB0013806	[H]C1=C([H])C(=C([H])C(=C1[H])C([H])(C([H])([H])[H])C([H])([H])[H])C([H])(C([H])([H])[H])C([H])([H])[H]	163.148	2.56446			112724		132473	137446	135472	352969			296405	385036	380244	500602		373924	250004	232134	259038
C12H18	Pregeijerene	HMDB0036759	C\C1=C\CC\C(C)=C/C=C\CC1	163.148	2.56446			112724		132473	137446	135472	352969			296405	385036	380244	500602		373924	250004	232134	259038
C12H18	Hexylbenzene	HMDB0061815	CCCCCCC1=CC=CC=C1	163.148	2.56446			112724		132473	137446	135472	352969			296405	385036	380244	500602		373924	250004	232134	259038
C14H22N2O2	Rivastigmine	HMDB0015124	CCN(C)C(=O)OC1=CC=CC(=C1)[C@H](C)N(C)C	251.174	13.6867			15250.4		45033.1	34343.6	43848.6	49003.1			38282.1	37173.1	37723.4	44832.1		10000	10000	10000	23637
C14H22N2O2	3-Hydroxylidocaine	HMDB0060655	CCN(CC)CC(=O)NC1=C(C)C=CC(O)=C1C	251.174	13.6867			15250.4		45033.1	34343.6	43848.6	49003.1			38282.1	37173.1	37723.4	44832.1		10000	10000	10000	23637
C11H15NO2	(R)-N-Methylsalsolinol	HMDB0003626	C[C@H]1N(C)CCC2=CC(O)=C(O)C=C12	194.118	11.8792			55482.6		28746	28177.2	29578.6	69933.8			66106.7	74744.1	50226.4	57882.6		32874.4	29011.1	80713.4	71587
C11H15NO2	(S)-N-Methylsalsolinol	HMDB0003892	C[C@@H]1N(C)CCC2=CC(O)=C(O)C=C12	194.118	11.8792			55482.6		28746	28177.2	29578.6	69933.8			66106.7	74744.1	50226.4	57882.6		32874.4	29011.1	80713.4	71587
C11H15NO2	(-)-Salsoline	HMDB0012469	COC1=CC2=C(CCN[C@H]2C)C=C1O	194.118	11.8792			55482.6		28746	28177.2	29578.6	69933.8			66106.7	74744.1	50226.4	57882.6		32874.4	29011.1	80713.4	71587
C11H15NO2	(R)-1,2-dimethyl-5,6-dihydroxy-tetrahydroisoquinoline	HMDB0012484	C[C@H]1N(C)CCC2=C1C=CC(O)=C2O	194.118	11.8792			55482.6		28746	28177.2	29578.6	69933.8			66106.7	74744.1	50226.4	57882.6		32874.4	29011.1	80713.4	71587
C11H15NO2	2-Isopropylphenyl methylcarbamate	HMDB0031797	CN=C(O)OC1=CC=CC=C1C(C)C	194.118	11.8792			55482.6		28746	28177.2	29578.6	69933.8			66106.7	74744.1	50226.4	57882.6		32874.4	29011.1	80713.4	71587
C11H15NO2	2-Methylpropyl 2-aminobenzoate	HMDB0035072	CC(C)COC(=O)C1=CC=CC=C1N	194.118	11.8792			55482.6		28746	28177.2	29578.6	69933.8			66106.7	74744.1	50226.4	57882.6		32874.4	29011.1	80713.4	71587
C11H15NO2	Butyl 2-aminobenzoate	HMDB0036906	CCCCOC(=O)C1=CC=CC=C1N	194.118	11.8792			55482.6		28746	28177.2	29578.6	69933.8			66106.7	74744.1	50226.4	57882.6		32874.4	29011.1	80713.4	71587
C11H15NO2	Ethyl N-ethylanthranilate	HMDB0037698	CCNC1=CC=CC=C1C(=O)OCC	194.118	11.8792			55482.6		28746	28177.2	29578.6	69933.8			66106.7	74744.1	50226.4	57882.6		32874.4	29011.1	80713.4	71587
C26H44O2	3-Hydroxy-1-phenyl-1-eicosanone	HMDB0036371	CCCCCCCCCCCCCCCCCC(O)CC(=O)C1=CC=CC=C1	389.342	2.46537			31406.2		35899.5	15172.8	11080.2	31745.2			72310.9	78910	25327.6	50478.6		17268.9	45697.2	24007.6	72913.2
C4H6N4O	2,4-Diamino-6-hydroxypyrimidine	HMDB0002128	NC1=CC(=O)N=C(N)N1	127.061	6.98936			10000		11771.5	10000	10000	37030.4			48702.8	56401.8	36996.8	31662.4		18318.9	36376.7	20140.2	35145.7
C4H6N4O	5-Aminoimidazole-4-carboxamide	HMDB0003192	NC(=O)C1=C(N)N=CN1	127.061	6.98936			10000		11771.5	10000	10000	37030.4			48702.8	56401.8	36996.8	31662.4		18318.9	36376.7	20140.2	35145.7
C34H65NO3	N-[(4E,8E)-1,3-dihydroxyoctadeca-4,8-dien-2-yl]hexadecanamide	HMDB0035480	CCCCCCCCCCCCCCCC(=O)NC(CO)C(O)\C=C/CC\C=C/CCCCCCCCC	536.504	2.49111			10000		17630.5	14493.9	10000	10000			10000	10000	10000	30217.7		94763	32294.5	60927.2	95571.3
C24H32O4S	Spironolactone	HMDB0014565	[H][C@@]12CC[C@@]3(CCC(=O)O3)[C@@]1(C)CC[C@@]1([H])[C@@]2([H])[C@@]([H])(CC2=CC(=O)CC[C@]12C)SC(C)=O	417.208	2.94547			110573		134305	107890	83669.8	81724.4			10000	83610.7	10000	81612.6		68394.4	59905.2	132888	159774
C44H78NO8P	PC(14:0/22:5(4Z,7Z,10Z,13Z,16Z))	HMDB0007890	CCCCCCCCCCCCCC(=O)OC[C@]([H])(COP([O-])(=O)OCC[N+](C)(C)C)OC(=O)CC\C=C/C\C=C/C\C=C/C\C=C/C\C=C/CCCCC	780.551	3.02972			10000		152231	117065	97027	89273			10000	67531.4	10000	129519		345325	213006	289842	283630
C44H78NO8P	PC(14:0/22:5(7Z,10Z,13Z,16Z,19Z))	HMDB0007891	CCCCCCCCCCCCCC(=O)OC[C@]([H])(COP([O-])(=O)OCC[N+](C)(C)C)OC(=O)CCCCC\C=C/C\C=C/C\C=C/C\C=C/C\C=C/CC	780.551	3.02972			10000		152231	117065	97027	89273			10000	67531.4	10000	129519		345325	213006	289842	283630
C44H78NO8P	PC(14:1(9Z)/22:4(7Z,10Z,13Z,16Z))	HMDB0007922	CCCCC\C=C/C\C=C/C\C=C/C\C=C/CCCCCC(=O)O[C@]([H])(COC(=O)CCCCCCC\C=C/CCCC)COP([O-])(=O)OCC[N+](C)(C)C	780.551	3.02972			10000		152231	117065	97027	89273			10000	67531.4	10000	129519		345325	213006	289842	283630
C44H78NO8P	PC(16:0/20:5(5Z,8Z,11Z,14Z,17Z))	HMDB0007984	CCCCCCCCCCCCCCCC(=O)OC[C@]([H])(COP([O-])(=O)OCC[N+](C)(C)C)OC(=O)CCC\C=C/C\C=C/C\C=C/C\C=C/C\C=C/CC	780.551	3.02972			10000		152231	117065	97027	89273			10000	67531.4	10000	129519		345325	213006	289842	283630
C44H78NO8P	PC(16:1(9Z)/20:4(5Z,8Z,11Z,14Z))	HMDB0008015	CCCCCC\C=C/CCCCCCCC(=O)OC[C@]([H])(COP([O-])(=O)OCC[N+](C)(C)C)OC(=O)CCC\C=C/C\C=C/C\C=C/C\C=C/CCCCC	780.551	3.02972			10000		152231	117065	97027	89273			10000	67531.4	10000	129519		345325	213006	289842	283630
C44H78NO8P	PC(16:1(9Z)/20:4(8Z,11Z,14Z,17Z))	HMDB0008016	CCCCCC\C=C/CCCCCCCC(=O)OC[C@]([H])(COP([O-])(=O)OCC[N+](C)(C)C)OC(=O)CCCCCC\C=C/C\C=C/C\C=C/C\C=C/CC	780.551	3.02972			10000		152231	117065	97027	89273			10000	67531.4	10000	129519		345325	213006	289842	283630
C44H78NO8P	PC(18:1(11Z)/18:4(6Z,9Z,12Z,15Z))	HMDB0008075	CCCCCC\C=C/CCCCCCCCCC(=O)OC[C@]([H])(COP([O-])(=O)OCC[N+](C)(C)C)OC(=O)CCCC\C=C/C\C=C/C\C=C/C\C=C/CC	780.551	3.02972			10000		152231	117065	97027	89273			10000	67531.4	10000	129519		345325	213006	289842	283630
C44H78NO8P	PC(18:1(9Z)/18:4(6Z,9Z,12Z,15Z))	HMDB0008108	CCCCCCCC\C=C/CCCCCCCC(=O)OC[C@]([H])(COP([O-])(=O)OCC[N+](C)(C)C)OC(=O)CCCC\C=C/C\C=C/C\C=C/C\C=C/CC	780.551	3.02972			10000		152231	117065	97027	89273			10000	67531.4	10000	129519		345325	213006	289842	283630
C44H78NO8P	PC(18:2(9Z,12Z)/18:3(6Z,9Z,12Z))	HMDB0008140	CCCCC\C=C/C\C=C/CCCCCCCC(=O)OC[C@]([H])(COP([O-])(=O)OCC[N+](C)(C)C)OC(=O)CCCC\C=C/C\C=C/C\C=C/CCCCC	780.551	3.02972			10000		152231	117065	97027	89273			10000	67531.4	10000	129519		345325	213006	289842	283630
C44H78NO8P	PC(18:2(9Z,12Z)/18:3(9Z,12Z,15Z))	HMDB0008141	CCCCC\C=C/C\C=C/CCCCCCCC(=O)OC[C@]([H])(COP([O-])(=O)OCC[N+](C)(C)C)OC(=O)CCCCCCC\C=C/C\C=C/C\C=C/CC	780.551	3.02972			10000		152231	117065	97027	89273			10000	67531.4	10000	129519		345325	213006	289842	283630
C44H78NO8P	PC(18:3(6Z,9Z,12Z)/18:2(9Z,12Z))	HMDB0008171	CCCCC\C=C/C\C=C/CCCCCCCC(=O)O[C@]([H])(COC(=O)CCCC\C=C/C\C=C/C\C=C/CCCCC)COP([O-])(=O)OCC[N+](C)(C)C	780.551	3.02972			10000		152231	117065	97027	89273			10000	67531.4	10000	129519		345325	213006	289842	283630
C44H78NO8P	PC(18:3(9Z,12Z,15Z)/18:2(9Z,12Z))	HMDB0008204	CCCCC\C=C/C\C=C/CCCCCCCC(=O)O[C@]([H])(COC(=O)CCCCCCC\C=C/C\C=C/C\C=C/CC)COP([O-])(=O)OCC[N+](C)(C)C	780.551	3.02972			10000		152231	117065	97027	89273			10000	67531.4	10000	129519		345325	213006	289842	283630
C44H78NO8P	PC(18:4(6Z,9Z,12Z,15Z)/18:1(11Z))	HMDB0008235	CCCCCC\C=C/CCCCCCCCCC(=O)O[C@]([H])(COC(=O)CCCC\C=C/C\C=C/C\C=C/C\C=C/CC)COP([O-])(=O)OCC[N+](C)(C)C	780.551	3.02972			10000		152231	117065	97027	89273			10000	67531.4	10000	129519		345325	213006	289842	283630
C44H78NO8P	PC(18:4(6Z,9Z,12Z,15Z)/18:1(9Z))	HMDB0008236	CCCCCCCC\C=C/CCCCCCCC(=O)O[C@]([H])(COC(=O)CCCC\C=C/C\C=C/C\C=C/C\C=C/CC)COP([O-])(=O)OCC[N+](C)(C)C	780.551	3.02972			10000		152231	117065	97027	89273			10000	67531.4	10000	129519		345325	213006	289842	283630
C44H78NO8P	PC(20:4(5Z,8Z,11Z,14Z)/16:1(9Z))	HMDB0008430	CCCCCC\C=C/CCCCCCCC(=O)O[C@]([H])(COC(=O)CCC\C=C/C\C=C/C\C=C/C\C=C/CCCCC)COP([O-])(=O)OCC[N+](C)(C)C	780.551	3.02972			10000		152231	117065	97027	89273			10000	67531.4	10000	129519		345325	213006	289842	283630
C44H78NO8P	PC(20:4(8Z,11Z,14Z,17Z)/16:1(9Z))	HMDB0008463	CCCCCC\C=C/CCCCCCCC(=O)O[C@]([H])(COC(=O)CCCCCC\C=C/C\C=C/C\C=C/C\C=C/CC)COP([O-])(=O)OCC[N+](C)(C)C	780.551	3.02972			10000		152231	117065	97027	89273			10000	67531.4	10000	129519		345325	213006	289842	283630
C44H78NO8P	PC(20:5(5Z,8Z,11Z,14Z,17Z)/16:0)	HMDB0008495	CCCCCCCCCCCCCCCC(=O)O[C@]([H])(COC(=O)CCC\C=C/C\C=C/C\C=C/C\C=C/C\C=C/CC)COP([O-])(=O)OCC[N+](C)(C)C	780.551	3.02972			10000		152231	117065	97027	89273			10000	67531.4	10000	129519		345325	213006	289842	283630
C44H78NO8P	PC(22:4(7Z,10Z,13Z,16Z)/14:1(9Z))	HMDB0008624	CCCCC\C=C/C\C=C/C\C=C/C\C=C/CCCCCC(=O)OC[C@]([H])(COP([O-])(=O)OCC[N+](C)(C)C)OC(=O)CCCCCCC\C=C/CCCC	780.551	3.02972			10000		152231	117065	97027	89273			10000	67531.4	10000	129519		345325	213006	289842	283630
C44H78NO8P	PC(22:5(4Z,7Z,10Z,13Z,16Z)/14:0)	HMDB0008656	CCCCCCCCCCCCCC(=O)O[C@]([H])(COC(=O)CC\C=C/C\C=C/C\C=C/C\C=C/C\C=C/CCCCC)COP([O-])(=O)OCC[N+](C)(C)C	780.551	3.02972			10000		152231	117065	97027	89273			10000	67531.4	10000	129519		345325	213006	289842	283630
C44H78NO8P	PC(22:5(7Z,10Z,13Z,16Z,19Z)/14:0)	HMDB0008689	CCCCCCCCCCCCCC(=O)O[C@]([H])(COC(=O)CCCCC\C=C/C\C=C/C\C=C/C\C=C/C\C=C/CC)COP([O-])(=O)OCC[N+](C)(C)C	780.551	3.02972			10000		152231	117065	97027	89273			10000	67531.4	10000	129519		345325	213006	289842	283630
C44H78NO8P	PE-NMe(16:0/22:5(4Z,7Z,10Z,13Z,16Z))	HMDB0113056	[H]C(COC(=O)CCCCCCCCCCCCCCC)(COP(O)(=O)OCCNC)OC(=O)CC\C=C/C\C=C/C\C=C/C\C=C/C\C=C/CCCCC	780.551	3.02972			10000		152231	117065	97027	89273			10000	67531.4	10000	129519		345325	213006	289842	283630
C44H78NO8P	PE-NMe(16:0/22:5(7Z,10Z,13Z,16Z,19Z))	HMDB0113057	[H]C(COC(=O)CCCCCCCCCCCCCCC)(COP(O)(=O)OCCNC)OC(=O)CCCCC\C=C/C\C=C/C\C=C/C\C=C/C\C=C/CC	780.551	3.02972			10000		152231	117065	97027	89273			10000	67531.4	10000	129519		345325	213006	289842	283630
C44H78NO8P	PE-NMe(16:1(9Z)/22:4(7Z,10Z,13Z,16Z))	HMDB0113078	[H]C(COC(=O)CCCCCCC\C=C/CCCCCC)(COP(O)(=O)OCCNC)OC(=O)CCCCC\C=C/C\C=C/C\C=C/C\C=C/CCCCC	780.551	3.02972			10000		152231	117065	97027	89273			10000	67531.4	10000	129519		345325	213006	289842	283630
C44H78NO8P	PE-NMe(18:0/20:5(5Z,8Z,11Z,14Z,17Z))	HMDB0113100	[H]C(COC(=O)CCCCCCCCCCCCCCCCC)(COP(O)(=O)OCCNC)OC(=O)CCC\C=C/C\C=C/C\C=C/C\C=C/C\C=C/CC	780.551	3.02972			10000		152231	117065	97027	89273			10000	67531.4	10000	129519		345325	213006	289842	283630
C44H78NO8P	PE-NMe(18:1(11Z)/20:4(5Z,8Z,11Z,14Z))	HMDB0113125	[H]C(COC(=O)CCCCCCCCC\C=C/CCCCCC)(COP(O)(=O)OCCNC)OC(=O)CCC\C=C/C\C=C/C\C=C/C\C=C/CCCCC	780.551	3.02972			10000		152231	117065	97027	89273			10000	67531.4	10000	129519		345325	213006	289842	283630
C44H78NO8P	PE-NMe(18:1(11Z)/20:4(8Z,11Z,14Z,17Z))	HMDB0113126	[H]C(COC(=O)CCCCCCCCC\C=C/CCCCCC)(COP(O)(=O)OCCNC)OC(=O)CCCCCC\C=C/C\C=C/C\C=C/C\C=C/CC	780.551	3.02972			10000		152231	117065	97027	89273			10000	67531.4	10000	129519		345325	213006	289842	283630
C44H78NO8P	PE-NMe(18:1(9Z)/20:4(5Z,8Z,11Z,14Z))	HMDB0113152	[H]C(COC(=O)CCCCCCC\C=C/CCCCCCCC)(COP(O)(=O)OCCNC)OC(=O)CCC\C=C/C\C=C/C\C=C/C\C=C/CCCCC	780.551	3.02972			10000		152231	117065	97027	89273			10000	67531.4	10000	129519		345325	213006	289842	283630
C44H78NO8P	PE-NMe(18:1(9Z)/20:4(8Z,11Z,14Z,17Z))	HMDB0113153	[H]C(COC(=O)CCCCCCC\C=C/CCCCCCCC)(COP(O)(=O)OCCNC)OC(=O)CCCCCC\C=C/C\C=C/C\C=C/C\C=C/CC	780.551	3.02972			10000		152231	117065	97027	89273			10000	67531.4	10000	129519		345325	213006	289842	283630
C44H78NO8P	PE-NMe(18:2(9Z,12Z)/20:3(5Z,8Z,11Z))	HMDB0113179	[H]C(COC(=O)CCCCCCC\C=C/C\C=C/CCCCC)(COP(O)(=O)OCCNC)OC(=O)CCC\C=C/C\C=C/C\C=C/CCCCCCCC	780.551	3.02972			10000		152231	117065	97027	89273			10000	67531.4	10000	129519		345325	213006	289842	283630
C44H78NO8P	PE-NMe(18:2(9Z,12Z)/20:3(8Z,11Z,14Z))	HMDB0113180	[H]C(COC(=O)CCCCCCC\C=C/C\C=C/CCCCC)(COP(O)(=O)OCCNC)OC(=O)CCCCCC\C=C/C\C=C/C\C=C/CCCCC	780.551	3.02972			10000		152231	117065	97027	89273			10000	67531.4	10000	129519		345325	213006	289842	283630
C44H78NO8P	PE-NMe(18:3(6Z,9Z,12Z)/20:2(11Z,14Z))	HMDB0113206	[H]C(COC(=O)CCCC\C=C/C\C=C/C\C=C/CCCCC)(COP(O)(=O)OCCNC)OC(=O)CCCCCCCCC\C=C/C\C=C/CCCCC	780.551	3.02972			10000		152231	117065	97027	89273			10000	67531.4	10000	129519		345325	213006	289842	283630
C44H78NO8P	PE-NMe(18:3(9Z,12Z,15Z)/20:2(11Z,14Z))	HMDB0113235	[H]C(COC(=O)CCCCCCC\C=C/C\C=C/C\C=C/CC)(COP(O)(=O)OCCNC)OC(=O)CCCCCCCCC\C=C/C\C=C/CCCCC	780.551	3.02972			10000		152231	117065	97027	89273			10000	67531.4	10000	129519		345325	213006	289842	283630
C44H78NO8P	PE-NMe(18:4(6Z,9Z,12Z,15Z)/20:1(11Z))	HMDB0113263	[H]C(COC(=O)CCCC\C=C/C\C=C/C\C=C/C\C=C/CC)(COP(O)(=O)OCCNC)OC(=O)CCCCCCCCC\C=C/CCCCCCCC	780.551	3.02972			10000		152231	117065	97027	89273			10000	67531.4	10000	129519		345325	213006	289842	283630
C44H78NO8P	PE-NMe(20:1(11Z)/18:4(6Z,9Z,12Z,15Z))	HMDB0113319	[H]C(COC(=O)CCCCCCCCC\C=C/CCCCCCCC)(COP(O)(=O)OCCNC)OC(=O)CCCC\C=C/C\C=C/C\C=C/C\C=C/CC	780.551	3.02972			10000		152231	117065	97027	89273			10000	67531.4	10000	129519		345325	213006	289842	283630
C44H78NO8P	PE-NMe(20:2(11Z,14Z)/18:3(6Z,9Z,12Z))	HMDB0113346	[H]C(COC(=O)CCCCCCCCC\C=C/C\C=C/CCCCC)(COP(O)(=O)OCCNC)OC(=O)CCCC\C=C/C\C=C/C\C=C/CCCCC	780.551	3.02972			10000		152231	117065	97027	89273			10000	67531.4	10000	129519		345325	213006	289842	283630
C44H78NO8P	PE-NMe(20:2(11Z,14Z)/18:3(9Z,12Z,15Z))	HMDB0113347	[H]C(COC(=O)CCCCCCCCC\C=C/C\C=C/CCCCC)(COP(O)(=O)OCCNC)OC(=O)CCCCCCC\C=C/C\C=C/C\C=C/CC	780.551	3.02972			10000		152231	117065	97027	89273			10000	67531.4	10000	129519		345325	213006	289842	283630
C44H78NO8P	PE-NMe(20:3(5Z,8Z,11Z)/18:2(9Z,12Z))	HMDB0113374	[H]C(COC(=O)CCC\C=C/C\C=C/C\C=C/CCCCCCCC)(COP(O)(=O)OCCNC)OC(=O)CCCCCCC\C=C/C\C=C/CCCCC	780.551	3.02972			10000		152231	117065	97027	89273			10000	67531.4	10000	129519		345325	213006	289842	283630
C44H78NO8P	PE-NMe(20:3(8Z,11Z,14Z)/18:2(9Z,12Z))	HMDB0113402	[H]C(COC(=O)CCCCCC\C=C/C\C=C/C\C=C/CCCCC)(COP(O)(=O)OCCNC)OC(=O)CCCCCCC\C=C/C\C=C/CCCCC	780.551	3.02972			10000		152231	117065	97027	89273			10000	67531.4	10000	129519		345325	213006	289842	283630
C44H78NO8P	PE-NMe(20:4(5Z,8Z,11Z,14Z)/18:1(11Z))	HMDB0113428	[H]C(COC(=O)CCC\C=C/C\C=C/C\C=C/C\C=C/CCCCC)(COP(O)(=O)OCCNC)OC(=O)CCCCCCCCC\C=C/CCCCCC	780.551	3.02972			10000		152231	117065	97027	89273			10000	67531.4	10000	129519		345325	213006	289842	283630
C44H78NO8P	PE-NMe(20:4(5Z,8Z,11Z,14Z)/18:1(9Z))	HMDB0113429	[H]C(COC(=O)CCC\C=C/C\C=C/C\C=C/C\C=C/CCCCC)(COP(O)(=O)OCCNC)OC(=O)CCCCCCC\C=C/CCCCCCCC	780.551	3.02972			10000		152231	117065	97027	89273			10000	67531.4	10000	129519		345325	213006	289842	283630
C44H78NO8P	PE-NMe(20:4(8Z,11Z,14Z,17Z)/18:1(11Z))	HMDB0113456	[H]C(COC(=O)CCCCCC\C=C/C\C=C/C\C=C/C\C=C/CC)(COP(O)(=O)OCCNC)OC(=O)CCCCCCCCC\C=C/CCCCCC	780.551	3.02972			10000		152231	117065	97027	89273			10000	67531.4	10000	129519		345325	213006	289842	283630
C44H78NO8P	PE-NMe(20:4(8Z,11Z,14Z,17Z)/18:1(9Z))	HMDB0113457	[H]C(COC(=O)CCCCCC\C=C/C\C=C/C\C=C/C\C=C/CC)(COP(O)(=O)OCCNC)OC(=O)CCCCCCC\C=C/CCCCCCCC	780.551	3.02972			10000		152231	117065	97027	89273			10000	67531.4	10000	129519		345325	213006	289842	283630
C44H78NO8P	PE-NMe(20:5(5Z,8Z,11Z,14Z,17Z)/18:0)	HMDB0113484	[H]C(COC(=O)CCC\C=C/C\C=C/C\C=C/C\C=C/C\C=C/CC)(COP(O)(=O)OCCNC)OC(=O)CCCCCCCCCCCCCCCCC	780.551	3.02972			10000		152231	117065	97027	89273			10000	67531.4	10000	129519		345325	213006	289842	283630
C44H78NO8P	PE-NMe(22:4(7Z,10Z,13Z,16Z)/16:1(9Z))	HMDB0113596	[H]C(COC(=O)CCCCC\C=C/C\C=C/C\C=C/C\C=C/CCCCC)(COP(O)(=O)OCCNC)OC(=O)CCCCCCC\C=C/CCCCCC	780.551	3.02972			10000		152231	117065	97027	89273			10000	67531.4	10000	129519		345325	213006	289842	283630
C44H78NO8P	PE-NMe(22:5(7Z,10Z,13Z,16Z,19Z)/16:0)	HMDB0113649	[H]C(COC(=O)CCCCC\C=C/C\C=C/C\C=C/C\C=C/C\C=C/CC)(COP(O)(=O)OCCNC)OC(=O)CCCCCCCCCCCCCCC	780.551	3.02972			10000		152231	117065	97027	89273			10000	67531.4	10000	129519		345325	213006	289842	283630
C44H78NO8P	PE-NMe2(15:0/22:5(4Z,7Z,10Z,13Z,16Z))	HMDB0113935	[H]C(COC(=O)CCCCCCCCCCCCCC)(COP(O)(=O)OCCN(C)C)OC(=O)CC\C=C/C\C=C/C\C=C/C\C=C/C\C=C/CCCCC	780.551	3.02972			10000		152231	117065	97027	89273			10000	67531.4	10000	129519		345325	213006	289842	283630
C44H78NO8P	PE-NMe2(15:0/22:5(7Z,10Z,13Z,16Z,19Z))	HMDB0113936	[H]C(COC(=O)CCCCCCCCCCCCCC)(COP(O)(=O)OCCN(C)C)OC(=O)CCCCC\C=C/C\C=C/C\C=C/C\C=C/C\C=C/CC	780.551	3.02972			10000		152231	117065	97027	89273			10000	67531.4	10000	129519		345325	213006	289842	283630
C44H78NO8P	PE-NMe2(22:5(4Z,7Z,10Z,13Z,16Z)/15:0)	HMDB0114525	[H]C(COC(=O)CC\C=C/C\C=C/C\C=C/C\C=C/C\C=C/CCCCC)(COP(O)(=O)OCCN(C)C)OC(=O)CCCCCCCCCCCCCC	780.551	3.02972			10000		152231	117065	97027	89273			10000	67531.4	10000	129519		345325	213006	289842	283630
C44H78NO8P	PE-NMe2(22:5(7Z,10Z,13Z,16Z,19Z)/15:0)	HMDB0114551	[H]C(COC(=O)CCCCC\C=C/C\C=C/C\C=C/C\C=C/C\C=C/CC)(COP(O)(=O)OCCN(C)C)OC(=O)CCCCCCCCCCCCCC	780.551	3.02972			10000		152231	117065	97027	89273			10000	67531.4	10000	129519		345325	213006	289842	283630
C44H78NO8P	PE-NMe(22:5(4Z,7Z,10Z,13Z,16Z)/16:0)	HMDB0116733	[H]C(COC(=O)CC\C=C/C\C=C/C\C=C/C\C=C/C\C=C/CCCCC)(COP(O)(=O)OCCNC)OC(=O)CCCCCCCCCCCCCCC	780.551	3.02972			10000		152231	117065	97027	89273			10000	67531.4	10000	129519		345325	213006	289842	283630
C31H52O5	Ganoderiol G	HMDB0037780	COC1CC2C(C)(C)C(=O)CCC2(C)C2=C1C1(C)CCC(C(C)CCC(O)C(C)(O)CO)C1(C)CC2	505.389	2.43933			14767.8		10000	13290.5	13015.7	28452.8			43920.9	26965.7	27478	45428		37365.5	21656.7	19520.2	25856
C10H12O5	Vanillactic acid	HMDB0000913	COC1=CC(CC(O)C(O)=O)=CC=C1O	213.076	2.69593			11095.6		11156.6	10000	10000	10000			17125.5	13931	36750.2	43765.7		19083.3	10886.8	17322.7	27068.9
C10H12O5	Danielone	HMDB0031704	COC1=CC(=CC(OC)=C1O)C(=O)CO	213.076	2.69593			11095.6		11156.6	10000	10000	10000			17125.5	13931	36750.2	43765.7		19083.3	10886.8	17322.7	27068.9
C10H12O5	Propyl gallate	HMDB0033835	CCCOC(=O)C1=CC(O)=C(O)C(O)=C1	213.076	2.69593			11095.6		11156.6	10000	10000	10000			17125.5	13931	36750.2	43765.7		19083.3	10886.8	17322.7	27068.9
C10H12O5	Eudesmic acid	HMDB0033839	COC1=CC(=CC(OC)=C1OC)C(O)=O	213.076	2.69593			11095.6		11156.6	10000	10000	10000			17125.5	13931	36750.2	43765.7		19083.3	10886.8	17322.7	27068.9
C10H12O5	Valtrate	HMDB0034493	OCC1=COC(O)C2C1=CC(O)C21CO1	213.076	2.69593			11095.6		11156.6	10000	10000	10000			17125.5	13931	36750.2	43765.7		19083.3	10886.8	17322.7	27068.9
C10H12O5	2,3-Dihydroxy-1-(4-hydroxy-3-methoxyphenyl)-1-propanone	HMDB0041286	COC1=C(O)C=CC(=C1)C(=O)C(O)CO	213.076	2.69593			11095.6		11156.6	10000	10000	10000			17125.5	13931	36750.2	43765.7		19083.3	10886.8	17322.7	27068.9
C10H12O5	3,4-Dihydroxyphenyllactic acid methyl ester	HMDB0041661	COC(=O)C(O)CC1=CC=C(O)C(O)=C1	213.076	2.69593			11095.6		11156.6	10000	10000	10000			17125.5	13931	36750.2	43765.7		19083.3	10886.8	17322.7	27068.9
C10H12O5	3-(3,4-Dihydroxyphenyl)-2-methoxypropionic acid	HMDB0041663	COC(CC1=CC=C(O)C(O)=C1)C(O)=O	213.076	2.69593			11095.6		11156.6	10000	10000	10000			17125.5	13931	36750.2	43765.7		19083.3	10886.8	17322.7	27068.9
C10H12O5	3-Hydroxy-4-methoxyphenyllactic acid	HMDB0041665	COC1=CC=C(CC(O)C(O)=O)C=C1O	213.076	2.69593			11095.6		11156.6	10000	10000	10000			17125.5	13931	36750.2	43765.7		19083.3	10886.8	17322.7	27068.9
C10H12O5	beta-(2-Methoxyphenoxy)-lactic acid	HMDB0060557	COC1=CC=CC=C1OCC(O)C(O)=O	213.076	2.69593			11095.6		11156.6	10000	10000	10000			17125.5	13931	36750.2	43765.7		19083.3	10886.8	17322.7	27068.9
C10H12O5	2-(2,5-dihydroxy-4-methoxyphenyl)propanoic acid	HMDB0125013	COC1=C(O)C=C(C(C)C(O)=O)C(O)=C1	213.076	2.69593			11095.6		11156.6	10000	10000	10000			17125.5	13931	36750.2	43765.7		19083.3	10886.8	17322.7	27068.9
C10H12O5	3-(2,4-dihydroxy-5-methoxyphenyl)propanoic acid	HMDB0125520	COC1=C(O)C=C(O)C(CCC(O)=O)=C1	213.076	2.69593			11095.6		11156.6	10000	10000	10000			17125.5	13931	36750.2	43765.7		19083.3	10886.8	17322.7	27068.9
C10H12O5	3-(3,4-dihydroxy-5-methoxyphenyl)propanoic acid	HMDB0125526	COC1=CC(CCC(O)=O)=CC(O)=C1O	213.076	2.69593			11095.6		11156.6	10000	10000	10000			17125.5	13931	36750.2	43765.7		19083.3	10886.8	17322.7	27068.9
C10H12O5	3-(2,4-dihydroxy-3-methoxyphenyl)propanoic acid	HMDB0125540	COC1=C(O)C=CC(CCC(O)=O)=C1O	213.076	2.69593			11095.6		11156.6	10000	10000	10000			17125.5	13931	36750.2	43765.7		19083.3	10886.8	17322.7	27068.9
C10H12O5	2-(2,3-dihydroxy-4-methoxyphenyl)propanoic acid	HMDB0129354	COC1=C(O)C(O)=C(C=C1)C(C)C(O)=O	213.076	2.69593			11095.6		11156.6	10000	10000	10000			17125.5	13931	36750.2	43765.7		19083.3	10886.8	17322.7	27068.9
C10H12O5	2-(4-hydroxy-3,5-dimethoxyphenyl)acetic acid	HMDB0131424	COC1=CC(CC(O)=O)=CC(OC)=C1O	213.076	2.69593			11095.6		11156.6	10000	10000	10000			17125.5	13931	36750.2	43765.7		19083.3	10886.8	17322.7	27068.9
C10H12O5	3-hydroxy-3-(4-hydroxy-3-methoxyphenyl)propanoic acid	HMDB0133486	COC1=C(O)C=CC(=C1)C(O)CC(O)=O	213.076	2.69593			11095.6		11156.6	10000	10000	10000			17125.5	13931	36750.2	43765.7		19083.3	10886.8	17322.7	27068.9
C10H12O5	2,3,4-trimethoxybenzoic acid	HMDB0142083	COC1=C(OC)C(OC)=C(C=C1)C(O)=O	213.076	2.69593			11095.6		11156.6	10000	10000	10000			17125.5	13931	36750.2	43765.7		19083.3	10886.8	17322.7	27068.9
C20H36N2O3S	Ibutilide	HMDB0014453	CCCCCCCN(CC)CCCC(O)C1=CC=C(NS(C)(=O)=O)C=C1	385.254	16.4256			10000		10914.4	10000	10000	12708.5			10458.3	12664.2	12900.2	21851.7		10000	10000	10000	14261.7
C23H38O4	2-Arachidonylglycerol	HMDB0004666	CCCCC\C=C/C\C=C/C\C=C/C\C=C/CCCC(=O)OC(CO)CO	379.283	2.54869			37022.1		85605.7	46649	50777.4	42029.4			51153	82311.4	51587.7	150900		70476.9	48346.9	71850.7	120538
C23H38O4	MG(0:0/20:4(8Z,11Z,14Z,17Z)/0:0)	HMDB0011549	[H]C(CO)(CO)OC(=O)CCCCCC\C=C/C\C=C/C\C=C/C\C=C/CC	379.283	2.54869			37022.1		85605.7	46649	50777.4	42029.4			51153	82311.4	51587.7	150900		70476.9	48346.9	71850.7	120538
C23H38O4	MG(20:4(5Z,8Z,11Z,14Z)/0:0/0:0)	HMDB0011578	[H][C@](O)(CO)COC(=O)CCC\C=C/C\C=C/C\C=C/C\C=C/CCCCC	379.283	2.54869			37022.1		85605.7	46649	50777.4	42029.4			51153	82311.4	51587.7	150900		70476.9	48346.9	71850.7	120538
C23H38O4	MG(20:4(8Z,11Z,14Z,17Z)/0:0/0:0)	HMDB0011579	[H][C@](O)(CO)COC(=O)CCCCCC\C=C/C\C=C/C\C=C/C\C=C/CC	379.283	2.54869			37022.1		85605.7	46649	50777.4	42029.4			51153	82311.4	51587.7	150900		70476.9	48346.9	71850.7	120538
C23H38O4	1-Acetoxy-2-hydroxy-5,12,15-heneicosatrien-4-one	HMDB0035273	CCCCC\C=C/C\C=C/CCCCC\C=C\C(=O)C[C@@H](O)COC(C)=O	379.283	2.54869			37022.1		85605.7	46649	50777.4	42029.4			51153	82311.4	51587.7	150900		70476.9	48346.9	71850.7	120538
C23H38O4	[12]-Gingerol	HMDB0036356	CCCCCCCCCCCC(O)CC(=O)CCC1=CC(OC)=C(O)C=C1	379.283	2.54869			37022.1		85605.7	46649	50777.4	42029.4			51153	82311.4	51587.7	150900		70476.9	48346.9	71850.7	120538
C23H38O4	Persenone A	HMDB0036568	CCCCC\C=C/C\C=C/CCCCC\C=C\C(=O)CC(O)COC(C)=O	379.283	2.54869			37022.1		85605.7	46649	50777.4	42029.4			51153	82311.4	51587.7	150900		70476.9	48346.9	71850.7	120538
C21H26O4	7-(4-Hydroxy-3-methoxyphenyl)-5-methoxy-1-phenyl-3-heptanone	HMDB0029525	COC(CCC1=CC(OC)=C(O)C=C1)CC(=O)CCC1=CC=CC=C1	343.19	2.72788			94326.5		49399	67886.4	48699.6	58596.6			21153.7	39460.6	26794.6	41671.5		39249.8	14193.5	14519.3	47531.9
C47H76NO8P	PE(20:3(5Z,8Z,11Z)/22:6(4Z,7Z,10Z,13Z,16Z,19Z))	HMDB0009342	[H][C@@](COC(=O)CCC\C=C/C\C=C/C\C=C/CCCCCCCC)(COP(O)(=O)OCCN)OC(=O)CC\C=C/C\C=C/C\C=C/C\C=C/C\C=C/C\C=C/CC	814.542	4.45647			10000		10000	10000	10000	10000			10000	10000	10000	35175.4		10000	13428.8	10000	10000
C47H76NO8P	PE(20:3(8Z,11Z,14Z)/22:6(4Z,7Z,10Z,13Z,16Z,19Z))	HMDB0009375	[H][C@@](COC(=O)CCCCCC\C=C/C\C=C/C\C=C/CCCCC)(COP(O)(=O)OCCN)OC(=O)CC\C=C/C\C=C/C\C=C/C\C=C/C\C=C/C\C=C/CC	814.542	4.45647			10000		10000	10000	10000	10000			10000	10000	10000	35175.4		10000	13428.8	10000	10000
C47H76NO8P	PE(20:4(5Z,8Z,11Z,14Z)/22:5(4Z,7Z,10Z,13Z,16Z))	HMDB0009406	[H][C@@](COC(=O)CCC\C=C/C\C=C/C\C=C/C\C=C/CCCCC)(COP(O)(=O)OCCN)OC(=O)CC\C=C/C\C=C/C\C=C/C\C=C/C\C=C/CCCCC	814.542	4.45647			10000		10000	10000	10000	10000			10000	10000	10000	35175.4		10000	13428.8	10000	10000
C47H76NO8P	PE(20:4(5Z,8Z,11Z,14Z)/22:5(7Z,10Z,13Z,16Z,19Z))	HMDB0009407	[H][C@@](COC(=O)CCC\C=C/C\C=C/C\C=C/C\C=C/CCCCC)(COP(O)(=O)OCCN)OC(=O)CCCCC\C=C/C\C=C/C\C=C/C\C=C/C\C=C/CC	814.542	4.45647			10000		10000	10000	10000	10000			10000	10000	10000	35175.4		10000	13428.8	10000	10000
C47H76NO8P	PE(20:4(8Z,11Z,14Z,17Z)/22:5(4Z,7Z,10Z,13Z,16Z))	HMDB0009439	[H][C@@](COC(=O)CCCCCC\C=C/C\C=C/C\C=C/C\C=C/CC)(COP(O)(=O)OCCN)OC(=O)CC\C=C/C\C=C/C\C=C/C\C=C/C\C=C/CCCCC	814.542	4.45647			10000		10000	10000	10000	10000			10000	10000	10000	35175.4		10000	13428.8	10000	10000
C47H76NO8P	PE(20:4(8Z,11Z,14Z,17Z)/22:5(7Z,10Z,13Z,16Z,19Z))	HMDB0009440	[H][C@@](COC(=O)CCCCCC\C=C/C\C=C/C\C=C/C\C=C/CC)(COP(O)(=O)OCCN)OC(=O)CCCCC\C=C/C\C=C/C\C=C/C\C=C/C\C=C/CC	814.542	4.45647			10000		10000	10000	10000	10000			10000	10000	10000	35175.4		10000	13428.8	10000	10000
C47H76NO8P	PE(20:5(5Z,8Z,11Z,14Z,17Z)/22:4(7Z,10Z,13Z,16Z))	HMDB0009471	[H][C@@](COC(=O)CCC\C=C/C\C=C/C\C=C/C\C=C/C\C=C/CC)(COP(O)(=O)OCCN)OC(=O)CCCCC\C=C/C\C=C/C\C=C/C\C=C/CCCCC	814.542	4.45647			10000		10000	10000	10000	10000			10000	10000	10000	35175.4		10000	13428.8	10000	10000
C47H76NO8P	PE(22:4(7Z,10Z,13Z,16Z)/20:5(5Z,8Z,11Z,14Z,17Z))	HMDB0009598	[H][C@@](COC(=O)CCCCC\C=C/C\C=C/C\C=C/C\C=C/CCCCC)(COP(O)(=O)OCCN)OC(=O)CCC\C=C/C\C=C/C\C=C/C\C=C/C\C=C/CC	814.542	4.45647			10000		10000	10000	10000	10000			10000	10000	10000	35175.4		10000	13428.8	10000	10000
C47H76NO8P	PE(22:5(4Z,7Z,10Z,13Z,16Z)/20:4(5Z,8Z,11Z,14Z))	HMDB0009630	[H][C@@](COC(=O)CC\C=C/C\C=C/C\C=C/C\C=C/C\C=C/CCCCC)(COP(O)(=O)OCCN)OC(=O)CCC\C=C/C\C=C/C\C=C/C\C=C/CCCCC	814.542	4.45647			10000		10000	10000	10000	10000			10000	10000	10000	35175.4		10000	13428.8	10000	10000
C47H76NO8P	PE(22:5(4Z,7Z,10Z,13Z,16Z)/20:4(8Z,11Z,14Z,17Z))	HMDB0009631	[H][C@@](COC(=O)CC\C=C/C\C=C/C\C=C/C\C=C/C\C=C/CCCCC)(COP(O)(=O)OCCN)OC(=O)CCCCCC\C=C/C\C=C/C\C=C/C\C=C/CC	814.542	4.45647			10000		10000	10000	10000	10000			10000	10000	10000	35175.4		10000	13428.8	10000	10000
C47H76NO8P	PE(22:5(7Z,10Z,13Z,16Z,19Z)/20:4(5Z,8Z,11Z,14Z))	HMDB0009663	[H][C@@](COC(=O)CCCCC\C=C/C\C=C/C\C=C/C\C=C/C\C=C/CC)(COP(O)(=O)OCCN)OC(=O)CCC\C=C/C\C=C/C\C=C/C\C=C/CCCCC	814.542	4.45647			10000		10000	10000	10000	10000			10000	10000	10000	35175.4		10000	13428.8	10000	10000
C47H76NO8P	PE(22:5(7Z,10Z,13Z,16Z,19Z)/20:4(8Z,11Z,14Z,17Z))	HMDB0009664	[H][C@@](COC(=O)CCCCC\C=C/C\C=C/C\C=C/C\C=C/C\C=C/CC)(COP(O)(=O)OCCN)OC(=O)CCCCCC\C=C/C\C=C/C\C=C/C\C=C/CC	814.542	4.45647			10000		10000	10000	10000	10000			10000	10000	10000	35175.4		10000	13428.8	10000	10000
C47H76NO8P	PE(22:6(4Z,7Z,10Z,13Z,16Z,19Z)/20:3(5Z,8Z,11Z))	HMDB0009694	[H][C@@](COC(=O)CC\C=C/C\C=C/C\C=C/C\C=C/C\C=C/C\C=C/CC)(COP(O)(=O)OCCN)OC(=O)CCC\C=C/C\C=C/C\C=C/CCCCCCCC	814.542	4.45647			10000		10000	10000	10000	10000			10000	10000	10000	35175.4		10000	13428.8	10000	10000
C47H76NO8P	PE(22:6(4Z,7Z,10Z,13Z,16Z,19Z)/20:3(8Z,11Z,14Z))	HMDB0009695	[H][C@@](COC(=O)CC\C=C/C\C=C/C\C=C/C\C=C/C\C=C/C\C=C/CC)(COP(O)(=O)OCCN)OC(=O)CCCCCC\C=C/C\C=C/C\C=C/CCCCC	814.542	4.45647			10000		10000	10000	10000	10000			10000	10000	10000	35175.4		10000	13428.8	10000	10000
C47H76NO8P	PE-NMe2(18:3(6Z,9Z,12Z)/22:6(4Z,7Z,10Z,13Z,16Z,19Z))	HMDB0114120	[H]C(COC(=O)CCCC\C=C/C\C=C/C\C=C/CCCCC)(COP(O)(=O)OCCN(C)C)OC(=O)CC\C=C/C\C=C/C\C=C/C\C=C/C\C=C/C\C=C/CC	814.542	4.45647			10000		10000	10000	10000	10000			10000	10000	10000	35175.4		10000	13428.8	10000	10000
C47H76NO8P	PE-NMe2(18:3(9Z,12Z,15Z)/22:6(4Z,7Z,10Z,13Z,16Z,19Z))	HMDB0114149	[H]C(COC(=O)CCCCCCC\C=C/C\C=C/C\C=C/CC)(COP(O)(=O)OCCN(C)C)OC(=O)CC\C=C/C\C=C/C\C=C/C\C=C/C\C=C/C\C=C/CC	814.542	4.45647			10000		10000	10000	10000	10000			10000	10000	10000	35175.4		10000	13428.8	10000	10000
C47H76NO8P	PE-NMe2(18:4(6Z,9Z,12Z,15Z)/22:5(4Z,7Z,10Z,13Z,16Z))	HMDB0114176	[H]C(COC(=O)CCCC\C=C/C\C=C/C\C=C/C\C=C/CC)(COP(O)(=O)OCCN(C)C)OC(=O)CC\C=C/C\C=C/C\C=C/C\C=C/C\C=C/CCCCC	814.542	4.45647			10000		10000	10000	10000	10000			10000	10000	10000	35175.4		10000	13428.8	10000	10000
C47H76NO8P	PE-NMe2(18:4(6Z,9Z,12Z,15Z)/22:5(7Z,10Z,13Z,16Z,19Z))	HMDB0114177	[H]C(COC(=O)CCCC\C=C/C\C=C/C\C=C/C\C=C/CC)(COP(O)(=O)OCCN(C)C)OC(=O)CCCCC\C=C/C\C=C/C\C=C/C\C=C/C\C=C/CC	814.542	4.45647			10000		10000	10000	10000	10000			10000	10000	10000	35175.4		10000	13428.8	10000	10000
C47H76NO8P	PE-NMe2(20:4(5Z,8Z,11Z,14Z)/20:5(5Z,8Z,11Z,14Z,17Z))	HMDB0114342	[H]C(COC(=O)CCC\C=C/C\C=C/C\C=C/C\C=C/CCCCC)(COP(O)(=O)OCCN(C)C)OC(=O)CCC\C=C/C\C=C/C\C=C/C\C=C/C\C=C/CC	814.542	4.45647			10000		10000	10000	10000	10000			10000	10000	10000	35175.4		10000	13428.8	10000	10000
C47H76NO8P	PE-NMe2(20:4(8Z,11Z,14Z,17Z)/20:5(5Z,8Z,11Z,14Z,17Z))	HMDB0114371	[H]C(COC(=O)CCCCCC\C=C/C\C=C/C\C=C/C\C=C/CC)(COP(O)(=O)OCCN(C)C)OC(=O)CCC\C=C/C\C=C/C\C=C/C\C=C/C\C=C/CC	814.542	4.45647			10000		10000	10000	10000	10000			10000	10000	10000	35175.4		10000	13428.8	10000	10000
C47H76NO8P	PE-NMe2(20:5(5Z,8Z,11Z,14Z,17Z)/20:4(5Z,8Z,11Z,14Z))	HMDB0114398	[H]C(COC(=O)CCC\C=C/C\C=C/C\C=C/C\C=C/C\C=C/CC)(COP(O)(=O)OCCN(C)C)OC(=O)CCC\C=C/C\C=C/C\C=C/C\C=C/CCCCC	814.542	4.45647			10000		10000	10000	10000	10000			10000	10000	10000	35175.4		10000	13428.8	10000	10000
C47H76NO8P	PE-NMe2(20:5(5Z,8Z,11Z,14Z,17Z)/20:4(8Z,11Z,14Z,17Z))	HMDB0114399	[H]C(COC(=O)CCC\C=C/C\C=C/C\C=C/C\C=C/C\C=C/CC)(COP(O)(=O)OCCN(C)C)OC(=O)CCCCCC\C=C/C\C=C/C\C=C/C\C=C/CC	814.542	4.45647			10000		10000	10000	10000	10000			10000	10000	10000	35175.4		10000	13428.8	10000	10000
C47H76NO8P	PE-NMe2(22:5(4Z,7Z,10Z,13Z,16Z)/18:4(6Z,9Z,12Z,15Z))	HMDB0114533	[H]C(COC(=O)CC\C=C/C\C=C/C\C=C/C\C=C/C\C=C/CCCCC)(COP(O)(=O)OCCN(C)C)OC(=O)CCCC\C=C/C\C=C/C\C=C/C\C=C/CC	814.542	4.45647			10000		10000	10000	10000	10000			10000	10000	10000	35175.4		10000	13428.8	10000	10000
C47H76NO8P	PE-NMe2(22:5(7Z,10Z,13Z,16Z,19Z)/18:4(6Z,9Z,12Z,15Z))	HMDB0114560	[H]C(COC(=O)CCCCC\C=C/C\C=C/C\C=C/C\C=C/C\C=C/CC)(COP(O)(=O)OCCN(C)C)OC(=O)CCCC\C=C/C\C=C/C\C=C/C\C=C/CC	814.542	4.45647			10000		10000	10000	10000	10000			10000	10000	10000	35175.4		10000	13428.8	10000	10000
C47H76NO8P	PE-NMe2(22:6(4Z,7Z,10Z,13Z,16Z,19Z)/18:3(6Z,9Z,12Z))	HMDB0114585	[H]C(COC(=O)CC\C=C/C\C=C/C\C=C/C\C=C/C\C=C/C\C=C/CC)(COP(O)(=O)OCCN(C)C)OC(=O)CCCC\C=C/C\C=C/C\C=C/CCCCC	814.542	4.45647			10000		10000	10000	10000	10000			10000	10000	10000	35175.4		10000	13428.8	10000	10000
C47H76NO8P	PE-NMe2(22:6(4Z,7Z,10Z,13Z,16Z,19Z)/18:3(9Z,12Z,15Z))	HMDB0114586	[H]C(COC(=O)CC\C=C/C\C=C/C\C=C/C\C=C/C\C=C/C\C=C/CC)(COP(O)(=O)OCCN(C)C)OC(=O)CCCCCCC\C=C/C\C=C/C\C=C/CC	814.542	4.45647			10000		10000	10000	10000	10000			10000	10000	10000	35175.4		10000	13428.8	10000	10000
C15H24O4	4,11,13,15-Tetrahydroridentin B	HMDB0036150	[H][C@@]12[C@H]3OC(=O)[C@@H](C)[C@@H]3CC[C@@]1(C)[C@H](O)C[C@H](O)[C@@H]2C	269.176	6.86666			22561.8		14111.2	13807.6	41542.1	48020.3			42959.5	40374.8	31276.6	46204.1		37757.5	31246.3	10000	33016.1
C15H24O4	1-(3-Furanyl)-6,7-dihydroxy-4,8-dimethyl-1-nonanone	HMDB0038153	CC(C)C(O)C(O)CC(C)CCC(=O)C1=COC=C1	269.176	6.86666			22561.8		14111.2	13807.6	41542.1	48020.3			42959.5	40374.8	31276.6	46204.1		37757.5	31246.3	10000	33016.1
C15H24O4	3,11,12-Trihydroxy-1(10)-spirovetiven-2-one	HMDB0038154	CC1C(O)C(=O)C=C(C)C11CCC(C1)C(C)(O)CO	269.176	6.86666			22561.8		14111.2	13807.6	41542.1	48020.3			42959.5	40374.8	31276.6	46204.1		37757.5	31246.3	10000	33016.1
C15H24O4	Acoric acid	HMDB0038165	CC(C)C(=O)[C@]1(CC[C@@H](C)C(=O)C1)[C@@H](C)CC(O)=O	269.176	6.86666			22561.8		14111.2	13807.6	41542.1	48020.3			42959.5	40374.8	31276.6	46204.1		37757.5	31246.3	10000	33016.1
C15H24O4	Bisacurone epoxide	HMDB0038503	CC(CC(=O)C=C(C)C)C1CC(O)C(C)(O)C2OC12	269.176	6.86666			22561.8		14111.2	13807.6	41542.1	48020.3			42959.5	40374.8	31276.6	46204.1		37757.5	31246.3	10000	33016.1
C15H24O4	Deoxydihydro-artemisinin	HMDB0060570	C[C@@H]1CC[C@H]2[C@@H](C)C(O)O[C@@H]3OC4(C)CC[C@@H]1[C@@]23O4	269.176	6.86666			22561.8		14111.2	13807.6	41542.1	48020.3			42959.5	40374.8	31276.6	46204.1		37757.5	31246.3	10000	33016.1
C15H24O4	Prostaglandin lactone-diol	HMDB0240213	[H][C@]12C[C@@H](O)[C@H](\C=C\[C@@H](O)CCCCC)[C@@]1([H])CC(=O)O2	269.176	6.86666			22561.8		14111.2	13807.6	41542.1	48020.3			42959.5	40374.8	31276.6	46204.1		37757.5	31246.3	10000	33016.1
C42H76O5	DG(20:1n9/0:0/18:2n6)	HMDB0056220	[H][C@@](O)(COC(=O)CCCCCCCCC\C=C/CCCCCCCC)COC(=O)CCCCCCC\C=C/C\C=C/CCCCCC	661.579	2.4501			157093		118324	127208	81946.3	108609			10000	10000	32841.9	31710		62057	62421	69125.9	113295
C11H17NO6	Fumarycarnitine	HMDB0013134	[O-]C(=O)C[C@H](OC(=O)\C=C\C(O)=O)C[N+](C)(C)C	260.113	6.97617			14070.7		10000	10000	10000	20109.4			38114.5	29178.9	12449.8	22411.1		10000	10000	11768.7	19628.7
C11H17NO6	Osmaronin	HMDB0032769	C\C(COC1OC(CO)C(O)C(O)C1O)=C/C#N	260.113	6.97617			14070.7		10000	10000	10000	20109.4			38114.5	29178.9	12449.8	22411.1		10000	10000	11768.7	19628.7
C9H13NO4	2-Acetyl-1,5,6,7-tetrahydro-6-hydroxy-7-(hydroxymethyl)-4H-azepine-4-one	HMDB0035177	CC(=O)C1=CC(=O)CC(O)C(CO)N1	200.091	13.5308			10000		10000	10000	10000	10000			10000	22214.6	10000	10000		10000	10000	10000	44184.7
C6H13O10P	6-Phosphogluconic acid	HMDB0001316	O[C@H](COP(O)(O)=O)[C@@H](O)[C@H](O)[C@@H](O)C(O)=O	277.032	13.8187			10000		38077.7	32267.4	10782.8	33386.9			10000	10000	10000	10000		37419.6	82450.5	120358	203535
C6H13O10P	2-Carboxyarabinitol 5-phosphate	HMDB0040924	OCC(O)(C(O)C(O)COP(O)(O)=O)C(O)=O	277.032	13.8187			10000		38077.7	32267.4	10782.8	33386.9			10000	10000	10000	10000		37419.6	82450.5	120358	203535
C6H13O10P	6-phosphonatooxy-D-gluconate	HMDB0062800	[H][C@@](O)(COP([O-])([O-])=O)[C@@]([H])(O)[C@]([H])(O)[C@@]([H])(O)C([O-])=O	277.032	13.8187			10000		38077.7	32267.4	10782.8	33386.9			10000	10000	10000	10000		37419.6	82450.5	120358	203535
C17H30O	(Z)-9-Cycloheptadecen-1-one	HMDB0031336	O=C1CCCCCCC\C=C\CCCCCCC1	251.237	2.53011			48590.9		34694.1	32476	36211.2	48958.7			81102.9	100856	82446.9	127016		69680.6	56123.7	56127.8	91820.4
C17H30O	8,11-Heptadecadienal	HMDB0041334	CCCCC\C=C/C\C=C\CCCCCCC=O	251.237	2.53011			48590.9		34694.1	32476	36211.2	48958.7			81102.9	100856	82446.9	127016		69680.6	56123.7	56127.8	91820.4
C12H18O3	Jasmonic acid	HMDB0032797	CC\C=C/C[C@@H]1[C@@H](CC(O)=O)CCC1=O	211.132	6.55816			10754.2		10000	13411.5	16116.7	14592.3			10000	10000	14760.5	23805.5		10539.2	10000	16882.7	16947.8
C12H18O3	Sedanonic acid	HMDB0032871	CCCCC(=O)C1CCCC=C1C(O)=O	211.132	6.55816			10754.2		10000	13411.5	16116.7	14592.3			10000	10000	14760.5	23805.5		10539.2	10000	16882.7	16947.8
C12H18O3	Dihydro-3-(2-octenyl)-2,5-furandione	HMDB0033102	CCCCC\C=C\CC1CC(=O)OC1=O	211.132	6.55816			10754.2		10000	13411.5	16116.7	14592.3			10000	10000	14760.5	23805.5		10539.2	10000	16882.7	16947.8
C12H18O3	(R)-8-Acetoxycarvotanacetone	HMDB0037104	CC(=O)OC(C)(C)C1CC=C(C)C(=O)C1	211.132	6.55816			10754.2		10000	13411.5	16116.7	14592.3			10000	10000	14760.5	23805.5		10539.2	10000	16882.7	16947.8
C12H18O3	1-Benzyloxy-1-(2-methoxyethoxy)ethane	HMDB0037135	COCCOC(C)OCC1=CC=CC=C1	211.132	6.55816			10754.2		10000	13411.5	16116.7	14592.3			10000	10000	14760.5	23805.5		10539.2	10000	16882.7	16947.8
C12H18O3	4-(Butoxymethyl)-2-methoxyphenol	HMDB0037642	CCCCOCC1=CC(OC)=C(O)C=C1	211.132	6.55816			10754.2		10000	13411.5	16116.7	14592.3			10000	10000	14760.5	23805.5		10539.2	10000	16882.7	16947.8
C12H18O3	Isoamyl 2-furonpropionate	HMDB0037735	CC(C)CCOC(=O)CCC1=CC=CO1	211.132	6.55816			10754.2		10000	13411.5	16116.7	14592.3			10000	10000	14760.5	23805.5		10539.2	10000	16882.7	16947.8
C12H18O3	Dihydro-3-(1-octenyl)-2,5-furandione	HMDB0037816	CCCCCC\C=C\C1CC(=O)OC1=O	211.132	6.55816			10754.2		10000	13411.5	16116.7	14592.3			10000	10000	14760.5	23805.5		10539.2	10000	16882.7	16947.8
C12H18O3	3-Ethenyl-2,5-dimethyl-4-oxohex-5-en-2-yl acetate	HMDB0041573	CC(=O)OC(C)(C)C(C=C)C(=O)C(C)=C	211.132	6.55816			10754.2		10000	13411.5	16116.7	14592.3			10000	10000	14760.5	23805.5		10539.2	10000	16882.7	16947.8
C5H8N4O3S2	Methazolamide	HMDB0014841	CN1N=C(S\C1=N/C(C)=O)S(N)(=O)=O	237.01	17.8196			10759.1		34554.8	38274.9	28749.5	38950			23879	18471.8	18786.2	31522.6		12659.4	14385	13113.3	23254.6
C17H28N4O8P2S	3-Methyl-1-hydroxybutyl-ThPP	HMDB0006865	CC(C)CC(O)C1=[N+](CC2=C(N)N=C(C)N=C2)C(C)=C(CCOP(O)(=O)OP(O)(O)=O)S1	511.116	10.6486			10000		10000	10961.6	14794.1	22542.4			24460.1	11069	12056.4	25628.2		10000	10000	10000	10000
C17H28N4O8P2S	2-Methyl-1-hydroxybutyl-ThPP	HMDB0012310	CC[C@H](C)C(O)C1=[N+](CC2=CN=C(C)N=C2N)C(C)=C(CCOP(O)(=O)OP(O)(O)=O)S1	511.116	10.6486			10000		10000	10961.6	14794.1	22542.4			24460.1	11069	12056.4	25628.2		10000	10000	10000	10000
C30H50O	(S)-2,3-Epoxysqualene	HMDB0001188	CC(C)=CCC\C(C)=C\CC\C(C)=C/CC\C=C(/C)CC\C=C(\C)CC[C@]1([H])OC1(C)C	427.394	2.45462			36488		88837.8	65042.2	43187.2	94507.8			251700	75867.4	83105.6	187036		62452.2	165391	45601.8	141340
C30H50O	Lanosterin	HMDB0001251	[H][C@@]1(CC[C@@]2(C)C3=C(CC[C@]12C)[C@@]1(C)CC[C@H](O)C(C)(C)[C@]1([H])CC3)[C@H](C)CCC=C(C)C	427.394	2.45462			36488		88837.8	65042.2	43187.2	94507.8			251700	75867.4	83105.6	187036		62452.2	165391	45601.8	141340
C30H50O	(3beta,4beta,5alpha,24Z)-4-Methylstigmasta-7,24(28)-dien-3-ol	HMDB0029420	C\C=C(/CCC(C)C1CCC2C3=CCC4C(C)C(O)CCC4(C)C3CCC12C)C(C)C	427.394	2.45462			36488		88837.8	65042.2	43187.2	94507.8			251700	75867.4	83105.6	187036		62452.2	165391	45601.8	141340
C30H50O	4,14-Dimethylergosta-8,25-dien-3-ol	HMDB0030079	CC(CCC(C)C(C)=C)C1CCC2(C)C3=C(CCC12C)C1(C)CCC(O)C(C)C1CC3	427.394	2.45462			36488		88837.8	65042.2	43187.2	94507.8			251700	75867.4	83105.6	187036		62452.2	165391	45601.8	141340
C30H50O	(3beta,4alpha,5alpha,23E)-4,14-Dimethylergosta-8,23-dien-3-ol	HMDB0030485	CC(C\C=C(/C)C(C)C)C1CCC2(C)C3=C(CCC12C)C1(C)CCC(O)C(C)C1CC3	427.394	2.45462			36488		88837.8	65042.2	43187.2	94507.8			251700	75867.4	83105.6	187036		62452.2	165391	45601.8	141340
C30H50O	Cycloeucalanone	HMDB0030506	CC(C)C(C)CCC(C)C1CCC2(C)C3CCC4C(C)C(=O)CCC44CC34CCC12C	427.394	2.45462			36488		88837.8	65042.2	43187.2	94507.8			251700	75867.4	83105.6	187036		62452.2	165391	45601.8	141340
C30H50O	(3beta,4alpha,5alpha,23E)-4,14-Dimethyl-9,19-cycloergost-23-en-3-ol	HMDB0030674	CC(C)C(\C)=C\CC(C)C1CCC2(C)C3CCC4C(C)C(O)CCC44CC34CCC12C	427.394	2.45462			36488		88837.8	65042.2	43187.2	94507.8			251700	75867.4	83105.6	187036		62452.2	165391	45601.8	141340
C30H50O	(3beta,5alpha)-4,4-Dimethylergosta-8,24(28)-dien-3-ol	HMDB0030912	CC(C)C(=C)CCC(C)C1CCC2C3=C(CCC12C)C1(C)CCC(O)C(C)(C)C1CC3	427.394	2.45462			36488		88837.8	65042.2	43187.2	94507.8			251700	75867.4	83105.6	187036		62452.2	165391	45601.8	141340
C30H50O	Euphol	HMDB0031438	[H][C@]1(CC[C@]2(C)C3=C(CC[C@@]12C)[C@@]1(C)CC[C@H](O)C(C)(C)[C@]1([H])CC3)[C@H](C)CCC=C(C)C	427.394	2.45462			36488		88837.8	65042.2	43187.2	94507.8			251700	75867.4	83105.6	187036		62452.2	165391	45601.8	141340
C30H50O	3-Epicycloeucalenol	HMDB0031957	CC(C)C(=C)CCC(C)C1CCC2(C)C3CCC4C(C)C(O)CCC44CC34CCC12C	427.394	2.45462			36488		88837.8	65042.2	43187.2	94507.8			251700	75867.4	83105.6	187036		62452.2	165391	45601.8	141340
C30H50O	24-Methyl-28-norcycloart-25-en-3-ol	HMDB0032144	CC(CCC(C)C(C)=C)C1CCC2(C)C3CCC4C(C)C(O)CCC44CC34CCC12C	427.394	2.45462			36488		88837.8	65042.2	43187.2	94507.8			251700	75867.4	83105.6	187036		62452.2	165391	45601.8	141340
C30H50O	Camelliol A	HMDB0033181	C\C(CCC1C(C)=CCC(O)C1(C)C)=C/CCC1=C(C)CCC2(C)CCC(C)(C)CC12	427.394	2.45462			36488		88837.8	65042.2	43187.2	94507.8			251700	75867.4	83105.6	187036		62452.2	165391	45601.8	141340
C30H50O	Camelliol C	HMDB0033195	CC(C)=CCC\C(C)=C/CC\C(C)=C\CC\C=C(\C)CCC1C(C)=CCC(O)C1(C)C	427.394	2.45462			36488		88837.8	65042.2	43187.2	94507.8			251700	75867.4	83105.6	187036		62452.2	165391	45601.8	141340
C30H50O	(3beta,4alpha,5alpha,9beta)-4,14-Dimethyl-9,19-cycloergost-24-en-3-ol	HMDB0033595	CC(CCC(C)=C(C)C)C1CCC2(C)C3CCC4C(C)C(O)CCC44CC34CCC12C	427.394	2.45462			36488		88837.8	65042.2	43187.2	94507.8			251700	75867.4	83105.6	187036		62452.2	165391	45601.8	141340
C30H50O	(3xi,4alpha,5alpha,14alpha)-4,14-Dimethylergosta-8,24-dien-3-ol	HMDB0033596	CC(CCC(C)=C(C)C)C1CCC2(C)C3=C(CCC12C)C1(C)CCC(O)C(C)C1CC3	427.394	2.45462			36488		88837.8	65042.2	43187.2	94507.8			251700	75867.4	83105.6	187036		62452.2	165391	45601.8	141340
C30H50O	25-Methylgramisterol	HMDB0033684	CC(CCC(=C)C(C)(C)C)C1CCC2C3=CCC4C(C)C(O)CCC4(C)C3CCC12C	427.394	2.45462			36488		88837.8	65042.2	43187.2	94507.8			251700	75867.4	83105.6	187036		62452.2	165391	45601.8	141340
C30H50O	29-Methylisofucosterol	HMDB0034066	CC\C=C(\CCC(C)C1CCC2C3CC=C4CC(O)CCC4(C)C3CCC12C)C(C)C	427.394	2.45462			36488		88837.8	65042.2	43187.2	94507.8			251700	75867.4	83105.6	187036		62452.2	165391	45601.8	141340
C30H50O	(3beta,4alpha,5alpha,24Z)-4-Methylstigmasta-8(14),24(28)-dien-3-ol	HMDB0034348	C\C=C(\CCC(C)C1CCC2=C3CCC4C(C)C(O)CCC4(C)C3CCC12C)C(C)C	427.394	2.45462			36488		88837.8	65042.2	43187.2	94507.8			251700	75867.4	83105.6	187036		62452.2	165391	45601.8	141340
C30H50O	Taraxerol	HMDB0034920	CC1(C)CCC2(C)CC=C3C4(C)CCC5C(C)(C)C(O)CCC5(C)C4CCC3(C)C2C1	427.394	2.45462			36488		88837.8	65042.2	43187.2	94507.8			251700	75867.4	83105.6	187036		62452.2	165391	45601.8	141340
C30H50O	3beta-Tirucalla-7,24-dien-3-ol	HMDB0034929	CC(CCC=C(C)C)C1CCC2(C)C3=CCC4C(C)(C)C(O)CCC4(C)C3CCC12C	427.394	2.45462			36488		88837.8	65042.2	43187.2	94507.8			251700	75867.4	83105.6	187036		62452.2	165391	45601.8	141340
C30H50O	alpha-Fernenol	HMDB0034986	CC(C)C1CCC2C1(C)CCC1(C)C3CCC4C(C)(C)C(O)CCC4(C)C3=CCC21C	427.394	2.45462			36488		88837.8	65042.2	43187.2	94507.8			251700	75867.4	83105.6	187036		62452.2	165391	45601.8	141340
C30H50O	3-Epimoretenol	HMDB0035123	CC(=C)C1CCC2(C)C1CCC1(C)C2CCC2C3(C)CCC(O)C(C)(C)C3CCC12C	427.394	2.45462			36488		88837.8	65042.2	43187.2	94507.8			251700	75867.4	83105.6	187036		62452.2	165391	45601.8	141340
C30H50O	Parkeol	HMDB0035128	[H][C@@]12CC[C@@]3([H])C(C)(C)C(O)CC[C@]3(C)C1=CC[C@]1(C)[C@H](CC[C@@]21C)[C@H](C)CCC=C(C)C	427.394	2.45462			36488		88837.8	65042.2	43187.2	94507.8			251700	75867.4	83105.6	187036		62452.2	165391	45601.8	141340
C30H50O	Dammaradienol	HMDB0035611	CC(C)=CCCC(=C)C1CCC2(C)C1CCC1C3(C)CCC(O)C(C)(C)C3CCC21C	427.394	2.45462			36488		88837.8	65042.2	43187.2	94507.8			251700	75867.4	83105.6	187036		62452.2	165391	45601.8	141340
C30H50O	gamma-Taraxasterol	HMDB0035809	CC1C2C3CCC4C5(C)CCC(O)C(C)(C)C5CCC4(C)C3(C)CCC2(C)CC=C1C	427.394	2.45462			36488		88837.8	65042.2	43187.2	94507.8			251700	75867.4	83105.6	187036		62452.2	165391	45601.8	141340
C30H50O	Taraxasterol	HMDB0035920	CC1C2C3CCC4C5(C)CCC(O)C(C)(C)C5CCC4(C)C3(C)CCC2(C)CCC1=C	427.394	2.45462			36488		88837.8	65042.2	43187.2	94507.8			251700	75867.4	83105.6	187036		62452.2	165391	45601.8	141340
C30H50O	Mangiferursanone	HMDB0036017	CC1CCC2(C)CCC3(C)C(CCC4C5(C)CCC(=O)C(C)(C)C5CCC34C)C2C1C	427.394	2.45462			36488		88837.8	65042.2	43187.2	94507.8			251700	75867.4	83105.6	187036		62452.2	165391	45601.8	141340
C30H50O	Cycloartenol	HMDB0036591	CC(CCC=C(C)C)C1CCC2(C)C3CCC4C5(CC35CCC12C)CCC(O)C4(C)C	427.394	2.45462			36488		88837.8	65042.2	43187.2	94507.8			251700	75867.4	83105.6	187036		62452.2	165391	45601.8	141340
C30H50O	Epi-alpha-amyrin	HMDB0036657	[H][C@@]12[C@H](C)[C@@H](C)CC[C@]1(C)CC[C@]1(C)C2=CCC2[C@@]3(C)CC[C@H](O)C(C)(C)C3CC[C@@]12C	427.394	2.45462			36488		88837.8	65042.2	43187.2	94507.8			251700	75867.4	83105.6	187036		62452.2	165391	45601.8	141340
C30H50O	12beta-20-Ursen-12-ol	HMDB0036676	[H][C@@]12[C@@H](C)C(C)=CC[C@]1(C)CC[C@]1(C)[C@]2([H])[C@H](O)CC2[C@@]3(C)CCCC(C)(C)C3CC[C@@]12C	427.394	2.45462			36488		88837.8	65042.2	43187.2	94507.8			251700	75867.4	83105.6	187036		62452.2	165391	45601.8	141340
C30H50O	Isomultiflorenol	HMDB0036758	CC1(C)CCC2(C)CCC3(C)C4=C(CCC3(C)C2C1)C1(C)CCC(O)C(C)(C)C1CC4	427.394	2.45462			36488		88837.8	65042.2	43187.2	94507.8			251700	75867.4	83105.6	187036		62452.2	165391	45601.8	141340
C30H50O	Cymbopogonol	HMDB0036904	CC(C)C1CCC2(C)CCC3(C)C4CCC5(C)C(CCC(O)C5=C)C4(C)CCC3(C)C12	427.394	2.45462			36488		88837.8	65042.2	43187.2	94507.8			251700	75867.4	83105.6	187036		62452.2	165391	45601.8	141340
C30H50O	Tirucallol	HMDB0037032	[H][C@]1(CC[C@]2(C)C3=C(CC[C@@]12C)[C@@]1(C)CC[C@H](O)C(C)(C)[C@]1([H])CC3)[C@@H](C)CCC=C(C)C	427.394	2.45462			36488		88837.8	65042.2	43187.2	94507.8			251700	75867.4	83105.6	187036		62452.2	165391	45601.8	141340
C30H50O	Cymbopogone	HMDB0037053	CC(C)C1CCC2(C)CCC3(C)C4CCC5(C)C(C)C(=O)CCC5C4(C)CCC3(C)C12	427.394	2.45462			36488		88837.8	65042.2	43187.2	94507.8			251700	75867.4	83105.6	187036		62452.2	165391	45601.8	141340
C30H50O	Palestinol	HMDB0037799	CC(=C)C1CCC2(C)CCC3(C)C(CCC4C5(C)CC(O)CC(C)(C)C5CCC34C)C12	427.394	2.45462			36488		88837.8	65042.2	43187.2	94507.8			251700	75867.4	83105.6	187036		62452.2	165391	45601.8	141340
C30H50O	3beta-Cucurbita-5,24-dien-3-ol	HMDB0038695	CC(CCC=C(C)C)C1CCC2(C)C3CC=C4C(CCC(O)C4(C)C)C3(C)CCC12C	427.394	2.45462			36488		88837.8	65042.2	43187.2	94507.8			251700	75867.4	83105.6	187036		62452.2	165391	45601.8	141340
C30H50O	(3beta,4alpha,5alpha,24Z)-4-Methylstigmasta-8,24(28)-dien-3-ol	HMDB0039440	C\C=C(\CCC(C)C1CCC2C3=C(CCC12C)C1(C)CCC(O)C(C)C1CC3)C(C)C	427.394	2.45462			36488		88837.8	65042.2	43187.2	94507.8			251700	75867.4	83105.6	187036		62452.2	165391	45601.8	141340
C30H50O	(3beta,4alpha,5alpha)-4,14-Dimethylergosta-9(11),24(28)-dien-3-ol	HMDB0039445	CC(C)C(=C)CCC(C)C1CCC2(C)C3CCC4C(C)C(O)CCC4(C)C3=CCC12C	427.394	2.45462			36488		88837.8	65042.2	43187.2	94507.8			251700	75867.4	83105.6	187036		62452.2	165391	45601.8	141340
C30H50O	3beta-12,21-Baccharadien-3-ol	HMDB0040777	CC(C)=CCCC1(C)CCC2(C)C(C1)=CCC1C3(C)CCC(O)C(C)(C)C3CCC21C	427.394	2.45462			36488		88837.8	65042.2	43187.2	94507.8			251700	75867.4	83105.6	187036		62452.2	165391	45601.8	141340
C30H50O	(3S)-2,3-epoxy-2,3-dihydrosqualene	HMDB0059621	CC(C)=CCC\C(C)=C\CC\C(C)=C\CC\C=C(/C)CC\C=C(/C)CC[C@@H]1OC1(C)C	427.394	2.45462			36488		88837.8	65042.2	43187.2	94507.8			251700	75867.4	83105.6	187036		62452.2	165391	45601.8	141340
C16H19N3S	Isothipendyl	HMDB0015692	CC(CN1C2=CC=CC=C2SC2=C1N=CC=C2)N(C)C	286.136	2.85783			49618		68353.9	54714.7	21055.8	72598.2			11393.1	11890.9	10140.8	22128.6		35442.4	10000	15258.9	20537
C10H17NO	Myrtine	HMDB0030371	CC1CC(=O)CC2CCCCN12	168.138	3.98156			33333.6		37819.2	25525.9	26565.2	42957.4			43530.9	36841.9	86090.3	139650		55821.4	74014.6	60644.7	53084.1
C10H17NO	Buccoxime	HMDB0036030	CC12CCC(C)(CCC1)C2=NO	168.138	3.98156			33333.6		37819.2	25525.9	26565.2	42957.4			43530.9	36841.9	86090.3	139650		55821.4	74014.6	60644.7	53084.1
C10H17NO	4-Ethyl-5-pentyloxazole	HMDB0037864	CCCCCC1=C(CC)N=CO1	168.138	3.98156			33333.6		37819.2	25525.9	26565.2	42957.4			43530.9	36841.9	86090.3	139650		55821.4	74014.6	60644.7	53084.1
C10H17NO	2,4-Diethyl-5-propyloxazole	HMDB0037883	CCCC1=C(CC)N=C(CC)O1	168.138	3.98156			33333.6		37819.2	25525.9	26565.2	42957.4			43530.9	36841.9	86090.3	139650		55821.4	74014.6	60644.7	53084.1
C10H17NO	2-Butyl-5-ethyl-4-methyloxazole	HMDB0037884	CCCCC1=NC(C)=C(CC)O1	168.138	3.98156			33333.6		37819.2	25525.9	26565.2	42957.4			43530.9	36841.9	86090.3	139650		55821.4	74014.6	60644.7	53084.1
C10H17NO	5-Butyl-4-ethyl-2-methyloxazole	HMDB0037885	CCCCC1=C(CC)N=C(C)O1	168.138	3.98156			33333.6		37819.2	25525.9	26565.2	42957.4			43530.9	36841.9	86090.3	139650		55821.4	74014.6	60644.7	53084.1
C10H17NO	2-Butyl-4-ethyl-5-methyloxazole	HMDB0037886	CCCCC1=NC(CC)=C(C)O1	168.138	3.98156			33333.6		37819.2	25525.9	26565.2	42957.4			43530.9	36841.9	86090.3	139650		55821.4	74014.6	60644.7	53084.1
C10H17NO	4,5-Dimethyl-2-pentyloxazole	HMDB0037887	CCCCCC1=NC(C)=C(C)O1	168.138	3.98156			33333.6		37819.2	25525.9	26565.2	42957.4			43530.9	36841.9	86090.3	139650		55821.4	74014.6	60644.7	53084.1
C10H17NO	4-Butyl-2-ethyl-5-methyloxazole	HMDB0037888	CCCCC1=C(C)OC(CC)=N1	168.138	3.98156			33333.6		37819.2	25525.9	26565.2	42957.4			43530.9	36841.9	86090.3	139650		55821.4	74014.6	60644.7	53084.1
C20H24N2O2	Quinine	HMDB0014611	[H][C@]1(C[C@@H]2CC[N@]1C[C@@H]2C=C)[C@H](O)C1=CC=NC2=CC=C(OC)C=C12	325.19	10.4661			10000		80544.7	191131	83803.9	126195			92894.4	62578.7	50580	106294		22999.1	10000	11358.5	26991.3
C20H24N2O2	Quinidine	HMDB0015044	[H][C@@]12CCN(C[C@@H]1C=C)[C@]([H])(C2)[C@@H](O)C1=C2C=C(OC)C=CC2=NC=C1	325.19	10.4661			10000		80544.7	191131	83803.9	126195			92894.4	62578.7	50580	106294		22999.1	10000	11358.5	26991.3
C17H24O3	Cyclandelate	HMDB0015586	CC1CC(CC(C)(C)C1)OC(=O)C(O)C1=CC=CC=C1	277.179	4.08531			10000		10000	10000	10000	10000			10000	10000	12121.1	19234.4		24986.1	10000	10000	24866.2
C17H24O3	[8]-Shogaol	HMDB0031463	CCCCCC=CC(=O)CCC1=CC(OC)=C(O)C=C1	277.179	4.08531			10000		10000	10000	10000	10000			10000	10000	12121.1	19234.4		24986.1	10000	10000	24866.2
C17H24O3	Panaquinquecol 2	HMDB0038938	CCCCCCCC1OC1C(O)C#CC#CC(O)C=C	277.179	4.08531			10000		10000	10000	10000	10000			10000	10000	12121.1	19234.4		24986.1	10000	10000	24866.2
C17H24O3	Ginsenoyne C	HMDB0038994	OC(CCCCCC=C)C(O)CC#CC#CC(O)C=C	277.179	4.08531			10000		10000	10000	10000	10000			10000	10000	12121.1	19234.4		24986.1	10000	10000	24866.2
C17H24O3	Ginsenoyne K	HMDB0040375	CCCCCCCC(OO)\C=C\C#CC#CC(O)C=C	277.179	4.08531			10000		10000	10000	10000	10000			10000	10000	12121.1	19234.4		24986.1	10000	10000	24866.2
C17H24O3	Panaquinquecol 7	HMDB0041201	CCCCCCCC1OC1CC#CC#CC(=O)CCO	277.179	4.08531			10000		10000	10000	10000	10000			10000	10000	12121.1	19234.4		24986.1	10000	10000	24866.2
C17H24O3	(4E)-1-(4-hydroxy-3-methoxyphenyl)dec-4-en-3-one	HMDB0137236	[H]\C(CCCCC)=C(\[H])C(=O)CCC1=CC(OC)=C(O)C=C1	277.179	4.08531			10000		10000	10000	10000	10000			10000	10000	12121.1	19234.4		24986.1	10000	10000	24866.2
C17H24O3	(1E)-1-(4-hydroxy-3-methoxyphenyl)dec-1-en-3-one	HMDB0137237	[H]\C(=C(\[H])C1=CC(OC)=C(O)C=C1)C(=O)CCCCCCC	277.179	4.08531			10000		10000	10000	10000	10000			10000	10000	12121.1	19234.4		24986.1	10000	10000	24866.2
C35H58O5	DG(14:1(9Z)/18:4(6Z,9Z,12Z,15Z)/0:0)	HMDB0007048	[H][C@](CO)(COC(=O)CCCCCCC\C=C/CCCC)OC(=O)CCCC\C=C/C\C=C/C\C=C/C\C=C/CC	559.434	2.43973			10144.7		14174.7	10000	11461	10000			118052	64383	111659	147440		48388.6	40721.2	10000	76160.4
C35H58O5	DG(18:4(6Z,9Z,12Z,15Z)/14:1(9Z)/0:0)	HMDB0007328	[H][C@](CO)(COC(=O)CCCC\C=C/C\C=C/C\C=C/C\C=C/CC)OC(=O)CCCCCCC\C=C/CCCC	559.434	2.43973			10144.7		14174.7	10000	11461	10000			118052	64383	111659	147440		48388.6	40721.2	10000	76160.4
C35H58O5	DG(14:1n5/0:0/18:4n3)	HMDB0056151	[H][C@](O)(COC(=O)CCCC\C=C/C\C=C/C\C=C/C\C=C/CC)COC(=O)CCC\C=C/CCCCCCCC	559.434	2.43973			10144.7		14174.7	10000	11461	10000			118052	64383	111659	147440		48388.6	40721.2	10000	76160.4
C29H46O4	(3beta,5alpha,9alpha,22E,24R)-3,5,9-Trihydroxy-23-methylergosta-7,22-dien-6-one	HMDB0032669	CC(C)C(C)C(\C)=C\C(C)C1CCC2C3=CC(=O)C4(O)CC(O)CCC4(C)C3(O)CCC12C	459.346	2.49415			38470.9		40551.7	32431.1	12806.6	32007.7			93389.4	45147.9	74783.7	90710.2		65951.4	32945.1	32631.3	89585.3
C29H46O4	(3beta,17alpha,23S)-17,23-Epoxy-3,29-dihydroxy-27-norlanost-8-en-24-one	HMDB0035142	CCC(=O)C1CC(C)C2(CCC3(C)C4=C(CCC23C)C2(C)CCC(O)C(C)(CO)C2CC4)O1	459.346	2.49415			38470.9		40551.7	32431.1	12806.6	32007.7			93389.4	45147.9	74783.7	90710.2		65951.4	32945.1	32631.3	89585.3
C29H46O4	2-(Methoxycarbonyl)-5-methyl-2,4-bis(3-methyl-2-butenyl)-6-(2-methyl-1-oxopropyl)-5-(4-methyl-3-pentenyl)cyclohexanone	HMDB0035995	COC(=O)C1(CC=C(C)C)CC(CC=C(C)C)C(C)(CCC=C(C)C)C(C(=O)C(C)C)C1=O	459.346	2.49415			38470.9		40551.7	32431.1	12806.6	32007.7			93389.4	45147.9	74783.7	90710.2		65951.4	32945.1	32631.3	89585.3
C35H54O8	Tetronasin	HMDB0033494	COC(C)C1CC(C)C(O1)C(C)\C=C/C1CCC(C)C(O1)C(\CO)=C\C1CCCC(C)C1C(C)C(\[O-])=C1/C(=O)COC1=O	603.391	5.33573			10000		10000	10000	10000	10000			10000	10000	10000	29123.3		10000	10000	10000	10000
C35H54O8	Ganoderic acid Mg	HMDB0035999	COC1CC2C(C)(C)C(CCC2(C)C2=C1C1(C)C(O)CC(C(C)C(C\C=C(/C)C(O)=O)OC(C)=O)C1(C)CC2)OC(C)=O	603.391	5.33573			10000		10000	10000	10000	10000			10000	10000	10000	29123.3		10000	10000	10000	10000
C9H13NO3	Epinephrine	HMDB0000068	CNC[C@H](O)C1=CC(O)=C(O)C=C1	184.097	3.53729			10000		11625.1	10000	10893.9	12077.7			31945.3	34399.1	24439.3	26036.7		156096	29195.4	34998.2	221874
C9H13NO3	Normetanephrine	HMDB0000819	COC1=CC(=CC=C1O)C(O)CN	184.097	3.53729			10000		11625.1	10000	10893.9	12077.7			31945.3	34399.1	24439.3	26036.7		156096	29195.4	34998.2	221874
C9H13NO3	Methylnoradrenaline	HMDB0002832	CC(N)C(O)C1=CC(O)=C(O)C=C1	184.097	3.53729			10000		11625.1	10000	10893.9	12077.7			31945.3	34399.1	24439.3	26036.7		156096	29195.4	34998.2	221874
C9H13NO3	Levonordefrin	HMDB0015652	C[C@H](N)[C@H](O)C1=CC(O)=C(O)C=C1	184.097	3.53729			10000		11625.1	10000	10893.9	12077.7			31945.3	34399.1	24439.3	26036.7		156096	29195.4	34998.2	221874
C9H13NO3	Ginkgotoxin	HMDB0029455	COCC1=C(CO)C=NC(C)=C1O	184.097	3.53729			10000		11625.1	10000	10893.9	12077.7			31945.3	34399.1	24439.3	26036.7		156096	29195.4	34998.2	221874
C9H13NO3	3,4,5,6-Tetrahydrohippuric acid	HMDB0061679	OC(=O)CNC(=O)C1=CCCCC1	184.097	3.53729			10000		11625.1	10000	10893.9	12077.7			31945.3	34399.1	24439.3	26036.7		156096	29195.4	34998.2	221874
C9H13NO3	Oxidized-adrenal-ferredoxin	HMDB0062515	CNCC(O)C1=CC(O)=C(O)C=C1	184.097	3.53729			10000		11625.1	10000	10893.9	12077.7			31945.3	34399.1	24439.3	26036.7		156096	29195.4	34998.2	221874
C24H46O5	DG(8:0/13:0/0:0)	HMDB0092907	[H][C@](CO)(COC(=O)CCCCCCC)OC(=O)CCCCCCCCCCCC	415.341	2.75573			35325.8		11563.6	20645.7	26636.2	28448.3			64540.5	70677.7	17035.8	83743.3		43413.1	40672.8	42776.3	51172.3
C24H46O5	DG(8:0/0:0/13:0)	HMDB0092908	[H][C@@](O)(COC(=O)CCCCCCC)COC(=O)CCCCCCCCCCCC	415.341	2.75573			35325.8		11563.6	20645.7	26636.2	28448.3			64540.5	70677.7	17035.8	83743.3		43413.1	40672.8	42776.3	51172.3
C24H46O5	DG(8:0/i-13:0/0:0)	HMDB0092909	[H][C@](CO)(COC(=O)CCCCCCC)OC(=O)CCCCCCCCCC(C)C	415.341	2.75573			35325.8		11563.6	20645.7	26636.2	28448.3			64540.5	70677.7	17035.8	83743.3		43413.1	40672.8	42776.3	51172.3
C24H46O5	DG(8:0/0:0/i-13:0)	HMDB0092910	[H][C@@](O)(COC(=O)CCCCCCC)COC(=O)CCCCCCCCCC(C)C	415.341	2.75573			35325.8		11563.6	20645.7	26636.2	28448.3			64540.5	70677.7	17035.8	83743.3		43413.1	40672.8	42776.3	51172.3
C24H46O5	DG(8:0/a-13:0/0:0)	HMDB0092911	[H][C@](CO)(COC(=O)CCCCCCC)OC(=O)CCCCCCCCC(C)CC	415.341	2.75573			35325.8		11563.6	20645.7	26636.2	28448.3			64540.5	70677.7	17035.8	83743.3		43413.1	40672.8	42776.3	51172.3
C24H46O5	DG(8:0/0:0/a-13:0)	HMDB0092912	[H][C@@](O)(COC(=O)CCCCCCC)COC(=O)CCCCCCCCC(C)CC	415.341	2.75573			35325.8		11563.6	20645.7	26636.2	28448.3			64540.5	70677.7	17035.8	83743.3		43413.1	40672.8	42776.3	51172.3
C24H46O5	DG(13:0/8:0/0:0)	HMDB0093139	[H][C@](CO)(COC(=O)CCCCCCCCCCCC)OC(=O)CCCCCCC	415.341	2.75573			35325.8		11563.6	20645.7	26636.2	28448.3			64540.5	70677.7	17035.8	83743.3		43413.1	40672.8	42776.3	51172.3
C24H46O5	DG(13:0/0:0/8:0)	HMDB0093140	[H][C@](O)(COC(=O)CCCCCCC)COC(=O)CCCCCCCCCCCC	415.341	2.75573			35325.8		11563.6	20645.7	26636.2	28448.3			64540.5	70677.7	17035.8	83743.3		43413.1	40672.8	42776.3	51172.3
C24H46O5	DG(i-13:0/8:0/0:0)	HMDB0093141	[H][C@](CO)(COC(=O)CCCCCCCCCC(C)C)OC(=O)CCCCCCC	415.341	2.75573			35325.8		11563.6	20645.7	26636.2	28448.3			64540.5	70677.7	17035.8	83743.3		43413.1	40672.8	42776.3	51172.3
C24H46O5	DG(i-13:0/0:0/8:0)	HMDB0093142	[H][C@@](O)(COC(=O)CCCCCCC)COC(=O)CCCCCCCCCC(C)C	415.341	2.75573			35325.8		11563.6	20645.7	26636.2	28448.3			64540.5	70677.7	17035.8	83743.3		43413.1	40672.8	42776.3	51172.3
C24H46O5	DG(a-13:0/8:0/0:0)	HMDB0093143	[H][C@](CO)(COC(=O)CCCCCCCCC(C)CC)OC(=O)CCCCCCC	415.341	2.75573			35325.8		11563.6	20645.7	26636.2	28448.3			64540.5	70677.7	17035.8	83743.3		43413.1	40672.8	42776.3	51172.3
C24H46O5	DG(a-13:0/0:0/8:0)	HMDB0093144	[H][C@](O)(COC(=O)CCCCCCC)COC(=O)CCCCCCCCC(C)CC	415.341	2.75573			35325.8		11563.6	20645.7	26636.2	28448.3			64540.5	70677.7	17035.8	83743.3		43413.1	40672.8	42776.3	51172.3
C7H9NO4	Tetrahydrodipicolinate	HMDB0012289	OC(=O)C1CCCC(=N1)C(O)=O	172.06	13.9671			10000		10000	10000	10000	10000			19083.4	10000	10922.6	38587.6		10000	10000	10000	10000
C10H21N3O	Diethylcarbamazine	HMDB0014849	CCN(CC)C(=O)N1CCN(C)CC1	200.175	15.3299			10000		10000	10000	10452.8	13726.7			14117.7	10000	10000	15529.6		10000	10000	10000	15596.1
C11H18N2O5S2	L-gamma-Glutamyl-S-allylthio-L-cysteine	HMDB0038515	NC(CCC(=O)NC(CSSCC=C)C(O)=O)C(O)=O	323.074	12.9567			10000		58192.7	101273	75098.2	72533.9			63733.2	75056.1	100982	231316		311011	75385.7	133587	185346
C9H6O2	Coumarin	HMDB0001218	O=C1OC2=CC=CC=C2C=C1	147.044	17.4505			11251		16023.1	11148.6	11967	25748.4			10000	10000	10000	11980.7		10657.7	12313.8	11135	13759.6
C9H6O2	Phenylpropiolic acid	HMDB0002359	OC(=O)C#CC1=CC=CC=C1	147.044	17.4505			11251		16023.1	11148.6	11967	25748.4			10000	10000	10000	11980.7		10657.7	12313.8	11135	13759.6
C9H6O2	Chromone	HMDB0032938	O=C1C=COC2=CC=CC=C12	147.044	17.4505			11251		16023.1	11148.6	11967	25748.4			10000	10000	10000	11980.7		10657.7	12313.8	11135	13759.6
C9H6O2	2-Benzofurancarboxaldehyde	HMDB0033183	O=CC1=CC2=CC=CC=C2O1	147.044	17.4505			11251		16023.1	11148.6	11967	25748.4			10000	10000	10000	11980.7		10657.7	12313.8	11135	13759.6
C21H27N7O14P2	NAD	HMDB0000902	NC(=O)C1=C[N+](=CC=C1)[C@@H]1O[C@H](COP(O)(=O)OP(O)(=O)OC[C@H]2O[C@H]([C@H](O)[C@@H]2O)N2C=NC3=C2N=CN=C3N)[C@@H](O)[C@H]1O	664.115	13.6108			12745.8		446312	325790	196502	437336			1158292	934218	905363	1200460		1540758	486031	578053	1526352
C21H27N7O14P2	Fenugreekine	HMDB0039421	NC(=O)C1=NC(=CC=C1)[C@@H]1O[C@H](COP(O)(=O)OP(O)(=O)OC[C@H]2O[C@H]([C@H](O)[C@@H]2O)N2C=NC3=C2N=CN=C3N)[C@@H](O)[C@H]1O	664.115	13.6108			12745.8		446312	325790	196502	437336			1158292	934218	905363	1200460		1540758	486031	578053	1526352
C19H27NO7	Petasitenine	HMDB0030328	C[C@H]1O[C@]11C[C@@H](C)[C@@](C)(O)C(=O)OC\C2=C\CN(C)CC[C@@H](OC1=O)C2=O	382.187	2.73214			31027.6		19500	51558.7	29373.6	53769.8			18167.9	10000	11074.4	18894.9		59701.7	16532.4	23677.5	41024.4
C30H48O10	(3a,5b,7a)-23-Carboxy-7-hydroxy-24-norcholan-3-yl-b-D-Glucopyranosiduronic acid	HMDB0002430	[H][C@@]1(CC[C@@]2([H])[C@]3([H])[C@H](O)C[C@]4([H])C[C@@H](CC[C@]4(C)[C@@]3([H])CC[C@]12C)OC1O[C@@H]([C@@H](O)[C@H](O)[C@H]1O)C(O)=O)[C@H](C)CCC(O)=O	569.332	2.56585			466202		342046	328636	222218	346828			259550	286939	289415	386038		258588	276571	312876	494537
C30H48O10	Deoxycholic acid 3-glucuronide	HMDB0002596	[H][C@@]12CCC([C@H](C)CCC(O)=O)[C@@]1(C)[C@@H](O)C[C@@]1([H])[C@@]2([H])CC[C@]2([H])C[C@@H](CC[C@]12C)OC1O[C@@H]([C@@H](O)[C@H](O)[C@H]1O)C(O)=O	569.332	2.56585			466202		342046	328636	222218	346828			259550	286939	289415	386038		258588	276571	312876	494537
C15H14N2O2	Nepafenac	HMDB0015678	NC(=O)CC1=CC=CC(C(=O)C2=CC=CC=C2)=C1N	255.112	6.96872			12187.9		27256.8	19930.7	30689.7	37468.2			28165.5	49308.4	30554.2	56670.8		19836.7	19306.4	36599.9	31252.2
C15H14N2O2	10-Hydroxycarbazepine	HMDB0060676	NC(=O)N1C2=CC=CC=C2CC(O)C2=CC=CC=C12	255.112	6.96872			12187.9		27256.8	19930.7	30689.7	37468.2			28165.5	49308.4	30554.2	56670.8		19836.7	19306.4	36599.9	31252.2
C15H14N2O2	(R)-MHD	HMDB0060701	NC(=O)N1C2=CC=CC=C2C[C@@H](O)C2=C1C=CC=C2	255.112	6.96872			12187.9		27256.8	19930.7	30689.7	37468.2			28165.5	49308.4	30554.2	56670.8		19836.7	19306.4	36599.9	31252.2
C15H14N2O2	(S)-MHD	HMDB0060702	NC(=O)N1C2=CC=CC=C2C[C@H](O)C2=C1C=CC=C2	255.112	6.96872			12187.9		27256.8	19930.7	30689.7	37468.2			28165.5	49308.4	30554.2	56670.8		19836.7	19306.4	36599.9	31252.2
C8H13NO4	2-Keto-6-acetamidocaproate	HMDB0012150	CC(=O)NCCCCC(=O)C(O)=O	188.091	10.3341			10000		10000	10000	10000	10000			37147.8	27752.6	26548.6	51362.7		10000	10000	10000	16682.9
C13H22O2	Linalyl propionate	HMDB0030425	CCC(=O)OC(C)(CCC=C(C)C)C=C	211.17	2.60247			146705		158755	140542	170249	298970			350063	331603	309978	464811		289119	265699	253077	280694
C13H22O2	Methyl (2E,6Z)-dodecadienoate	HMDB0031014	CCCCC\C=C/CC\C=C\C(=O)OC	211.17	2.60247			146705		158755	140542	170249	298970			350063	331603	309978	464811		289119	265699	253077	280694
C13H22O2	alpha-Terpineol propanoate	HMDB0032052	CCC(=O)OC(C)(C)C1CCC(C)=CC1	211.17	2.60247			146705		158755	140542	170249	298970			350063	331603	309978	464811		289119	265699	253077	280694
C13H22O2	Cepanone	HMDB0032098	CCCCCCCCC1OC(C)=CC1=O	211.17	2.60247			146705		158755	140542	170249	298970			350063	331603	309978	464811		289119	265699	253077	280694
C13H22O2	Citral propylene glycol acetal	HMDB0037286	CC1COC(O1)\C=C(/C)CCC=C(C)C	211.17	2.60247			146705		158755	140542	170249	298970			350063	331603	309978	464811		289119	265699	253077	280694
C13H22O2	Propyl 2,4-decadienoate	HMDB0037307	CCCCC\C=C\C=C\C(=O)OCCC	211.17	2.60247			146705		158755	140542	170249	298970			350063	331603	309978	464811		289119	265699	253077	280694
C13H22O2	Tsibulin 1	HMDB0037390	CCCCCCCCC1CC(=O)CC1=O	211.17	2.60247			146705		158755	140542	170249	298970			350063	331603	309978	464811		289119	265699	253077	280694
C13H22O2	Isobornyl propionate	HMDB0038249	CCC(=O)OC1CC2CCC1(C)C2(C)C	211.17	2.60247			146705		158755	140542	170249	298970			350063	331603	309978	464811		289119	265699	253077	280694
C13H22O2	Neryl propionate	HMDB0038258	CCC(=O)OC\C=C(\C)CCC=C(C)C	211.17	2.60247			146705		158755	140542	170249	298970			350063	331603	309978	464811		289119	265699	253077	280694
C13H22O2	2-Propenyl cyclohexanebutanoate	HMDB0038291	C=CCOC(=O)CCCC1CCCCC1	211.17	2.60247			146705		158755	140542	170249	298970			350063	331603	309978	464811		289119	265699	253077	280694
C13H22O2	Octahydro-2,5,5,8a-tetramethyl-7H-1-benzopyran-7-one	HMDB0040232	CC1CCC2C(C)(C)CC(=O)CC2(C)O1	211.17	2.60247			146705		158755	140542	170249	298970			350063	331603	309978	464811		289119	265699	253077	280694
C13H22O2	Artemisyl propionate	HMDB0041554	CCC(=O)OC(C=C(C)C)C(C)(C)C=C	211.17	2.60247			146705		158755	140542	170249	298970			350063	331603	309978	464811		289119	265699	253077	280694
C15H32O6	1,2,3-Tris(1-ethoxyethoxy)propane	HMDB0037162	CCOC(C)OCC(COC(C)OCC)OC(C)OCC	309.227	2.97052			72655.5		79649.4	78215.7	80837.5	104842			139838	142046	135695	357067		132553	112758	91019.9	92061.5
C21H28O4	11-Dehydrocorticosterone	HMDB0004029	[H][C@@]12CCC(C(=O)CO)[C@@]1(C)CC(=O)[C@@]1([H])[C@@]2([H])CCC2=CC(=O)CC[C@]12C	345.207	4.15641			10000		10432	12688.4	10000	10000			10915	10000	10000	10000		10000	10000	17616.4	39410.2
C21H28O4	Formebolone	HMDB0004631	[H][C@@]12CC[C@](C)(O)[C@@]1(C)C[C@@H](O)[C@@]1([H])[C@@]2([H])CCC2=CC(=O)C(C=O)=C[C@]12C	345.207	4.15641			10000		10432	12688.4	10000	10000			10915	10000	10000	10000		10000	10000	17616.4	39410.2
C21H28O4	19-Oxo-deoxycorticosterone	HMDB0012614	C[C@]12CCC3C(CCC4=CC(=O)CC[C@]34C=O)C1CC[C@@H]2C(=O)CO	345.207	4.15641			10000		10432	12688.4	10000	10000			10915	10000	10000	10000		10000	10000	17616.4	39410.2
C21H28O4	(E,E)-Boviquinone 3	HMDB0030743	CC(C)=CCC\C(C)=C\CC\C(C)=C\CC1=C(O)C(=O)C=C(O)C1=O	345.207	4.15641			10000		10432	12688.4	10000	10000			10915	10000	10000	10000		10000	10000	17616.4	39410.2
C21H28O4	Neotussilagolactone	HMDB0031096	CC\C(C)=C\C(=O)OC1C=C(C(C)C)C2C(COC(=O)\C2=C/C)C1=C	345.207	4.15641			10000		10432	12688.4	10000	10000			10915	10000	10000	10000		10000	10000	17616.4	39410.2
C21H28O4	11-nor-9-carboxy-Delta(9)-tetrahydrocannabinol	HMDB0062770	CCCCCC1=CC(O)=C2C3C=C(CCC3C(C)(C)OC2=C1)C(O)=O	345.207	4.15641			10000		10432	12688.4	10000	10000			10915	10000	10000	10000		10000	10000	17616.4	39410.2
C30H52O3	(3beta,11alpha,13beta)-3,11,13-Oleananetriol	HMDB0034521	CC1(C)CCC2(C)CCC3(C)C4(C)CCC5C(C)(C)C(O)CCC5(C)C4C(O)CC3(O)C2C1	461.399	6.96834			10000		10000	10000	10000	10000			10000	20907.3	12353.9	24625.9		47824.8	68472.4	30479.3	78911.1
C30H52O3	Betulafolienetriol	HMDB0035777	CC(C)=CCCC(C)(O)C1CCC2(C)C1C(O)CC1C3(C)CCC(O)C(C)(C)C3CCC21C	461.399	6.96834			10000		10000	10000	10000	10000			10000	20907.3	12353.9	24625.9		47824.8	68472.4	30479.3	78911.1
C30H52O3	Schleicherastatin 2	HMDB0035803	CCC(CC(O)C(C)C1CCC2C3C(OC)C=C4CC(O)CCC4(C)C3CCC12C)C(C)C	461.399	6.96834			10000		10000	10000	10000	10000			10000	20907.3	12353.9	24625.9		47824.8	68472.4	30479.3	78911.1
C30H52O3	(3beta,24xi)-Cycloartane-3,24,25-triol	HMDB0035998	CC(CCC(O)C(C)(C)O)C1CCC2(C)C3CCC4C5(CC35CCC12C)CCC(O)C4(C)C	461.399	6.96834			10000		10000	10000	10000	10000			10000	20907.3	12353.9	24625.9		47824.8	68472.4	30479.3	78911.1
C30H52O3	Panaxadiol	HMDB0038243	CC12CCC(C1C(O)CC1C3(C)CCC(O)C(C)(C)C3CCC21C)C1(C)CCCC(C)(C)O1	461.399	6.96834			10000		10000	10000	10000	10000			10000	20907.3	12353.9	24625.9		47824.8	68472.4	30479.3	78911.1
C21H26O15	3,4,5-trihydroxy-6-{2-hydroxy-4-[(1E)-3-oxo-3-[(3,4,5,6-tetrahydroxyoxan-2-yl)methoxy]prop-1-en-1-yl]phenoxy}oxane-2-carboxylic acid	HMDB0125184	[H]\C(=C(\[H])C1=CC(O)=C(OC2OC(C(O)C(O)C2O)C(O)=O)C=C1)C(=O)OCC1OC(O)C(O)C(O)C1O	519.137	2.42508			18049.9		41189.9	18972.8	15002.4	84784.1			34142.2	230150	147142	208531		57296.8	303850	94399	81226.9
C21H26O15	3,4,5-trihydroxy-6-{2-hydroxy-5-[(1E)-3-oxo-3-[(3,4,5,6-tetrahydroxyoxan-2-yl)methoxy]prop-1-en-1-yl]phenoxy}oxane-2-carboxylic acid	HMDB0125185	[H]\C(=C(\[H])C1=CC(OC2OC(C(O)C(O)C2O)C(O)=O)=C(O)C=C1)C(=O)OCC1OC(O)C(O)C(O)C1O	519.137	2.42508			18049.9		41189.9	18972.8	15002.4	84784.1			34142.2	230150	147142	208531		57296.8	303850	94399	81226.9
C28H46O3	4alpha-Carboxy-5alpha-cholesta-8-en-3beta-ol	HMDB0012166	CC(C)CCCC(C)C1CCC2C3=C(CC[C@]12C)[C@@]1(C)CC[C@H](O)[C@H](C1CC3)C(O)=O	431.352	2.54963			47773.6		33331.6	37927.4	51408.1	51431.9			56644.8	70020.4	48534.3	97058.4		82646.1	30842.6	21053	59025.9
C28H46O3	Schleicherastatin 6	HMDB0035513	CC(C)C(C)CC(O)C(C)C1CCC2C3C(CCC12C)C1(C)CCC(O)CC1=CC3=O	431.352	2.54963			47773.6		33331.6	37927.4	51408.1	51431.9			56644.8	70020.4	48534.3	97058.4		82646.1	30842.6	21053	59025.9
C28H46O3	(2beta,3alpha,9alpha,24R)-Ergosta-7,22-diene-2,3,9-triol	HMDB0037914	CC(C)[C@@H](C)\C=C\[C@@H](C)[C@H]1CCC2C3=CCC4C[C@H](O)[C@@H](O)C[C@]4(C)[C@@]3(O)CC[C@]12C	431.352	2.54963			47773.6		33331.6	37927.4	51408.1	51431.9			56644.8	70020.4	48534.3	97058.4		82646.1	30842.6	21053	59025.9
C28H46O3	(3beta,5beta,8beta,22E,24xi)-Ergosta-6,22-diene-3,5,8-triol	HMDB0038353	CC(C)C(C)\C=C\C(C)C1CCC2C1(C)CCC1C2(O)C=CC2(O)CC(O)CCC12C	431.352	2.54963			47773.6		33331.6	37927.4	51408.1	51431.9			56644.8	70020.4	48534.3	97058.4		82646.1	30842.6	21053	59025.9
C28H46O3	4<U+00A8>p?-carboxy-5<U+00A8>p?-cholesta-8-en-3<U+00A8>p<U+00A8><U+0088>-ol	HMDB0062386	[H][C@@](C)(CCCC(C)C)[C@@]1([H])CC[C@@]2([H])C3=C(CC[C@]12C)[C@@]1(C)CC[C@]([H])(O)[C@@]([H])(C(O)=O)[C@]1([H])CC3	431.352	2.54963			47773.6		33331.6	37927.4	51408.1	51431.9			56644.8	70020.4	48534.3	97058.4		82646.1	30842.6	21053	59025.9
C19H16O10	Urolithin A-3-O-glucuronide	HMDB0029222	OC1C(O)C(OC2=CC=C3C(OC(=O)C4=CC(O)=CC=C34)=C2)OC(C1O)C(O)=O	405.081	13.8908			10000		10000	10000	10000	10000			10000	10000	10000	10000		48688.6	10000	10000	62722.7
C19H16O10	Urolithin A-8-O-glucuronide	HMDB0060022	O[C@H]1[C@H](O)[C@@H](OC2=CC=C3C(OC(=O)C4=C3C=CC(O)=C4)=C2)O[C@H]([C@@H]1O)C(O)=O	405.081	13.8908			10000		10000	10000	10000	10000			10000	10000	10000	10000		48688.6	10000	10000	62722.7
C22H41NO	Pipericine	HMDB0031678	CCCCCCCCCCCCC\C=C/C=C/C(=O)NCC(C)C	336.326	2.53472			117303		92219.2	117033	99256.6	246526			204753	238595	257891	249929		211354	188125	210528	215791
C38H60O9	Tsugaric acid A 21-glucosyl ester	HMDB0033425	CC(C)=CCCC(C1CCC2(C)C3=C(CCC12C)C1(C)CCC(OC(C)=O)C(C)(C)C1CC3)C(=O)OC1OC(CO)C(O)C(O)C1O	661.428	2.37805			82288.6		41462.2	40321.1	67391.6	58796.3			29801.4	33677.3	53511.8	46763.3		29511.4	43810.8	45957.2	76274.5
C27H41NO6	Hydrocortamate	HMDB0014907	[H][C@@]12CC[C@](O)(C(=O)COC(=O)CN(CC)CC)[C@@]1(C)C[C@H](O)[C@@]1([H])[C@@]2([H])CCC2=CC(=O)CC[C@]12C	476.303	4.40115			365942		449210	476209	428347	451540			118441	89300.7	68700.3	251039		489806	475456	491601	484389
C12H20O	Homodihydrojasmone	HMDB0031181	CCCCCCC1=C(C)CCC1=O	181.159	2.58019			107472		130064	137017	122245	230634			293305	284301	249706	383453		256226	206077	203983	244343
C12H20O	2-trans-6-cis-Dodecadienal	HMDB0032531	CCCCC\C=C/CC\C=C\C=O	181.159	2.58019			107472		130064	137017	122245	230634			293305	284301	249706	383453		256226	206077	203983	244343
C12H20O	cis-Quinceoxepane	HMDB0038108	CC1CCCOC(C1)\C=C/C(C)=C	181.159	2.58019			107472		130064	137017	122245	230634			293305	284301	249706	383453		256226	206077	203983	244343
C12H20O	Tricycloekasantalol	HMDB0039339	CC12C3CC(CC13)C2(C)CCCO	181.159	2.58019			107472		130064	137017	122245	230634			293305	284301	249706	383453		256226	206077	203983	244343
C12H20O	(2E,4E)-2,4-Dodecadienal	HMDB0039590	CCCCCCC\C=C\C=C\C=O	181.159	2.58019			107472		130064	137017	122245	230634			293305	284301	249706	383453		256226	206077	203983	244343
C10H8O	Naphthalene epoxide	HMDB0006215	O1C2C=CC3=CC=CC=C3C12	145.065	2.63475			10000		10000	16375.4	13267.7	10000			27111.3	10000	10000	28294.1		21520.6	11288.5	10000	28445.3
C10H8O	1-Naphthol	HMDB0012138	OC1=C2C=CC=CC2=CC=C1	145.065	2.63475			10000		10000	16375.4	13267.7	10000			27111.3	10000	10000	28294.1		21520.6	11288.5	10000	28445.3
C10H8O	2-Naphthol	HMDB0012322	OC1=CC2=CC=CC=C2C=C1	145.065	2.63475			10000		10000	16375.4	13267.7	10000			27111.3	10000	10000	28294.1		21520.6	11288.5	10000	28445.3
C10H8O	(Z)-2-Decene-4,6,8-triyn-1-ol	HMDB0031001	CC#CC#CC#C\C=C\CO	145.065	2.63475			10000		10000	16375.4	13267.7	10000			27111.3	10000	10000	28294.1		21520.6	11288.5	10000	28445.3
C10H8O	(1S,2R)-Naphthalene 1,2-oxide	HMDB0060301	[H][C@]12O[C@@]1([H])C1=CC=CC=C1C=C2	145.065	2.63475			10000		10000	16375.4	13267.7	10000			27111.3	10000	10000	28294.1		21520.6	11288.5	10000	28445.3
C8H16N4O4	L-Acetopine	HMDB0039111	NC(=N)NCCCC(NCC(O)=O)C(O)=O	233.124	10.4189			10000		10000	10000	10000	10000			16639.8	13417.6	10000	17481.5		21550.9	16069.9	10000	32902.1
C12H13N5	2-Amino-3,4,8-trimethyl-3H-imidazo[4,5-f]quinoxaline	HMDB0032928	CN1C(N)=NC2=C1C(C)=CC1=C2N=C(C)C=N1	228.124	6.93671			16473.3		10000	19260.4	25364.8	22294.8			64043.1	58904	24575.8	57075.3		41579.6	17451.9	20935	50746
C12H13N5	2-Amino-1,7,9-trimethylimidazo[4,5-g]quinoxaline	HMDB0040300	CN1C(N)=NC2=CC3=C(N=C(C)C=N3)C(C)=C12	228.124	6.93671			16473.3		10000	19260.4	25364.8	22294.8			64043.1	58904	24575.8	57075.3		41579.6	17451.9	20935	50746
C11H18O4	5-Hexyltetrahydro-2-oxo-3-furancarboxylic acid	HMDB0030984	CCCCCCC1CC(C(O)=O)C(=O)O1	215.127	4.86704			23697.3		10960.7	10000	11554.2	21616.3			16276.6	22273.4	21422.4	20204.5		13869.3	17561	10000	18512.7
C11H18O4	alpha-Carboxy-delta-decalactone	HMDB0030985	CCCCCC1CCC(C(O)=O)C(=O)O1	215.127	4.86704			23697.3		10960.7	10000	11554.2	21616.3			16276.6	22273.4	21422.4	20204.5		13869.3	17561	10000	18512.7
C11H18O4	2-Carboxy-5,7-dimethyl-4-octanolide	HMDB0030986	CC(C)CC(C)C1CC(C(O)=O)C(=O)O1	215.127	4.86704			23697.3		10960.7	10000	11554.2	21616.3			16276.6	22273.4	21422.4	20204.5		13869.3	17561	10000	18512.7
C12H10O	Methyl beta-naphthyl ketone	HMDB0032412	CC(=O)C1=CC2=CC=CC=C2C=C1	171.08	6.38837			15028.4		73605.6	98924.5	38122.2	127489			36403.3	20624.7	35028.9	18449.5		35205.7	10000	10848.3	46064.1
C12H10O	2-Biphenylol	HMDB0032582	OC1=CC=CC=C1C1=CC=CC=C1	171.08	6.38837			15028.4		73605.6	98924.5	38122.2	127489			36403.3	20624.7	35028.9	18449.5		35205.7	10000	10848.3	46064.1
C12H10O	Diphenyl ether	HMDB0034446	O(C1=CC=CC=C1)C1=CC=CC=C1	171.08	6.38837			15028.4		73605.6	98924.5	38122.2	127489			36403.3	20624.7	35028.9	18449.5		35205.7	10000	10848.3	46064.1
C19H19NOS	Ketotifen	HMDB0015056	CN1CCC(CC1)=C1C2=C(SC=C2)C(=O)CC2=CC=CC=C12	310.127	10.4068			10000		10000	10000	10000	10000			10000	10000	10000	10000		20038.7	10805	15990	41868.5
C9H17NO2	Gabapentin	HMDB0005015	NCC1(CC(O)=O)CCCCC1	172.133	4.15087			88647.9		102793	103079	92606.6	94229.5			201476	211403	509920	971965		194207	211666	194250	178145
C8H7NO	Indoxyl	HMDB0004094	OC1=CNC2=CC=CC=C12	134.06	4.17365			10000		10000	10000	10000	10000			10000	10000	10000	10000		49163.7	10000	10000	61314.6
C8H7NO	4-Hydroxybenzeneacetonitrile	HMDB0029757	OC1=CC=C(CC#N)C=C1	134.06	4.17365			10000		10000	10000	10000	10000			10000	10000	10000	10000		49163.7	10000	10000	61314.6
C8H7NO	2-Methyl-4,5-benzoxazole	HMDB0032390	CC1=NC2=CC=CC=C2O1	134.06	4.17365			10000		10000	10000	10000	10000			10000	10000	10000	10000		49163.7	10000	10000	61314.6
C8H7NO	(<U+00A9><d0>?)-2-Hydroxy-2-phenylacetonitrile	HMDB0034666	OC(C#N)C1=CC=CC=C1	134.06	4.17365			10000		10000	10000	10000	10000			10000	10000	10000	10000		49163.7	10000	10000	61314.6
C8H7NO	5-Hydroxyindole	HMDB0059805	OC1=CC=C2NC=CC2=C1	134.06	4.17365			10000		10000	10000	10000	10000			10000	10000	10000	10000		49163.7	10000	10000	61314.6
C8H7NO	Mandelonitrile	HMDB0060486	O[C@@H](C#N)C1=CC=CC=C1	134.06	4.17365			10000		10000	10000	10000	10000			10000	10000	10000	10000		49163.7	10000	10000	61314.6
C8H7NO	1,3-Dihydro-(2H)-indol-2-one	HMDB0061918	OC1=NC2=CC=CC=C2C1	134.06	4.17365			10000		10000	10000	10000	10000			10000	10000	10000	10000		49163.7	10000	10000	61314.6
C16H21N3O3	Tryptophyl-Valine	HMDB0029096	CC(C)C(NC(=O)C(N)CC1=CNC2=C1C=CC=C2)C(O)=O	304.165	7.02808			10000		10000	10000	10000	10000			132439	168048	298916	531272		10000	10000	10000	10000
C16H21N3O3	Valyl-Tryptophan	HMDB0029138	CC(C)C(N)C(=O)NC(CC1=CNC2=CC=CC=C12)C(O)=O	304.165	7.02808			10000		10000	10000	10000	10000			132439	168048	298916	531272		10000	10000	10000	10000
C16H21N3O3	Tryptophyl-Valine	HMDB0029096	CC(C)C(NC(=O)C(N)CC1=CNC2=C1C=CC=C2)C(O)=O	304.166	7.02804			10000		10000	10000	10000	10000			132439	168048	298916	531272		10000	10000	10000	10000
C16H21N3O3	Valyl-Tryptophan	HMDB0029138	CC(C)C(N)C(=O)NC(CC1=CNC2=CC=CC=C12)C(O)=O	304.166	7.02804			10000		10000	10000	10000	10000			132439	168048	298916	531272		10000	10000	10000	10000
C9H14O2	Methyl 2-octynoate	HMDB0031302	CCCCCC#CC(=O)OC	155.106	13.6029			26849.9		28172.9	17754.5	24934.6	42229.6			16282	16082.6	32225.5	32433.8		41630.5	22951.9	19856.7	27768.8
C9H14O2	2,4-Hexadienyl propionate	HMDB0032314	CCC(=O)OC\C=C\C=C\C	155.106	13.6029			26849.9		28172.9	17754.5	24934.6	42229.6			16282	16082.6	32225.5	32433.8		41630.5	22951.9	19856.7	27768.8
C9H14O2	2-Nonenoic acid gamma-lactone	HMDB0032442	CCCCCC1OC(=O)C=C1	155.106	13.6029			26849.9		28172.9	17754.5	24934.6	42229.6			16282	16082.6	32225.5	32433.8		41630.5	22951.9	19856.7	27768.8
C9H14O2	(E)-2,6-Dimethyl-2,5-heptadienoic acid	HMDB0035135	CC(C)=CC\C=C(/C)C(O)=O	155.106	13.6029			26849.9		28172.9	17754.5	24934.6	42229.6			16282	16082.6	32225.5	32433.8		41630.5	22951.9	19856.7	27768.8
C9H14O2	3,5,5-Trimethyl-1,2-cyclohexanedione	HMDB0036177	CC1=C(O)C(=O)CC(C)(C)C1	155.106	13.6029			26849.9		28172.9	17754.5	24934.6	42229.6			16282	16082.6	32225.5	32433.8		41630.5	22951.9	19856.7	27768.8
C9H14O2	Enol-3,5,5-Trimethyl-1,2-cyclohexanedione	HMDB0036239	CC1=C(O)C(=O)CC(C)(C)C1	155.106	13.6029			26849.9		28172.9	17754.5	24934.6	42229.6			16282	16082.6	32225.5	32433.8		41630.5	22951.9	19856.7	27768.8
C9H14O2	Octahydro-2H-1-benzopyran-2-one	HMDB0037276	O=C1CCC2CCCCC2O1	155.106	13.6029			26849.9		28172.9	17754.5	24934.6	42229.6			16282	16082.6	32225.5	32433.8		41630.5	22951.9	19856.7	27768.8
C9H14O2	Allyl hexenoate	HMDB0038268	CCC\C=C\C(=O)OCC=C	155.106	13.6029			26849.9		28172.9	17754.5	24934.6	42229.6			16282	16082.6	32225.5	32433.8		41630.5	22951.9	19856.7	27768.8
C9H14O2	xi-2,2,6-Trimethyl-1,4-cyclohexanedione	HMDB0038697	CC1CC(=O)CC(C)(C)C1=O	155.106	13.6029			26849.9		28172.9	17754.5	24934.6	42229.6			16282	16082.6	32225.5	32433.8		41630.5	22951.9	19856.7	27768.8
C9H14O2	Anapear	HMDB0040285	COC(=O)CC\C=C\CC=C	155.106	13.6029			26849.9		28172.9	17754.5	24934.6	42229.6			16282	16082.6	32225.5	32433.8		41630.5	22951.9	19856.7	27768.8
C9H14O2	4-Oxo-2-nonenal	HMDB0060285	CCCCCC(=O)\C=C\C=O	155.106	13.6029			26849.9		28172.9	17754.5	24934.6	42229.6			16282	16082.6	32225.5	32433.8		41630.5	22951.9	19856.7	27768.8
C9H15NO	psi-Pelletierine	HMDB0034580	CN1C2CCCC1CC(=O)C2	154.123	3.02814			119129		202686	129352	130648	146466			890102	200471	366496	1323315		170179	172549	180511	178974
C9H15NO	2-Methyl-4-pentyloxazole	HMDB0037856	CCCCCC1=COC(C)=N1	154.123	3.02814			119129		202686	129352	130648	146466			890102	200471	366496	1323315		170179	172549	180511	178974
C9H15NO	4-Methyl-2-pentyloxazole	HMDB0037857	CCCCCC1=NC(C)=CO1	154.123	3.02814			119129		202686	129352	130648	146466			890102	200471	366496	1323315		170179	172549	180511	178974
C9H15NO	5-Butyl-2-ethyloxazole	HMDB0037862	CCCCC1=CN=C(CC)O1	154.123	3.02814			119129		202686	129352	130648	146466			890102	200471	366496	1323315		170179	172549	180511	178974
C9H15NO	2-Ethyl-4-methyl-5-propyloxazole	HMDB0037872	CCCC1=C(C)N=C(CC)O1	154.123	3.02814			119129		202686	129352	130648	146466			890102	200471	366496	1323315		170179	172549	180511	178974
C9H15NO	4-Ethyl-2-methyl-5-propyloxazole	HMDB0037873	CCCC1=C(CC)N=C(C)O1	154.123	3.02814			119129		202686	129352	130648	146466			890102	200471	366496	1323315		170179	172549	180511	178974
C9H15NO	5-Ethyl-4-methyl-2-(1-methylethyl)oxazole	HMDB0037874	CCC1=C(C)N=C(O1)C(C)C	154.123	3.02814			119129		202686	129352	130648	146466			890102	200471	366496	1323315		170179	172549	180511	178974
C9H15NO	2-Butyl-4,5-dimethyloxazole	HMDB0037875	CCCCC1=NC(C)=C(C)O1	154.123	3.02814			119129		202686	129352	130648	146466			890102	200471	366496	1323315		170179	172549	180511	178974
C9H15NO	5-Ethyl-2-methyl-4-propyloxazole	HMDB0037876	CCCC1=C(CC)OC(C)=N1	154.123	3.02814			119129		202686	129352	130648	146466			890102	200471	366496	1323315		170179	172549	180511	178974
C9H15NO	4-Ethyl-5-methyl-2-(1-methylethyl)oxazole	HMDB0037878	CCC1=C(C)OC(=N1)C(C)C	154.123	3.02814			119129		202686	129352	130648	146466			890102	200471	366496	1323315		170179	172549	180511	178974
C9H15NO	4-Butyl-2,5-dimethyloxazole	HMDB0037879	CCCCC1=C(C)OC(C)=N1	154.123	3.02814			119129		202686	129352	130648	146466			890102	200471	366496	1323315		170179	172549	180511	178974
C9H15NO	2-Isobutyl-4,5-dimethyloxazole	HMDB0037880	CC(C)CC1=NC(C)=C(C)O1	154.123	3.02814			119129		202686	129352	130648	146466			890102	200471	366496	1323315		170179	172549	180511	178974
C9H15NO	4-Ethyl-5-methyl-2-propyloxazole	HMDB0037881	CCCC1=NC(CC)=C(C)O1	154.123	3.02814			119129		202686	129352	130648	146466			890102	200471	366496	1323315		170179	172549	180511	178974
C9H15NO	5-Butyl-2,4-dimethyloxazole	HMDB0037882	CCCCC1=C(C)N=C(C)O1	154.123	3.02814			119129		202686	129352	130648	146466			890102	200471	366496	1323315		170179	172549	180511	178974
C31H52O2	beta-Sitosterol acetate	HMDB0030151	CCC(CCC(C)C1CCC2C3CC=C4CC(CCC4(C)C3CCC12C)OC(C)=O)C(C)C	457.403	2.43032			14223.5		32613.3	11547.2	31847	41433.4			94814.2	59616.5	130074	80520.9		61213.7	49010.1	41218.1	96512.8
C31H52O2	Triptohypol F	HMDB0035495	COC1C=C2C3CC(C)(C)CCC3(C)CCC2(C)C2(C)CCC3C(C)(C)C(O)CCC3(C)C12	457.403	2.43032			14223.5		32613.3	11547.2	31847	41433.4			94814.2	59616.5	130074	80520.9		61213.7	49010.1	41218.1	96512.8
C9H21N3O	N1-Acetylspermidine	HMDB0001276	CC(=O)NCCCNCCCCN	188.175	12.146			10000		19303.2	23842.1	20441.3	15409.9			12193.9	18930.2	10056.1	24259.4		12593.1	10967.9	10000	22982.9
C9H21N3O	N8-Acetylspermidine	HMDB0002189	CC(=O)NCCCCNCCCN	188.175	12.146			10000		19303.2	23842.1	20441.3	15409.9			12193.9	18930.2	10056.1	24259.4		12593.1	10967.9	10000	22982.9
C9H21N3O	N(8)-Acetylspermidinium	HMDB0060288	CC(=O)NCCCCNCCCN	188.175	12.146			10000		19303.2	23842.1	20441.3	15409.9			12193.9	18930.2	10056.1	24259.4		12593.1	10967.9	10000	22982.9
C9H11NO3	L-Tyrosine	HMDB0000158	N[C@@H](CC1=CC=C(O)C=C1)C(O)=O	182.08	6.97647			15285.7		17456.8	17067.4	13706	22828.1			43028.4	29476.8	21072	29966.6		27682.8	21925.3	34121.4	53877.2
C9H11NO3	4-Hydroxy-4-(3-pyridyl)-butanoic acid	HMDB0001119	OC(CCC(O)=O)C1=CC=CN=C1	182.08	6.97647			15285.7		17456.8	17067.4	13706	22828.1			43028.4	29476.8	21072	29966.6		27682.8	21925.3	34121.4	53877.2
C9H11NO3	L-Threo-3-Phenylserine	HMDB0002184	N[C@@H](C(O)C1=CC=CC=C1)C(O)=O	182.08	6.97647			15285.7		17456.8	17067.4	13706	22828.1			43028.4	29476.8	21072	29966.6		27682.8	21925.3	34121.4	53877.2
C9H11NO3	Beta-Tyrosine	HMDB0003831	NC(CC(O)=O)C1=CC=C(O)C=C1	182.08	6.97647			15285.7		17456.8	17067.4	13706	22828.1			43028.4	29476.8	21072	29966.6		27682.8	21925.3	34121.4	53877.2
C9H11NO3	o-Tyrosine	HMDB0006050	NC(CC1=CC=CC=C1O)C(O)=O	182.08	6.97647			15285.7		17456.8	17067.4	13706	22828.1			43028.4	29476.8	21072	29966.6		27682.8	21925.3	34121.4	53877.2
C9H11NO3	Meta-Tyrosine	HMDB0059720	N[C@@H](CC1=CC=CC(O)=C1)C(O)=O	182.08	6.97647			15285.7		17456.8	17067.4	13706	22828.1			43028.4	29476.8	21072	29966.6		27682.8	21925.3	34121.4	53877.2
C9H11NO3	4,6,7-Trihydroxy-1,2,3,4-tetrahydroisoquinoline	HMDB0060280	OC1CNCC2=CC(O)=C(O)C=C12	182.08	6.97647			15285.7		17456.8	17067.4	13706	22828.1			43028.4	29476.8	21072	29966.6		27682.8	21925.3	34121.4	53877.2
C28H44O4	1-a,24R,25-Trihydroxyvitamin D2	HMDB0006227	C[C@H](\C=C\[C@@](C)(O)C(C)(O)C)[C@@]1([H])CC[C@@]2([H])\C(CCC[C@]12C)=C\C=C1\C[C@@H](O)C[C@H](O)C1=C	445.332	2.59339			53502.2		25224.6	27169.2	46294.5	51836.1			79679.2	75133.6	109329	146239		58355.9	237623	65142.6	121049
C28H44O4	MG(0:0/24:6(6Z,9Z,12Z,15Z,18Z,21Z)/0:0)	HMDB0011560	[H]C(CO)(CO)OC(=O)CCCC\C=C/C\C=C/C\C=C/C\C=C/C\C=C/C\C=C/CCC	445.332	2.59339			53502.2		25224.6	27169.2	46294.5	51836.1			79679.2	75133.6	109329	146239		58355.9	237623	65142.6	121049
C28H44O4	5,9-Epidioxy-3-hydroxyergost-7-en-6-one	HMDB0032667	CC(C)C(C)CCC(C)C1CCC2C3=CC(=O)C45CC(O)CCC4(C)C3(CCC12C)OO5	445.332	2.59339			53502.2		25224.6	27169.2	46294.5	51836.1			79679.2	75133.6	109329	146239		58355.9	237623	65142.6	121049
C28H44O4	(3beta,5alpha,6alpha,7beta,14alpha,22E,24R)-5,6-Epoxyergosta-8,22-diene-3,7,14-triol	HMDB0032691	CC(C)C(C)\C=C\C(C)C1CCC2(O)C3=C(CCC12C)C1(C)CCC(O)CC11OC1C3O	445.332	2.59339			53502.2		25224.6	27169.2	46294.5	51836.1			79679.2	75133.6	109329	146239		58355.9	237623	65142.6	121049
C28H44O4	5,6:8,9-Diepoxyergost-22-ene-3,7beta-diol	HMDB0033647	CC(C)C(C)\C=C\C(C)C1CCC2C34OC3(CCC12C)C1(C)CCC(O)CC11OC1C4O	445.332	2.59339			53502.2		25224.6	27169.2	46294.5	51836.1			79679.2	75133.6	109329	146239		58355.9	237623	65142.6	121049
C28H44O4	(3beta,5alpha,6beta,9alpha,22E,24R)-5,9-Epidioxyergosta-7,22-diene-3,6-diol	HMDB0038977	CC(C)C(C)\C=C\C(C)C1CCC2C3=CC(O)C45CC(O)CCC4(C)C3(CCC12C)OO5	445.332	2.59339			53502.2		25224.6	27169.2	46294.5	51836.1			79679.2	75133.6	109329	146239		58355.9	237623	65142.6	121049
C13H20O2	Eremopetasinorol	HMDB0029668	CC1C(O)CCC2CC(=CC12C)C(C)=O	209.154	2.55993			875306		962279	939392	876837	1849652			1901807	2051854	2033365	2668172		2164933	1597944	1583691	1755864
C13H20O2	(S,E)-Lyratol propanoate	HMDB0031869	CCC(=O)OC\C(C)=C\C(C=C)C(C)=C	209.154	2.55993			875306		962279	939392	876837	1849652			1901807	2051854	2033365	2668172		2164933	1597944	1583691	1755864
C13H20O2	(5alpha,8beta,9beta)-5,9-Epoxy-3,6-megastigmadien-8-ol	HMDB0034672	CC1OC2(C)C=CCC(C)(C)C2=CC1O	209.154	2.55993			875306		962279	939392	876837	1849652			1901807	2051854	2033365	2668172		2164933	1597944	1583691	1755864
C13H20O2	(5R,6S)-5,6-Epoxy-7-megastigmen-9-one	HMDB0034984	CC(=O)\C=C\C12OC1(C)CCCC2(C)C	209.154	2.55993			875306		962279	939392	876837	1849652			1901807	2051854	2033365	2668172		2164933	1597944	1583691	1755864
C13H20O2	Theaspirone A	HMDB0035228	CC1CCC2(O1)C(C)=CC(=O)CC2(C)C	209.154	2.55993			875306		962279	939392	876837	1849652			1901807	2051854	2033365	2668172		2164933	1597944	1583691	1755864
C13H20O2	2,2,6,7-Tetramethylbicyclo[4.3.0]nona-1(9),4-diene-7,8-diol	HMDB0036686	C[C@]1(O)[C@H](O)C=C2[C@@]1(C)C=CCC2(C)C	209.154	2.55993			875306		962279	939392	876837	1849652			1901807	2051854	2033365	2668172		2164933	1597944	1583691	1755864
C13H20O2	3-Hydroxy-beta-ionone	HMDB0036821	CC(=O)\C=C\C1=C(C)CC(O)CC1(C)C	209.154	2.55993			875306		962279	939392	876837	1849652			1901807	2051854	2033365	2668172		2164933	1597944	1583691	1755864
C13H20O2	Acetal R	HMDB0036824	CCCOC(C)OCCC1=CC=CC=C1	209.154	2.55993			875306		962279	939392	876837	1849652			1901807	2051854	2033365	2668172		2164933	1597944	1583691	1755864
C13H20O2	5,9:6,9-Diepoxy-3-megastigmene	HMDB0037776	CC12CCC3(O1)C(C)(O2)C=CCC3(C)C	209.154	2.55993			875306		962279	939392	876837	1849652			1901807	2051854	2033365	2668172		2164933	1597944	1583691	1755864
C13H20O2	Carvyl propionate	HMDB0038047	CCC(=O)OC1CC(CC=C1C)C(C)=C	209.154	2.55993			875306		962279	939392	876837	1849652			1901807	2051854	2033365	2668172		2164933	1597944	1583691	1755864
C13H20O2	5,9:6,9-Diepoxy-4-megastigmene	HMDB0038529	CC12CCC3(O1)C(CO2)=CCCC3(C)C	209.154	2.55993			875306		962279	939392	876837	1849652			1901807	2051854	2033365	2668172		2164933	1597944	1583691	1755864
C13H20O2	2,3,5,6,8,8a-Hexahydro-2,5,5,8a-tetramethyl-7H-1-benzopyran-7-one	HMDB0040233	CC1CC=C2C(C)(C)CC(=O)CC2(C)O1	209.154	2.55993			875306		962279	939392	876837	1849652			1901807	2051854	2033365	2668172		2164933	1597944	1583691	1755864
C13H20O2	(3R,8E)-3-Hydroxy-5,8-megastigmadien-7-one	HMDB0041636	C\C=C\C(=O)C1=C(C)CC(O)CC1(C)C	209.154	2.55993			875306		962279	939392	876837	1849652			1901807	2051854	2033365	2668172		2164933	1597944	1583691	1755864
C13H20O2	1-(4-methoxyphenyl)-4-methylpentan-3-ol	HMDB0132947	COC1=CC=C(CCC(O)C(C)C)C=C1	209.154	2.55993			875306		962279	939392	876837	1849652			1901807	2051854	2033365	2668172		2164933	1597944	1583691	1755864
C31H52O6	Cyclopassifloic acid B	HMDB0038388	CC(C)C(O)(CO)CCC(C)C1CCC2(C)C3CCC4C5(CC35CCC12C)C(O)CC(O)C4(C)C(O)=O	521.382	2.40441			10000		11487	10000	10000	10000			14520.3	15444.5	10000	26335.8		10000	12929.6	13119.1	16773.1
C33H62O2	Lumequoylacetone	HMDB0035956	CCCCCCCC\C=C/CCCCCCCCCCCCCCCCCCCC(=O)CC(C)=O	491.481	2.31877			10000		20782.3	11752.5	13474	10000			11687.9	10000	20656.5	56815.3		10000	10000	10000	10000
C8H10N2	5,6,7,8-Tetrahydroquinoxaline	HMDB0033154	C1CCC2=C(C1)N=CC=N2	135.091	10.838			10000		78488.7	46377	59884.9	68044.7			10000	10000	11432.2	24754.5		71562.3	85475	106186	87987.6
C8H10N2	3,5-Dimethyl-2-vinylpyrazine	HMDB0034891	CC1=CN=C(C=C)C(C)=N1	135.091	10.838			10000		78488.7	46377	59884.9	68044.7			10000	10000	11432.2	24754.5		71562.3	85475	106186	87987.6
C8H10N2	6,7-Dihydro-2-methyl-5H-cyclopenta[b]pyrazine	HMDB0037148	CC1=NC2=C(CCC2)N=C1	135.091	10.838			10000		78488.7	46377	59884.9	68044.7			10000	10000	11432.2	24754.5		71562.3	85475	106186	87987.6
C8H10N2	6,7-Dihydro-5-methyl-5H-cyclopenta[b]pyrazine	HMDB0037149	CC1CCC2=C1N=CC=N2	135.091	10.838			10000		78488.7	46377	59884.9	68044.7			10000	10000	11432.2	24754.5		71562.3	85475	106186	87987.6
C8H10N2	2-Methyl-6-(1-propenyl)pyrazine	HMDB0039990	C\C=C\C1=CN=CC(C)=N1	135.091	10.838			10000		78488.7	46377	59884.9	68044.7			10000	10000	11432.2	24754.5		71562.3	85475	106186	87987.6
C8H10N2	2-Methyl-3-(1-propenyl)pyrazine	HMDB0039991	C\C=C\C1=C(C)N=CC=N1	135.091	10.838			10000		78488.7	46377	59884.9	68044.7			10000	10000	11432.2	24754.5		71562.3	85475	106186	87987.6
C8H10N2	2-Methyl-6-(2-propenyl)pyrazine	HMDB0039992	CC1=NC(CC=C)=CN=C1	135.091	10.838			10000		78488.7	46377	59884.9	68044.7			10000	10000	11432.2	24754.5		71562.3	85475	106186	87987.6
C8H10N2	2-Methyl-5-(2-propenyl)pyrazine	HMDB0039993	CC1=CN=C(CC=C)C=N1	135.091	10.838			10000		78488.7	46377	59884.9	68044.7			10000	10000	11432.2	24754.5		71562.3	85475	106186	87987.6
C8H10N2	2-Methyl-3-(2-propenyl)pyrazine	HMDB0039994	CC1=C(CC=C)N=CC=N1	135.091	10.838			10000		78488.7	46377	59884.9	68044.7			10000	10000	11432.2	24754.5		71562.3	85475	106186	87987.6
C8H10N2	2-Methyl-5-(1-propenyl)pyrazine	HMDB0039997	C\C=C\C1=NC=C(C)N=C1	135.091	10.838			10000		78488.7	46377	59884.9	68044.7			10000	10000	11432.2	24754.5		71562.3	85475	106186	87987.6
C15H18O4	5,6-Dihydro-4-methoxy-6-[2-(4-methoxyphenyl)ethyl]-2H-pyran-2-one	HMDB0030549	COC1=CC(=O)OC(CCC2=CC=C(OC)C=C2)C1	263.128	4.17337			10000		10000	10000	20851.4	50415.6			10000	17795	25768.2	15468		62610.2	60046.7	80077.2	55098
C15H18O4	Dihydrosuberenol	HMDB0030691	COC1=CC2=C(C=CC(=O)O2)C=C1CCC(C)(C)O	263.128	4.17337			10000		10000	10000	20851.4	50415.6			10000	17795	25768.2	15468		62610.2	60046.7	80077.2	55098
C15H18O4	Armexifolin	HMDB0035596	CC1=C2C3OC(=O)C(=C)C3CCC2(C)C(O)CC1=O	263.128	4.17337			10000		10000	10000	20851.4	50415.6			10000	17795	25768.2	15468		62610.2	60046.7	80077.2	55098
C15H18O4	Enokipodin D	HMDB0038399	CC1=CC(=O)C(=CC1=O)C1(C)CC(=O)C(C)(C)C1O	263.128	4.17337			10000		10000	10000	20851.4	50415.6			10000	17795	25768.2	15468		62610.2	60046.7	80077.2	55098
C15H18O4	Dihydrowyerol	HMDB0039497	CCCCC#CC(O)C1=CC=C(O1)\C=C/C(=O)OC	263.128	4.17337			10000		10000	10000	20851.4	50415.6			10000	17795	25768.2	15468		62610.2	60046.7	80077.2	55098
C15H18O4	3-[4-hydroxy-2-methoxy-3-(3-methylbut-2-en-1-yl)phenyl]prop-2-enoic acid	HMDB0124830	COC1=C(C=CC(O)=O)C=CC(O)=C1CC=C(C)C	263.128	4.17337			10000		10000	10000	20851.4	50415.6			10000	17795	25768.2	15468		62610.2	60046.7	80077.2	55098
C5H4N4O2	Xanthine	HMDB0000292	O=C1NC2=C(NC=N2)C(=O)N1	153.041	9.5201			10000		31349.8	29331.5	42834.9	92423.1			10000	10000	10000	10000		96126	78667.9	94887.7	87753.7
C5H4N4O2	Oxypurinol	HMDB0000786	O=C1NC(=O)C2=CNNC2=N1	153.041	9.5201			10000		31349.8	29331.5	42834.9	92423.1			10000	10000	10000	10000		96126	78667.9	94887.7	87753.7
C5H4N4O2	6,8-Dihydroxypurine	HMDB0001182	O=C1NC2=C(N1)C(=O)N=CN2	153.041	9.5201			10000		31349.8	29331.5	42834.9	92423.1			10000	10000	10000	10000		96126	78667.9	94887.7	87753.7
C14H16O7	6-(3-ethenylphenoxy)-3,4,5-trihydroxyoxane-2-carboxylic acid	HMDB0124987	OC1C(O)C(OC2=CC=CC(C=C)=C2)OC(C1O)C(O)=O	297.096	2.68595			35393.4		28221.7	18327	16077.8	19369.6			26699.7	11047.9	17049.8	36512.3		14643	27702.7	28313	32929.9
C14H16O7	6-(4-ethenylphenoxy)-3,4,5-trihydroxyoxane-2-carboxylic acid	HMDB0125168	OC1C(O)C(OC2=CC=C(C=C)C=C2)OC(C1O)C(O)=O	297.096	2.68595			35393.4		28221.7	18327	16077.8	19369.6			26699.7	11047.9	17049.8	36512.3		14643	27702.7	28313	32929.9
C20H18O13S	{4,5-dihydroxy-2-[5,6,7-trihydroxy-2-(4-hydroxyphenyl)-4-oxo-4H-chromen-8-yl]oxan-3-yl}oxidanesulfonic acid	HMDB0127272	OC1COC(C(OS(O)(=O)=O)C1O)C1=C(O)C(O)=C(O)C2=C1OC(=CC2=O)C1=CC=C(O)C=C1	499.052	3.83588			10000		10000	10000	10000	10000			60003.4	40612.7	59008.4	136845		10000	10000	10000	10000
C20H18O13S	{3,5-dihydroxy-2-[5,6,7-trihydroxy-2-(4-hydroxyphenyl)-4-oxo-4H-chromen-8-yl]oxan-4-yl}oxidanesulfonic acid	HMDB0127273	OC1COC(C(O)C1OS(O)(=O)=O)C1=C(O)C(O)=C(O)C2=C1OC(=CC2=O)C1=CC=C(O)C=C1	499.052	3.83588			10000		10000	10000	10000	10000			60003.4	40612.7	59008.4	136845		10000	10000	10000	10000
C20H18O13S	{4,5-dihydroxy-6-[5,6,7-trihydroxy-2-(4-hydroxyphenyl)-4-oxo-4H-chromen-8-yl]oxan-3-yl}oxidanesulfonic acid	HMDB0127274	OC1C(COC(C1O)C1=C(O)C(O)=C(O)C2=C1OC(=CC2=O)C1=CC=C(O)C=C1)OS(O)(=O)=O	499.052	3.83588			10000		10000	10000	10000	10000			60003.4	40612.7	59008.4	136845		10000	10000	10000	10000
C20H18O13S	{5-[5,7-dihydroxy-4-oxo-8-(3,4,5-trihydroxyoxan-2-yl)-4H-chromen-2-yl]-2-hydroxyphenyl}oxidanesulfonic acid	HMDB0127290	OC1COC(C(O)C1O)C1=C(O)C=C(O)C2=C1OC(=CC2=O)C1=CC(OS(O)(=O)=O)=C(O)C=C1	499.052	3.83588			10000		10000	10000	10000	10000			60003.4	40612.7	59008.4	136845		10000	10000	10000	10000
C20H18O13S	{2-[2-(3,4-dihydroxyphenyl)-5,7-dihydroxy-4-oxo-4H-chromen-8-yl]-4,5-dihydroxyoxan-3-yl}oxidanesulfonic acid	HMDB0127291	OC1COC(C(OS(O)(=O)=O)C1O)C1=C(O)C=C(O)C2=C1OC(=CC2=O)C1=CC(O)=C(O)C=C1	499.052	3.83588			10000		10000	10000	10000	10000			60003.4	40612.7	59008.4	136845		10000	10000	10000	10000
C20H18O13S	{2-[2-(3,4-dihydroxyphenyl)-5,7-dihydroxy-4-oxo-4H-chromen-8-yl]-3,5-dihydroxyoxan-4-yl}oxidanesulfonic acid	HMDB0127292	OC1COC(C(O)C1OS(O)(=O)=O)C1=C(O)C=C(O)C2=C1OC(=CC2=O)C1=CC(O)=C(O)C=C1	499.052	3.83588			10000		10000	10000	10000	10000			60003.4	40612.7	59008.4	136845		10000	10000	10000	10000
C20H18O13S	{6-[2-(3,4-dihydroxyphenyl)-5,7-dihydroxy-4-oxo-4H-chromen-8-yl]-4,5-dihydroxyoxan-3-yl}oxidanesulfonic acid	HMDB0127293	OC1C(COC(C1O)C1=C(O)C=C(O)C2=C1OC(=CC2=O)C1=CC(O)=C(O)C=C1)OS(O)(=O)=O	499.052	3.83588			10000		10000	10000	10000	10000			60003.4	40612.7	59008.4	136845		10000	10000	10000	10000
C20H18O13S	[3-(3-{[3,4-dihydroxy-5-(hydroxymethyl)oxolan-2-yl]oxy}-5,7-dihydroxy-4-oxo-4H-chromen-2-yl)phenyl]oxidanesulfonic acid	HMDB0132745	OCC1OC(OC2=C(OC3=CC(O)=CC(O)=C3C2=O)C2=CC(OS(O)(=O)=O)=CC=C2)C(O)C1O	499.052	3.83588			10000		10000	10000	10000	10000			60003.4	40612.7	59008.4	136845		10000	10000	10000	10000
C20H18O13S	[(5-{[5,7-dihydroxy-2-(3-hydroxyphenyl)-4-oxo-4H-chromen-3-yl]oxy}-3,4-dihydroxyoxolan-2-yl)methoxy]sulfonic acid	HMDB0132746	OC1C(COS(O)(=O)=O)OC(OC2=C(OC3=CC(O)=CC(O)=C3C2=O)C2=CC(O)=CC=C2)C1O	499.052	3.83588			10000		10000	10000	10000	10000			60003.4	40612.7	59008.4	136845		10000	10000	10000	10000
C20H18O13S	(5-{[5,7-dihydroxy-2-(3-hydroxyphenyl)-4-oxo-4H-chromen-3-yl]oxy}-4-hydroxy-2-(hydroxymethyl)oxolan-3-yl)oxidanesulfonic acid	HMDB0132747	OCC1OC(OC2=C(OC3=CC(O)=CC(O)=C3C2=O)C2=CC(O)=CC=C2)C(O)C1OS(O)(=O)=O	499.052	3.83588			10000		10000	10000	10000	10000			60003.4	40612.7	59008.4	136845		10000	10000	10000	10000
C20H18O13S	(2-{[5,7-dihydroxy-2-(3-hydroxyphenyl)-4-oxo-4H-chromen-3-yl]oxy}-4-hydroxy-5-(hydroxymethyl)oxolan-3-yl)oxidanesulfonic acid	HMDB0132748	OCC1OC(OC2=C(OC3=CC(O)=CC(O)=C3C2=O)C2=CC(O)=CC=C2)C(OS(O)(=O)=O)C1O	499.052	3.83588			10000		10000	10000	10000	10000			60003.4	40612.7	59008.4	136845		10000	10000	10000	10000
C11H18N2O2	L,L-Cyclo(leucylprolyl)	HMDB0034276	CC(C)CC1NC(=O)C2CCCN2C1=O	211.144	13.6652			13560.4		28044	22445.2	31659.6	34239.5			195180	212595	196592	211834		10000	10000	10000	19537.1
C26H36O9	rac-5,6-Epoxy-retinoyl-beta-D-glucuronide	HMDB0060123	C\C(\C=C\[C@]12O[C@]1(C)CCCC2(C)C)=C/C=C/C(/C)=C/C(=O)O[C@@H]1O[C@H]([C@@H](O)[C@@H](O)[C@H]1O)C(O)=O	493.242	2.66857			47428.6		51709.3	46129.9	30413.7	49997.8			71624.6	50578.9	59875.3	90126		58423.2	59987.3	81154.3	98328.8
C26H36O9	4-Hydroxyretinoic acid glucuronide	HMDB0061688	C\C(\C=C\C1=C(C)C(CCC1(C)C)OC1OC(C(O)C(O)C1O)C(O)=O)=C/C=C/C(/C)=C/C(O)=O	493.242	2.66857			47428.6		51709.3	46129.9	30413.7	49997.8			71624.6	50578.9	59875.3	90126		58423.2	59987.3	81154.3	98328.8
C18H28O5	Lactapiperanol D	HMDB0033631	COC1OCC2(O)C(OC(C)=O)C3CC(C)(C)CC3C3(C)CC123	325.201	3.49802			10000		10000	10000	10000	10000			94885.5	10000	13385.2	84589.4		10000	10000	10000	11947.1
C18H28O5	Cibaric acid	HMDB0038580	OCC\C=C\C(\O)=C\C(=O)C\C=C\CCCCCCCC(O)=O	325.201	3.49802			10000		10000	10000	10000	10000			94885.5	10000	13385.2	84589.4		10000	10000	10000	11947.1
C12H16N4O2	Histidylproline diketopiperazine	HMDB0002053	[H][C@@]12CCCCN1C(=O)[C@H](CC1=CN=CN1)NC2=O	249.135	2.85693			10374.7		13091.7	10000	10000	10000			23218.5	16086.3	14813.6	43785.1		11489.5	10631.3	17659.8	15388.6
C24H32O10	1-alpha-Acevaltrate	HMDB0033653	CC(C)CC(=O)OC1C=C2C(C(OC(=O)C(OC(C)=O)C(C)C)OC=C2COC(C)=O)C11CO1	481.206	2.7331			29213.1		40043	17826	27058	34237.5			42798.3	16536.3	29976.8	55663.8		28965.5	53066.8	47796	48798.9
C24H32O10	Acevaltrate	HMDB0034494	CC(C)CC(=O)OC1OC=C(COC(C)=O)C2=CC(OC(=O)CC(C)(C)OC(C)=O)C3(CO3)C12	481.206	2.7331			29213.1		40043	17826	27058	34237.5			42798.3	16536.3	29976.8	55663.8		28965.5	53066.8	47796	48798.9
C18H17NO7	Avenanthramide 2s	HMDB0029286	COC1=CC(\C=C\C(=O)NC2=CC=C(O)C=C2C(O)=O)=CC(OC)=C1O	360.107	10.4511			10000		13981.3	23552.2	39899.6	42340.6			21462.4	18518.5	45559.9	41568.9		33763.1	10221.1	10000	19182.8
C18H17NO7	Avenanthramide 2	HMDB0033211	COC1=C(O)C=CC(\C=C\C(\O)=N/C2=CC(OC)=C(O)C=C2C(O)=O)=C1	360.107	10.4511			10000		13981.3	23552.2	39899.6	42340.6			21462.4	18518.5	45559.9	41568.9		33763.1	10221.1	10000	19182.8
C18H17NO7	Clovamide	HMDB0039157	OC(=O)C(CC1=CC=C(O)C(O)=C1)NC(=O)\C=C/C1=CC=C(O)C(O)=C1	360.107	10.4511			10000		13981.3	23552.2	39899.6	42340.6			21462.4	18518.5	45559.9	41568.9		33763.1	10221.1	10000	19182.8
C18H17NO7	5-hydroxy-2-{[1-hydroxy-3-(4-hydroxy-3-methoxyphenyl)prop-2-en-1-ylidene]amino}-4-methoxybenzoic acid	HMDB0137670	COC1=C(O)C=CC(C=CC(O)=NC2=CC(OC)=C(O)C=C2C(O)=O)=C1	360.107	10.4511			10000		13981.3	23552.2	39899.6	42340.6			21462.4	18518.5	45559.9	41568.9		33763.1	10221.1	10000	19182.8
C10H12O5	Vanillactic acid	HMDB0000913	COC1=CC(CC(O)C(O)=O)=CC=C1O	213.076	2.87715			11095.6		18188.8	10000	10000	10000			17125.5	13931	36750.2	43765.7		20429.1	28446.1	27209.2	42464.6
C10H12O5	Danielone	HMDB0031704	COC1=CC(=CC(OC)=C1O)C(=O)CO	213.076	2.87715			11095.6		18188.8	10000	10000	10000			17125.5	13931	36750.2	43765.7		20429.1	28446.1	27209.2	42464.6
C10H12O5	Propyl gallate	HMDB0033835	CCCOC(=O)C1=CC(O)=C(O)C(O)=C1	213.076	2.87715			11095.6		18188.8	10000	10000	10000			17125.5	13931	36750.2	43765.7		20429.1	28446.1	27209.2	42464.6
C10H12O5	Eudesmic acid	HMDB0033839	COC1=CC(=CC(OC)=C1OC)C(O)=O	213.076	2.87715			11095.6		18188.8	10000	10000	10000			17125.5	13931	36750.2	43765.7		20429.1	28446.1	27209.2	42464.6
C10H12O5	Valtrate	HMDB0034493	OCC1=COC(O)C2C1=CC(O)C21CO1	213.076	2.87715			11095.6		18188.8	10000	10000	10000			17125.5	13931	36750.2	43765.7		20429.1	28446.1	27209.2	42464.6
C10H12O5	2,3-Dihydroxy-1-(4-hydroxy-3-methoxyphenyl)-1-propanone	HMDB0041286	COC1=C(O)C=CC(=C1)C(=O)C(O)CO	213.076	2.87715			11095.6		18188.8	10000	10000	10000			17125.5	13931	36750.2	43765.7		20429.1	28446.1	27209.2	42464.6
C10H12O5	3,4-Dihydroxyphenyllactic acid methyl ester	HMDB0041661	COC(=O)C(O)CC1=CC=C(O)C(O)=C1	213.076	2.87715			11095.6		18188.8	10000	10000	10000			17125.5	13931	36750.2	43765.7		20429.1	28446.1	27209.2	42464.6
C10H12O5	3-(3,4-Dihydroxyphenyl)-2-methoxypropionic acid	HMDB0041663	COC(CC1=CC=C(O)C(O)=C1)C(O)=O	213.076	2.87715			11095.6		18188.8	10000	10000	10000			17125.5	13931	36750.2	43765.7		20429.1	28446.1	27209.2	42464.6
C10H12O5	3-Hydroxy-4-methoxyphenyllactic acid	HMDB0041665	COC1=CC=C(CC(O)C(O)=O)C=C1O	213.076	2.87715			11095.6		18188.8	10000	10000	10000			17125.5	13931	36750.2	43765.7		20429.1	28446.1	27209.2	42464.6
C10H12O5	beta-(2-Methoxyphenoxy)-lactic acid	HMDB0060557	COC1=CC=CC=C1OCC(O)C(O)=O	213.076	2.87715			11095.6		18188.8	10000	10000	10000			17125.5	13931	36750.2	43765.7		20429.1	28446.1	27209.2	42464.6
C10H12O5	2-(2,5-dihydroxy-4-methoxyphenyl)propanoic acid	HMDB0125013	COC1=C(O)C=C(C(C)C(O)=O)C(O)=C1	213.076	2.87715			11095.6		18188.8	10000	10000	10000			17125.5	13931	36750.2	43765.7		20429.1	28446.1	27209.2	42464.6
C10H12O5	3-(2,4-dihydroxy-5-methoxyphenyl)propanoic acid	HMDB0125520	COC1=C(O)C=C(O)C(CCC(O)=O)=C1	213.076	2.87715			11095.6		18188.8	10000	10000	10000			17125.5	13931	36750.2	43765.7		20429.1	28446.1	27209.2	42464.6
C10H12O5	3-(3,4-dihydroxy-5-methoxyphenyl)propanoic acid	HMDB0125526	COC1=CC(CCC(O)=O)=CC(O)=C1O	213.076	2.87715			11095.6		18188.8	10000	10000	10000			17125.5	13931	36750.2	43765.7		20429.1	28446.1	27209.2	42464.6
C10H12O5	3-(2,4-dihydroxy-3-methoxyphenyl)propanoic acid	HMDB0125540	COC1=C(O)C=CC(CCC(O)=O)=C1O	213.076	2.87715			11095.6		18188.8	10000	10000	10000			17125.5	13931	36750.2	43765.7		20429.1	28446.1	27209.2	42464.6
C10H12O5	2-(2,3-dihydroxy-4-methoxyphenyl)propanoic acid	HMDB0129354	COC1=C(O)C(O)=C(C=C1)C(C)C(O)=O	213.076	2.87715			11095.6		18188.8	10000	10000	10000			17125.5	13931	36750.2	43765.7		20429.1	28446.1	27209.2	42464.6
C10H12O5	2-(4-hydroxy-3,5-dimethoxyphenyl)acetic acid	HMDB0131424	COC1=CC(CC(O)=O)=CC(OC)=C1O	213.076	2.87715			11095.6		18188.8	10000	10000	10000			17125.5	13931	36750.2	43765.7		20429.1	28446.1	27209.2	42464.6
C10H12O5	3-hydroxy-3-(4-hydroxy-3-methoxyphenyl)propanoic acid	HMDB0133486	COC1=C(O)C=CC(=C1)C(O)CC(O)=O	213.076	2.87715			11095.6		18188.8	10000	10000	10000			17125.5	13931	36750.2	43765.7		20429.1	28446.1	27209.2	42464.6
C10H12O5	2,3,4-trimethoxybenzoic acid	HMDB0142083	COC1=C(OC)C(OC)=C(C=C1)C(O)=O	213.076	2.87715			11095.6		18188.8	10000	10000	10000			17125.5	13931	36750.2	43765.7		20429.1	28446.1	27209.2	42464.6
C12H25NO2	Heptanoylcholine	HMDB0013239	CCCCCCC(=O)OCC[N+](C)(C)C	216.196	2.87844			28855.7		30643.5	104395	27454.8	81256.2			62490.8	63251.2	56887.6	109582		78938.3	52251.3	70297.4	63117.8
C11H12O6	3-(6-hydroxy-7-methoxy-2H-1,3-benzodioxol-5-yl)propanoic acid	HMDB0128682	COC1=C(O)C(CCC(O)=O)=CC2=C1OCO2	241.07	2.77303			20745.3		13995	18452	14768.9	22933.3			10000	10000	10000	13306		25202.6	21170.7	38581.2	36902.5
C11H12O6	3-(7-hydroxy-6-methoxy-2H-1,3-benzodioxol-5-yl)propanoic acid	HMDB0128684	COC1=C(O)C2=C(OCO2)C=C1CCC(O)=O	241.07	2.77303			20745.3		13995	18452	14768.9	22933.3			10000	10000	10000	13306		25202.6	21170.7	38581.2	36902.5
C11H12O6	2-benzyl-2,3-dihydroxybutanedioic acid	HMDB0132101	OC(C(O)=O)C(O)(CC1=CC=CC=C1)C(O)=O	241.07	2.77303			20745.3		13995	18452	14768.9	22933.3			10000	10000	10000	13306		25202.6	21170.7	38581.2	36902.5
C11H12O6	3-(2,4-dihydroxy-3,5-dimethoxyphenyl)prop-2-enoic acid	HMDB0135751	COC1=C(O)C(OC)=C(O)C(C=CC(O)=O)=C1	241.07	2.77303			20745.3		13995	18452	14768.9	22933.3			10000	10000	10000	13306		25202.6	21170.7	38581.2	36902.5
C11H12O6	3-(4-hydroxy-3,5-dimethoxyphenyl)oxirane-2-carboxylic acid	HMDB0135752	COC1=CC(=CC(OC)=C1O)C1OC1C(O)=O	241.07	2.77303			20745.3		13995	18452	14768.9	22933.3			10000	10000	10000	13306		25202.6	21170.7	38581.2	36902.5
C13H20N2O2	Procaine	HMDB0014859	CCN(CC)CCOC(=O)C1=CC=C(N)C=C1	237.159	7.85929			10000		11471.4	10000	10000	10000			10000	10000	10000	23347.3		10000	10000	10000	11313.6
C13H20N2O2	N-(4-aminobutyl)-3-(4-hydroxyphenyl)propanimidic acid	HMDB0139525	NCCCCN=C(O)CCC1=CC=C(O)C=C1	237.159	7.85929			10000		11471.4	10000	10000	10000			10000	10000	10000	23347.3		10000	10000	10000	11313.6
C35H18O15	Norbadione A	HMDB0034350	OC(=O)C(=C1/OC(=O)C(=C1O)C1=CC2=C3C(OC(=O)C3=C1)=C(O)C=C2C1=C(O)\C(OC1=O)=C(\C(O)=O)C1=CC=C(O)C=C1)\C1=CC=C(O)C=C1	679.072	7.91903			10000		10000	10000	10000	10000			10000	10000	10000	25157.5		10000	10000	10000	10000
C9H15NO2	Homoarecoline	HMDB0038321	CCOC(=O)C1=CCCN(C)C1	170.117	7.01954			41155.5		30245.9	46513.5	54225.2	52098.5			79944.8	62419.1	52100.9	85562.7		30536.7	54506.8	36110.3	64464.8
C40H68O5	DG(15:0/22:5(4Z,7Z,10Z,13Z,16Z)/0:0)	HMDB0007090	[H][C@](CO)(COC(=O)CCCCCCCCCCCCCC)OC(=O)CC\C=C/C\C=C/C\C=C/C\C=C/C\C=C/CCCCC	629.512	2.33553			101702		10000	10000	10000	10000			234596	14474.1	15117.7	58347.3		10000	100764	10000	152715
C40H68O5	DG(15:0/22:5(7Z,10Z,13Z,16Z,19Z)/0:0)	HMDB0007091	[H][C@](CO)(COC(=O)CCCCCCCCCCCCCC)OC(=O)CCCCC\C=C/C\C=C/C\C=C/C\C=C/C\C=C/CC	629.512	2.33553			101702		10000	10000	10000	10000			234596	14474.1	15117.7	58347.3		10000	100764	10000	152715
C40H68O5	DG(22:5(4Z,7Z,10Z,13Z,16Z)/15:0/0:0)	HMDB0007706	[H][C@](CO)(COC(=O)CC\C=C/C\C=C/C\C=C/C\C=C/C\C=C/CCCCC)OC(=O)CCCCCCCCCCCCCC	629.512	2.33553			101702		10000	10000	10000	10000			234596	14474.1	15117.7	58347.3		10000	100764	10000	152715
C40H68O5	DG(22:5(7Z,10Z,13Z,16Z,19Z)/15:0/0:0)	HMDB0007735	[H][C@](CO)(COC(=O)CCCCC\C=C/C\C=C/C\C=C/C\C=C/C\C=C/CC)OC(=O)CCCCCCCCCCCCCC	629.512	2.33553			101702		10000	10000	10000	10000			234596	14474.1	15117.7	58347.3		10000	100764	10000	152715
C40H68O5	DG(15:0/0:0/22:5n6)	HMDB0056002	[H][C@@](O)(COC(=O)CCCCCCCCCCCCCC)COC(=O)CC\C=C/C\C=C/C\C=C/C\C=C/C\C=C/CCCCC	629.512	2.33553			101702		10000	10000	10000	10000			234596	14474.1	15117.7	58347.3		10000	100764	10000	152715
C40H68O5	DG(15:0/0:0/22:5n3)	HMDB0056007	[H][C@@](O)(COC(=O)CCCCCCCCCCCCCC)COC(=O)CCCCC\C=C/C\C=C/C\C=C/C\C=C/C\C=C/CC	629.512	2.33553			101702		10000	10000	10000	10000			234596	14474.1	15117.7	58347.3		10000	100764	10000	152715
C40H68O5	DG(18:2n6/0:0/18:3n6)	HMDB0056283	[H][C@@](O)(COC(=O)CCCCCCC\C=C/C\C=C/CCCCCC)COC(=O)CCCC\C=C/C\C=C/C\C=C/CCCCC	629.512	2.33553			101702		10000	10000	10000	10000			234596	14474.1	15117.7	58347.3		10000	100764	10000	152715
C40H68O5	DG(18:2n6/0:0/18:3n3)	HMDB0056290	[H][C@@](O)(COC(=O)CCCCCCC\C=C/C\C=C/CCCCCC)COC(=O)CCCCCCC\C=C/C\C=C/C\C=C/CC	629.512	2.33553			101702		10000	10000	10000	10000			234596	14474.1	15117.7	58347.3		10000	100764	10000	152715
C9H11N5O3	Sepiapterin	HMDB0000238	C[C@H](O)C(=O)C1=NC2=C(NC1)NC(N)=NC2=O	238.094	9.20089			10000		10000	10000	10000	10000			16143.6	10000	10000	14927.7		18896.1	14342.2	10000	29142.6
C9H11N5O3	Biopterin	HMDB0000468	C[C@H](O)[C@H](O)C1=NC2=C(NC(N)=NC2=O)N=C1	238.094	9.20089			10000		10000	10000	10000	10000			16143.6	10000	10000	14927.7		18896.1	14342.2	10000	29142.6
C9H11N5O3	D-Biopterin	HMDB0000633	C[C@H](O)[C@H](O)C1=NC2=C(NC(N)=NC2=O)N=C1	238.094	9.20089			10000		10000	10000	10000	10000			16143.6	10000	10000	14927.7		18896.1	14342.2	10000	29142.6
C9H11N5O3	Orinapterin	HMDB0000817	C[C@H](O)[C@@H](O)C1=NC2=C(NC(N)=NC2=O)N=C1	238.094	9.20089			10000		10000	10000	10000	10000			16143.6	10000	10000	14927.7		18896.1	14342.2	10000	29142.6
C9H11N5O3	Dyspropterin	HMDB0001195	CC(=O)C(=O)C1CNC2=C(N1)C(=O)NC(N)=N2	238.094	9.20089			10000		10000	10000	10000	10000			16143.6	10000	10000	14927.7		18896.1	14342.2	10000	29142.6
C9H11N5O3	Primapterin	HMDB0002263	CC(O)C(O)C1=CN=C2C(=O)N=C(N)NC2=N1	238.094	9.20089			10000		10000	10000	10000	10000			16143.6	10000	10000	14927.7		18896.1	14342.2	10000	29142.6
C9H11N5O3	Deoxyeritadenine	HMDB0029928	NC1=C2N=CN(CCC(O)C(O)=O)C2=NC=N1	238.094	9.20089			10000		10000	10000	10000	10000			16143.6	10000	10000	14927.7		18896.1	14342.2	10000	29142.6
C13H23NO3	Dioscoretine	HMDB0038588	CC(CC(O)=O)CC1(O)CC2CCC1CN2C	242.174	7.03694			42230.1		34381.8	21765.8	18207.7	62318.1			160408	130078	114778	109728		70580.4	80799.3	57309.6	85174.5
C26H29NO	Tamoxifen	HMDB0014813	CC\C(=C(/C1=CC=CC=C1)C1=CC=C(OCCN(C)C)C=C1)C1=CC=CC=C1	372.231	14.3592			10000		10000	10000	10000	12629.7			10365.2	10000	10000	10000		10000	10000	10000	20020.7
C20H39NO	N-Hexadecanoylpyrrolidine	HMDB0032740	CCCCCCCCCCCCCCCC(=O)N1CCCC1	310.31	4.19022			24114.1		10000	17884.8	19063.8	10000			22701.7	16154.8	20622	24076		10449.8	10000	10000	32548.4
C14H22N2O2	Rivastigmine	HMDB0015124	CCN(C)C(=O)OC1=CC=CC(=C1)[C@H](C)N(C)C	251.174	5.41135			97734		81640.8	75969	78857.4	78270			10000	10000	63561.2	59343		97424.1	91550.8	88926.2	108310
C14H22N2O2	3-Hydroxylidocaine	HMDB0060655	CCN(CC)CC(=O)NC1=C(C)C=CC(O)=C1C	251.174	5.41135			97734		81640.8	75969	78857.4	78270			10000	10000	63561.2	59343		97424.1	91550.8	88926.2	108310
C12H12N2O2S2	1-Methoxyspirobrassinin	HMDB0034303	CON1C(=O)C2(CN=C(SC)S2)C2=CC=CC=C12	281.043	12.8257			10000		44181.3	52783.6	39514.2	41844.8			127646	152536	139652	208120		65183.7	22565.9	74450.9	97718.2
C12H12N2O2S2	Sinalbin A	HMDB0036650	CON1C2=C(CN=C(S2)S(C)=O)C2=CC=CC=C12	281.043	12.8257			10000		44181.3	52783.6	39514.2	41844.8			127646	152536	139652	208120		65183.7	22565.9	74450.9	97718.2
C10H22N4	Guanethidine	HMDB0015301	NC(N)=NCCN1CCCCCCC1	199.191	13.6191			22568.3		22275.9	16681.8	32128.2	31301.5			32458.2	27097.6	33001.9	28647.4		10000	11119.3	10718.9	21318.1
C18H30O6	2,3-Dinor-6-keto-prostaglandin F1 a	HMDB0002277	CCCCC[C@H](O)\C=C\[C@H]1[C@@H](O)C[C@H](O)[C@@H]1CC(=O)CCC(O)=O	343.211	4.17206			10000		10000	10000	10000	10000			12080.3	48169.8	37148.1	54483		43454.8	50170	10790.3	50722.3
C18H30O6	2,3-Dinor-TXB2	HMDB0002904	CCCCC[C@H](O)\C=C\[C@H]1OC(O)C[C@H](O)[C@@H]1C\C=C/CC(O)=O	343.211	4.17206			10000		10000	10000	10000	10000			12080.3	48169.8	37148.1	54483		43454.8	50170	10790.3	50722.3
C18H30O6	(-)-11-Hydroxy-9,15,16-trioxooctadecanoic acid	HMDB0038940	CCC(=O)C(=O)CCCC(O)CC(=O)CCCCCCCC(O)=O	343.211	4.17206			10000		10000	10000	10000	10000			12080.3	48169.8	37148.1	54483		43454.8	50170	10790.3	50722.3
C18H30O6	Monic acid	HMDB0061154	[H][C@]1(O[C@H]1CC1CC[C@@H](C\C(C)=C\C(O)=O)[C@H](O)[C@@H]1O)[C@@H](C)C(C)O	343.211	4.17206			10000		10000	10000	10000	10000			12080.3	48169.8	37148.1	54483		43454.8	50170	10790.3	50722.3
C18H30O6	2,3-dinor-6-oxoprostaglandin F1alpha	HMDB0062618	[H]\C(=C(\[H])[C@@]1([H])[C@]([H])(O)C[C@]([H])(O)[C@]1([H])CC(=O)CCC(O)=O)[C@@]([H])(O)CCCCC	343.211	4.17206			10000		10000	10000	10000	10000			12080.3	48169.8	37148.1	54483		43454.8	50170	10790.3	50722.3
C11H18O11	3-O-alpha-D-Glucopyranuronosyl-D-xylose	HMDB0039723	OCC1OC(O)C(O)C1OC1OC(C(O)C(O)C1O)C(O)=O	327.091	9.161			10000		10706.9	10000	10000	10000			37724.6	10000	26251.3	44955.5		104017	85750	70993.1	119318
C11H18O11	Aldobiouronic acid D3	HMDB0040737	OC1COC(O)C(OC2OC(C(O)C(O)C2O)C(O)=O)C1O	327.091	9.161			10000		10706.9	10000	10000	10000			37724.6	10000	26251.3	44955.5		104017	85750	70993.1	119318
C11H18O11	6-[2-carboxy-2,2-bis(hydroxymethyl)ethoxy]-3,4,5-trihydroxyoxane-2-carboxylic acid	HMDB0127654	OCC(CO)(COC1OC(C(O)C(O)C1O)C(O)=O)C(O)=O	327.091	9.161			10000		10706.9	10000	10000	10000			37724.6	10000	26251.3	44955.5		104017	85750	70993.1	119318
C11H18O11	3,4,5-trihydroxy-6-{[3-hydroxy-2,2-bis(hydroxymethyl)propanoyl]oxy}oxane-2-carboxylic acid	HMDB0127655	OCC(CO)(CO)C(=O)OC1OC(C(O)C(O)C1O)C(O)=O	327.091	9.161			10000		10706.9	10000	10000	10000			37724.6	10000	26251.3	44955.5		104017	85750	70993.1	119318
C36H75N	Tridodecylamine	HMDB0037822	CCCCCCCCCCCCN(CCCCCCCCCCCC)CCCCCCCCCCCC	522.596	3.77325			10000		56053.8	64603.4	57826.3	57859.3			38490.8	76345.5	40558.7	130312		123996	123851	49646.4	98798.8
C22H28O7	(2S,4R,6S)-2-[2-(4-hydroxy-3-methoxyphenyl)ethyl]tetrahydro-6-(4-hydroxy-3,5-dimethoxyphenyl)-2H-pyran-4-ol	HMDB0030504	COC1=CC(=CC(OC)=C1O)C1CC(O)CC(CCC2=CC(OC)=C(O)C=C2)O1	405.191	2.66095			25163.9		16909.8	35294.8	27147.1	42127.8			16485.5	37322.2	39644.6	36923.8		28205.6	30344	31832.2	38874.1
C22H28O7	Dihydroclusin	HMDB0033272	COC1=CC(CC(CO)C(CO)CC2=CC3=C(OCO3)C=C2)=CC(OC)=C1OC	405.191	2.66095			25163.9		16909.8	35294.8	27147.1	42127.8			16485.5	37322.2	39644.6	36923.8		28205.6	30344	31832.2	38874.1
C22H28O7	Furomammea D	HMDB0033708	CCCC1=CC(=O)OC2=C(C(=O)CC(C)C)C(O)=C3CC(OC3=C12)C(C)(C)OO	405.191	2.66095			25163.9		16909.8	35294.8	27147.1	42127.8			16485.5	37322.2	39644.6	36923.8		28205.6	30344	31832.2	38874.1
C22H28O7	Fragransin B2	HMDB0038953	COC1=CC(=CC(OC)=C1O)C1OC(C(C)C1C)C1=CC(OC)=C(O)C(OC)=C1	405.191	2.66095			25163.9		16909.8	35294.8	27147.1	42127.8			16485.5	37322.2	39644.6	36923.8		28205.6	30344	31832.2	38874.1
C22H28O7	2-(4-Allyl-2,6-dimethoxyphenoxy)-1-(3-hydroxy-4,5-dimethoxyphenyl)-1-propanol	HMDB0039349	COC1=CC(=CC(OC)=C1O)C(O)C(C)OC1=C(OC)C=C(CC=C)C=C1OC	405.191	2.66095			25163.9		16909.8	35294.8	27147.1	42127.8			16485.5	37322.2	39644.6	36923.8		28205.6	30344	31832.2	38874.1
C22H28O7	2-(4-Allyl-2,6-dimethoxyphenoxy)-1-(4-hydroxy-3,5-dimethoxyphenyl)-1-propanol	HMDB0039350	COC1=CC(CC=C)=CC(OC)=C1OC(C)C(O)C1=CC(O)=C(OC)C(OC)=C1	405.191	2.66095			25163.9		16909.8	35294.8	27147.1	42127.8			16485.5	37322.2	39644.6	36923.8		28205.6	30344	31832.2	38874.1
C22H28O7	Myristicanol B	HMDB0041312	COC1=CC(\C=C/CO)=CC(OC)=C1OC(C)C(O)C1=CC(OC)=C(OC)C=C1	405.191	2.66095			25163.9		16909.8	35294.8	27147.1	42127.8			16485.5	37322.2	39644.6	36923.8		28205.6	30344	31832.2	38874.1
C24H44O6	Sorbitan oleate	HMDB0029886	CCCCCCCC\C=C\CCCCCCCC(=O)OCC(O)C1OCC(O)C1O	429.321	2.65456			10000		10000	10000	16707.5	24103.2			74907.6	42228.8	68501.2	69233.2		44271.8	10000	14093.7	25069.5
C24H44O6	Glyceryl lactooleate	HMDB0032298	CCCCCCCC\C=C/CCCCCCCC(=O)OC(CO)COC(C)C(O)=O	429.321	2.65456			10000		10000	10000	16707.5	24103.2			74907.6	42228.8	68501.2	69233.2		44271.8	10000	14093.7	25069.5
C33H54O2	24-Methylcycloart-23-en-3beta-yl acetate	HMDB0035967	CC(C)C(\C)=C\CC(C)C1CCC2(C)C3CCC4C5(CC35CCC12C)CCC(OC(C)=O)C4(C)C	483.42	2.42657			52117.3		21881.1	27488	68390.3	29257.2			27939.2	83364.6	60084.6	78306		28181.7	75868.7	35010.3	109672
C16H33NO	Palmitic amide	HMDB0012273	CCCCCCCCCCCCCCCC(N)=O	256.263	4.39818			11850.7		24579.8	20454	22830.8	28563			23068.8	32703.7	27243	35551.2		24495.1	19053.7	22247	32641.9
C16H22O10	Geniposidic acid	HMDB0034942	OCC1OC(OC2OC=C(C3CC=C(CO)C23)C(O)=O)C(O)C(O)C1O	375.129	7.03005			10000		587232	550447	422372	470896			13889.4	10158.2	21717.2	44080.2		475380	531598	597801	493479
C6H14NO7P	1-alkyl-2-acylglycerophosphoethanolamine	HMDB0062185	[H][C@@](CO)(COP(O)(=O)OCCN)OC=O	244.058	10.2333			29490.7		20128.2	35560.2	31324.3	28133.8			18537	28066.5	28367.5	42069.6		75562.8	52938.9	46353	85973.3
C15H32O6	1,2,3-Tris(1-ethoxyethoxy)propane	HMDB0037162	CCOC(C)OCC(COC(C)OCC)OC(C)OCC	309.227	3.52106			14837.7		10706.9	12778.6	13372.8	14567			10974.3	10967.6	12346.4	24882.4		13657.8	13710	12223.7	12313.3
C20H32N6O12S2	Oxidized glutathione	HMDB0003337	NC(CCC(=O)NC(CSSCC(NC(=O)CCC(N)C(O)=O)C(=O)NCC(O)=O)C(=O)NCC(O)=O)C(O)=O	613.16	13.7128			10000		10000	10000	10000	10000			38048.4	61365.5	95898.4	120902		18254.7	10000	16235.4	19081
C24H40O10S2	Chenodeoxycholic acid disulfate	HMDB0000545	[H][C@@]1(CC[C@@]2([H])[C@]3([H])[C@@H](C[C@]4([H])C[C@@H](CC[C@]4(C)[C@@]3([H])CC[C@]12C)OS(O)(=O)=O)OS(O)(=O)=O)[C@H](C)CCC(O)=O	553.216	16.353			16447.7		14920.9	15452.5	11060.7	18425.3			10000	11938.7	10179.2	10000		10000	11181.4	10000	19876.4
C24H40O10S2	Deoxycholic acid disulfate	HMDB0000659	[H][C@@]12CC[C@H]([C@H](C)CCC(O)=O)[C@@]1(C)[C@H](C[C@@]1([H])[C@@]2([H])CC[C@]2([H])C[C@@H](CC[C@]12C)OS(O)(=O)=O)OS(O)(=O)=O	553.216	16.353			16447.7		14920.9	15452.5	11060.7	18425.3			10000	11938.7	10179.2	10000		10000	11181.4	10000	19876.4
C25H47NO8	Carboprost Tromethamine	HMDB0014573	OCC([NH3+])(CO)CO.CCCCC[C@@](O)(C)\C=C\[C@H]1[C@@H](O)C[C@H](O)[C@@H]1C\C=C/CCCC(=O)[O-]	490.337	2.64531			130943		134621	103050	113845	99920.8			252185	169677	247749	539419		100164	57908	136448	112885
C26H38O9	7,11-Bisdeacetylvaltrate 7-(3-methylpentanoate) 11-(3-hydroxy-3-methylbutanoate)	HMDB0033655	CCC(C)CC(=O)OC1C=C2C(C(OC(=O)CC(C)C)OC=C2COC(=O)CC(C)(C)O)C11CO1	495.259	14.1957			10000		10000	10000	10000	10000			10000	10000	10000	10000		26495.7	10193.4	10767.9	37476.3
C8H11NO2	Dopamine	HMDB0000073	NCCC1=CC(O)=C(O)C=C1	154.086	13.3342			10000		27048.2	23284.2	32725.5	47218.7			76607.7	74786.2	77626.2	81749.7		43602.6	31201.2	40103	49473.9
C8H11NO2	p-Octopamine	HMDB0004825	NC[C@H](O)C1=CC=C(O)C=C1	154.086	13.3342			10000		27048.2	23284.2	32725.5	47218.7			76607.7	74786.2	77626.2	81749.7		43602.6	31201.2	40103	49473.9
C8H11NO2	Vanillylamine	HMDB0012309	COC1=CC(CN)=CC=C1O	154.086	13.3342			10000		27048.2	23284.2	32725.5	47218.7			76607.7	74786.2	77626.2	81749.7		43602.6	31201.2	40103	49473.9
C27H33N3O5	Fumitremorgin B	HMDB0030203	COC1=CC2=C(C=C1)C1=C(C(C=C(C)C)N3C(=O)C4CCCN4C(=O)C3(O)C1O)N2CC=C(C)C	480.248	14.3158			10000		10000	10000	10000	10000			11717.7	29350	16754.8	45343.8		10000	10000	10000	10000
C2H4O6S	2-(sulfooxy)acetic acid	HMDB0124940	OC(=O)COS(O)(=O)=O	156.979	13.8623			10000		12651.7	19722.1	11750.1	15662.4			20715	13922.8	23160.8	26712.4		10000	12190.1	10000	17073.5
C15H14O6S	3-(3,7-dihydroxy-5-sulfino-3,4-dihydro-2H-1-benzopyran-2-yl)benzen-1-olate	HMDB0127799	OC1CC2=C(OC1C1=CC([O-])=CC=C1)C=C(O)C=C2S(O)=O	323.06	9.39213			10000		10000	10000	10000	10000			182826	57069.9	79079.6	133536		21045.7	20858.9	10000	32363.7
C15H14O6S	3-(3,5-dihydroxy-7-sulfino-3,4-dihydro-2H-1-benzopyran-2-yl)benzen-1-olate	HMDB0127895	OC1CC2=C(O)C=C(C=C2OC1C1=CC([O-])=CC=C1)S(O)=O	323.06	9.39213			10000		10000	10000	10000	10000			182826	57069.9	79079.6	133536		21045.7	20858.9	10000	32363.7
C15H14O6S	[2-hydroxy-5-(3-phenylpropanoyl)phenyl]oxidanesulfonic acid	HMDB0135416	OC1=C(OS(O)(=O)=O)C=C(C=C1)C(=O)CCC1=CC=CC=C1	323.06	9.39213			10000		10000	10000	10000	10000			182826	57069.9	79079.6	133536		21045.7	20858.9	10000	32363.7
C15H14O6S	{3-[3-(2-hydroxyphenyl)propanoyl]phenyl}oxidanesulfonic acid	HMDB0135451	OC1=CC=CC=C1CCC(=O)C1=CC(OS(O)(=O)=O)=CC=C1	323.06	9.39213			10000		10000	10000	10000	10000			182826	57069.9	79079.6	133536		21045.7	20858.9	10000	32363.7
C15H14O6S	[3-(3-hydroxy-3-phenylpropanoyl)phenyl]oxidanesulfonic acid	HMDB0135454	OC(CC(=O)C1=CC(OS(O)(=O)=O)=CC=C1)C1=CC=CC=C1	323.06	9.39213			10000		10000	10000	10000	10000			182826	57069.9	79079.6	133536		21045.7	20858.9	10000	32363.7
C15H14O6S	[3-(3-hydroxyphenyl)-3-oxo-1-phenylpropoxy]sulfonic acid	HMDB0135455	OC1=CC=CC(=C1)C(=O)CC(OS(O)(=O)=O)C1=CC=CC=C1	323.06	9.39213			10000		10000	10000	10000	10000			182826	57069.9	79079.6	133536		21045.7	20858.9	10000	32363.7
C15H14O6S	{3-[3-(3-hydroxyphenyl)-3-oxopropyl]phenyl}oxidanesulfonic acid	HMDB0135458	OC1=CC=CC(=C1)C(=O)CCC1=CC(OS(O)(=O)=O)=CC=C1	323.06	9.39213			10000		10000	10000	10000	10000			182826	57069.9	79079.6	133536		21045.7	20858.9	10000	32363.7
C15H14O6S	{3-[3-(3-hydroxyphenyl)propanoyl]phenyl}oxidanesulfonic acid	HMDB0135459	OC1=CC=CC(CCC(=O)C2=CC(OS(O)(=O)=O)=CC=C2)=C1	323.06	9.39213			10000		10000	10000	10000	10000			182826	57069.9	79079.6	133536		21045.7	20858.9	10000	32363.7
C15H14O6S	{3-[3-(4-hydroxyphenyl)propanoyl]phenyl}oxidanesulfonic acid	HMDB0135462	OC1=CC=C(CCC(=O)C2=CC(OS(O)(=O)=O)=CC=C2)C=C1	323.06	9.39213			10000		10000	10000	10000	10000			182826	57069.9	79079.6	133536		21045.7	20858.9	10000	32363.7
C15H14O6S	[4-(7-hydroxy-3,4-dihydro-2H-1-benzopyran-3-yl)phenyl]oxidanesulfonic acid	HMDB0141213	OC1=CC2=C(CC(CO2)C2=CC=C(OS(O)(=O)=O)C=C2)C=C1	323.06	9.39213			10000		10000	10000	10000	10000			182826	57069.9	79079.6	133536		21045.7	20858.9	10000	32363.7
C14H12O6	O-Demethylfonsecin	HMDB0033649	CC1(O)CC(=O)C2=C(O)C3=C(O)C=C(O)C=C3C=C2O1	277.071	17.8328			20197		29085.5	23293.7	17893.8	32208.1			26620.5	13164	23571.9	25478.9		23984	23381.3	20746.8	32022.2
C35H58O6	Isofucosterol glucoside	HMDB0029768	C\C=C(/CCC(C)C1CCC2C3CC=C4CC(CCC4(C)C3CCC12C)OC1OC(CO)C(O)C(O)C1O)C(C)C	575.429	2.38184			10000		10069.1	10000	13047.4	12136.8			24794.1	22674.5	40921.1	35163.8		23059.3	15612.2	10000	28887.7
C35H58O6	alpha-Spinasterol 3-glucoside	HMDB0033775	CCC(\C=C\C(C)C1CCC2C3=CCC4CC(CCC4(C)C3CCC12C)OC1OC(CO)C(O)C(O)C1O)C(C)C	575.429	2.38184			10000		10069.1	10000	13047.4	12136.8			24794.1	22674.5	40921.1	35163.8		23059.3	15612.2	10000	28887.7
C35H58O6	Clerosterol 3-glucoside	HMDB0034204	CCC(CCC(C)C1CCC2C3CC=C4CC(CCC4(C)C3CCC12C)OC1OC(CO)C(O)C(O)C1O)C(C)=C	575.429	2.38184			10000		10069.1	10000	13047.4	12136.8			24794.1	22674.5	40921.1	35163.8		23059.3	15612.2	10000	28887.7
C35H58O6	Tocophersolan	HMDB0034354	CC(C)CCCC(C)CCCC(C)CCCC1(C)CCC2=C(C)C(OC(=O)CCC(=O)OCCO)=C(C)C(C)=C2O1	575.429	2.38184			10000		10069.1	10000	13047.4	12136.8			24794.1	22674.5	40921.1	35163.8		23059.3	15612.2	10000	28887.7
C35H58O6	Stigmasteryl glucoside	HMDB0034419	[H][C@@]1(CC[C@@]2([H])[C@]3([H])CC=C4C[C@H](CC[C@]4(C)[C@@]3([H])CC[C@]12C)O[C@]1([H])O[C@H](CO)[C@@H](O)[C@H](O)[C@H]1O)[C@H](C)\C=C\[C@@H](CC)C(C)C	575.429	2.38184			10000		10069.1	10000	13047.4	12136.8			24794.1	22674.5	40921.1	35163.8		23059.3	15612.2	10000	28887.7
C24H36O6	Dimethyl 3-methoxy-4-oxo-5-(8,11,14-pentadecatrienyl)-2-hexenedioate	HMDB0032099	COC(=O)\C=C(\OC)C(=O)C(CCCCCCC\C=C\C\C=C\CC=C)C(=O)OC	421.257	4.20091			10202.4		35278.7	35149.1	56318.7	46181.6			21665.1	24345.3	13168.5	23511.7		13850.2	15244	34962	38279.5
C26H29NO	Tamoxifen	HMDB0014813	CC\C(=C(/C1=CC=CC=C1)C1=CC=C(OCCN(C)C)C=C1)C1=CC=CC=C1	372.231	13.2323			24866		12931.8	21680.6	20671.1	25965.8			10000	18168.9	12428.2	19545.2		10773.5	11937.2	10738.4	12787
C11H23N2O7PS	Pantetheine 4'-phosphate	HMDB0001416	CC(C)(COP(O)(O)=O)C(O)C(=O)NCCC(=O)NCCS	359.104	9.5467			10000		10207.9	10000	10000	10000			16490.1	24990.3	10000	26828.7		28740.5	13248.7	18177.9	30098.2
C20H32O8	Cincassiol B	HMDB0036855	CC(CO)C1(O)CC2(O)C3(C)CC4(O)OC5(C(O)C(C)CCC35O)C2(O)C14C	401.216	2.61864			32837.6		79086.1	31217.5	44296.1	106697			269865	212977	193150	262503		162821	128555	172628	149082
C18H35NO	Oleamide	HMDB0002117	CCCCCCCC\C=C/CCCCCCCC(N)=O	282.279	4.17816			38054.4		29638.4	21597.2	31061.2	31334.6			31352.4	29345.3	35785.2	60634		57924.9	67039.6	57491.2	65641
C12H14O5	3,4,5-Trimethoxycinnamic acid	HMDB0002511	COC1=CC(\C=C\C(O)=O)=CC(OC)=C1OC	239.091	4.14676			45267.8		35743.2	33325.6	31344.8	34843.7			29015	18060.8	28039.9	36455.6		39470.8	17347.3	16538	37487.7
C12H14O5	Trans-2, 3, 4-Trimethoxycinnamate	HMDB0011721	COC1=CC=C(\C=C\C(O)=O)C(OC)=C1OC	239.091	4.14676			45267.8		35743.2	33325.6	31344.8	34843.7			29015	18060.8	28039.9	36455.6		39470.8	17347.3	16538	37487.7
C12H14O5	1-(2,4,5-Trimethoxyphenyl)-1,2-propanedione	HMDB0031771	COC1=CC(OC)=C(OC)C=C1C(=O)C(C)=O	239.091	4.14676			45267.8		35743.2	33325.6	31344.8	34843.7			29015	18060.8	28039.9	36455.6		39470.8	17347.3	16538	37487.7
C12H14O5	3-(3,4,5-trimethoxyphenyl)prop-2-enoic acid	HMDB0124869	COC1=CC(C=CC(O)=O)=CC(OC)=C1OC	239.091	4.14676			45267.8		35743.2	33325.6	31344.8	34843.7			29015	18060.8	28039.9	36455.6		39470.8	17347.3	16538	37487.7
C12H14O5	3-(6,7-dimethoxy-2H-1,3-benzodioxol-5-yl)propanal	HMDB0128658	COC1=C(OC)C(CCC=O)=CC2=C1OCO2	239.091	4.14676			45267.8		35743.2	33325.6	31344.8	34843.7			29015	18060.8	28039.9	36455.6		39470.8	17347.3	16538	37487.7
C12H14O5	3-(6,7-dimethoxy-2H-1,3-benzodioxol-5-yl)prop-2-en-1-ol	HMDB0128659	COC1=C(OC)C(C=CCO)=CC2=C1OCO2	239.091	4.14676			45267.8		35743.2	33325.6	31344.8	34843.7			29015	18060.8	28039.9	36455.6		39470.8	17347.3	16538	37487.7
C12H14O5	3-(4-hydroxy-2,3,5-trimethoxyphenyl)prop-2-enal	HMDB0128697	COC1=C(O)C(OC)=C(OC)C(C=CC=O)=C1	239.091	4.14676			45267.8		35743.2	33325.6	31344.8	34843.7			29015	18060.8	28039.9	36455.6		39470.8	17347.3	16538	37487.7
C6H14N4O2	L-Arginine	HMDB0000517	N[C@@H](CCCNC(N)=N)C(O)=O	175.119	17.5776			276136		2851816	4636346	150801	5520028			34336220	33075320	33464010	31397320		8934956	8981361	9895247	10630140
C6H14N4O2	D-Arginine	HMDB0003416	N[C@H](CCCNC(N)=N)C(O)=O	175.119	17.5776			276136		2851816	4636346	150801	5520028			34336220	33075320	33464010	31397320		8934956	8981361	9895247	10630140
C6H14N4O2	L-argininium(1+)	HMDB0062762	N[C@@H](CCCNC(N)=[NH2+])C(O)=O	175.119	17.5776			276136		2851816	4636346	150801	5520028			34336220	33075320	33464010	31397320		8934956	8981361	9895247	10630140
C8H15NO6	N-Acetylgalactosamine	HMDB0000212	CC(=O)N[C@H]1[C@@H](O)O[C@H](CO)[C@H](O)[C@@H]1O	222.097	10.5264			10000		23530.6	14443.4	13469.1	20920			10000	10000	10000	10000		42851.3	21323.3	55068.4	75469.1
C8H15NO6	N-Acetyl-D-glucosamine	HMDB0000215	CC(=O)N[C@H]1C(O)O[C@H](CO)[C@@H](O)[C@@H]1O	222.097	10.5264			10000		23530.6	14443.4	13469.1	20920			10000	10000	10000	10000		42851.3	21323.3	55068.4	75469.1
C8H15NO6	beta-N-Acetylglucosamine	HMDB0000803	CC(=O)N[C@H]1[C@H](O)O[C@H](CO)[C@@H](O)[C@@H]1O	222.097	10.5264			10000		23530.6	14443.4	13469.1	20920			10000	10000	10000	10000		42851.3	21323.3	55068.4	75469.1
C8H15NO6	N-Acetyl-b-D-galactosamine	HMDB0000853	CC(=O)N[C@H]1[C@H](O)O[C@H](CO)[C@H](O)[C@@H]1O	222.097	10.5264			10000		23530.6	14443.4	13469.1	20920			10000	10000	10000	10000		42851.3	21323.3	55068.4	75469.1
C8H15NO6	N-Acetylmannosamine	HMDB0001129	[H][C@@]1(O)O[C@H](CO)[C@@H](O)[C@H](O)[C@@H]1NC(C)=O	222.097	10.5264			10000		23530.6	14443.4	13469.1	20920			10000	10000	10000	10000		42851.3	21323.3	55068.4	75469.1
C8H15NO6	Avenic acid B	HMDB0038751	OCCC(NCCC(O)C(O)=O)C(O)=O	222.097	10.5264			10000		23530.6	14443.4	13469.1	20920			10000	10000	10000	10000		42851.3	21323.3	55068.4	75469.1
C8H15NO6	N-Acetylmannosamine-6P	HMDB0062500	[H][C@@](O)(CO)[C@@]([H])(O)[C@]([H])(O)[C@]([H])(NC(C)=O)C=O	222.097	10.5264			10000		23530.6	14443.4	13469.1	20920			10000	10000	10000	10000		42851.3	21323.3	55068.4	75469.1
C8H15NO6	Aldehydo-N-acetyl-D-glucosamine	HMDB0062641	[H]C(=O)[C@H](NC(C)=O)[C@@H](O)[C@H](O)[C@H](O)CO	222.097	10.5264			10000		23530.6	14443.4	13469.1	20920			10000	10000	10000	10000		42851.3	21323.3	55068.4	75469.1
C8H15NO6	Aldehydo-N-acetyl-D-mannosamine	HMDB0062724	CC(=O)N[C@H](C=O)[C@@H](O)[C@H](O)[C@H](O)CO	222.097	10.5264			10000		23530.6	14443.4	13469.1	20920			10000	10000	10000	10000		42851.3	21323.3	55068.4	75469.1
C23H30O6	Cortisone acetate	HMDB0015459	[H][C@@]12CC[C@](O)(C(=O)COC(C)=O)[C@@]1(C)CC(=O)[C@@]1([H])[C@@]2([H])CCC2=CC(=O)CC[C@]12C	403.21	2.69648			38964.1		26067.3	45998.8	26559.1	39498.6			21586.8	12220.1	23569.6	51320.8		30506.4	18760.5	49776.5	23697.1
C23H30O6	Citreoviridin C	HMDB0030523	COC1=C(C)C(=O)OC(\C=C/C=C/C=C\C(\C)=C\C2(C)OC(C)C(C)(O)C2O)=C1	403.21	2.69648			38964.1		26067.3	45998.8	26559.1	39498.6			21586.8	12220.1	23569.6	51320.8		30506.4	18760.5	49776.5	23697.1
C23H30O6	Citreoviridin A	HMDB0030868	COC1=CC(=O)OC(\C=C/C=C/C=C\C(\C)=C\C2(C)OC(C)C(C)(O)C2O)=C1C	403.21	2.69648			38964.1		26067.3	45998.8	26559.1	39498.6			21586.8	12220.1	23569.6	51320.8		30506.4	18760.5	49776.5	23697.1
C23H30O6	Melleolide F	HMDB0035027	CC1=CC(O)=CC(O)=C1C(=O)OC1CC2(C)C3CC(C)(C)CC3C=C(CO)C12O	403.21	2.69648			38964.1		26067.3	45998.8	26559.1	39498.6			21586.8	12220.1	23569.6	51320.8		30506.4	18760.5	49776.5	23697.1
C23H30O6	Armillyl orsellinate	HMDB0035774	CC1=CC(O)=CC(O)=C1C(=O)OC1CC2(C)C3CC(C)(C)CC3C(O)C(CO)=C12	403.21	2.69648			38964.1		26067.3	45998.8	26559.1	39498.6			21586.8	12220.1	23569.6	51320.8		30506.4	18760.5	49776.5	23697.1
C23H30O6	Virolongin B	HMDB0036462	COC1=CC(CC(C)OC2=C(OC)C=C(CC=C)C=C2OC)=CC(OC)=C1OC	403.21	2.69648			38964.1		26067.3	45998.8	26559.1	39498.6			21586.8	12220.1	23569.6	51320.8		30506.4	18760.5	49776.5	23697.1
C16H30O4	Hexadecanedioic acid	HMDB0000672	OC(=O)CCCCCCCCCCCCCCC(O)=O	287.22	2.63924			33122.5		24756.6	18938.8	20685.2	22443.9			19371.2	30364.8	18667.7	41953.4		28400.8	35725.3	24517.4	35412.2
C16H30O4	16-Hydroxy-10-oxohexadecanoic acid	HMDB0041287	OCCCCCCC(=O)CCCCCCCCC(O)=O	287.22	2.63924			33122.5		24756.6	18938.8	20685.2	22443.9			19371.2	30364.8	18667.7	41953.4		28400.8	35725.3	24517.4	35412.2
C16H30O4	2,2,4-Trimethyl-1,3-pentadienol diisobutyrate	HMDB0059777	CC(C)C(OC(=O)C(C)C)C(C)(C)COC(=O)C(C)C	287.22	2.63924			33122.5		24756.6	18938.8	20685.2	22443.9			19371.2	30364.8	18667.7	41953.4		28400.8	35725.3	24517.4	35412.2
C27H42O6	Lucidenic acid M	HMDB0035973	CC(CCC(O)=O)C1CC(O)C2(C)C3=C(C(=O)CC12C)C1(C)CCC(O)C(C)(C)C1CC3O	463.304	2.7781			75713.5		73244.9	124643	85896.4	156374			142250	88930.6	116845	117476		138466	115170	96607	160526
C11H18O	(-)-Nopol	HMDB0030002	CC1(C)C2CC1C(CCO)=CC2	167.143	4.17282			10000		16251.9	19849.8	14902.7	16686			16045.1	10000	11371.8	18629.4		32806.8	25522	14887.4	38232
C11H18O	Limonene aldehyde	HMDB0030252	CC(CC=O)C1CCC(C)=CC1	167.143	4.17282			10000		16251.9	19849.8	14902.7	16686			16045.1	10000	11371.8	18629.4		32806.8	25522	14887.4	38232
C11H18O	2,4-Undecadienal	HMDB0031359	CCCCCC\C=C\C=C\C=O	167.143	4.17282			10000		16251.9	19849.8	14902.7	16686			16045.1	10000	11371.8	18629.4		32806.8	25522	14887.4	38232
C11H18O	Dihydrojasmone	HMDB0031565	CCCCCC1=C(C)CCC1=O	167.143	4.17282			10000		16251.9	19849.8	14902.7	16686			16045.1	10000	11371.8	18629.4		32806.8	25522	14887.4	38232
C11H18O	2-Hexylidenecyclopentanone	HMDB0031728	CCCCC\C=C1\CCCC1=O	167.143	4.17282			10000		16251.9	19849.8	14902.7	16686			16045.1	10000	11371.8	18629.4		32806.8	25522	14887.4	38232
C11H18O	2,6,6-Trimethyl-1-cyclohexen-1-acetaldehyde	HMDB0032540	CC1=C(CC=O)C(C)(C)CCC1	167.143	4.17282			10000		16251.9	19849.8	14902.7	16686			16045.1	10000	11371.8	18629.4		32806.8	25522	14887.4	38232
C11H18O	2,5-Undecadienal	HMDB0033546	CCCCC\C=C/C\C=C\C=O	167.143	4.17282			10000		16251.9	19849.8	14902.7	16686			16045.1	10000	11371.8	18629.4		32806.8	25522	14887.4	38232
C11H18O	2-Heptylfuran	HMDB0036190	CCCCCCCC1=CC=CO1	167.143	4.17282			10000		16251.9	19849.8	14902.7	16686			16045.1	10000	11371.8	18629.4		32806.8	25522	14887.4	38232
C11H18O	Norecasantalol	HMDB0036815	CC12C3CC(CC13)C2(C)CCO	167.143	4.17282			10000		16251.9	19849.8	14902.7	16686			16045.1	10000	11371.8	18629.4		32806.8	25522	14887.4	38232
C5H7N3O	5-Methylcytosine	HMDB0002894	CC1=C(N)NC(=O)N=C1	126.066	10.691			10000		23177.5	18991.8	38487.4	34462			45676.1	26459.6	44616	38622.3		70594.2	29515	57745.9	94827.6
C5H7N3O	2-O-Methylcytosine	HMDB0004339	COC1=NC=CC(N)=N1	126.066	10.691			10000		23177.5	18991.8	38487.4	34462			45676.1	26459.6	44616	38622.3		70594.2	29515	57745.9	94827.6
C5H7N3O	3-Methylcytosine	HMDB0011601	CN1C(N)=CC=NC1=O	126.066	10.691			10000		23177.5	18991.8	38487.4	34462			45676.1	26459.6	44616	38622.3		70594.2	29515	57745.9	94827.6
C14H20N2O3	Vorinostat	HMDB0015568	ONC(=O)CCCCCCC(=O)NC1=CC=CC=C1	265.154	6.24035			10000		10000	10000	10000	10000			10000	10000	70515.6	69023.9		10000	10000	10000	10000
C14H20N2O3	Phenylalanyl-Valine	HMDB0029008	CC(C)C(NC(=O)C(N)CC1=CC=CC=C1)C(O)=O	265.154	6.24035			10000		10000	10000	10000	10000			10000	10000	70515.6	69023.9		10000	10000	10000	10000
C14H20N2O3	Valyl-Phenylalanine	HMDB0029134	CC(C)C(N)C(=O)NC(CC1=CC=CC=C1)C(O)=O	265.154	6.24035			10000		10000	10000	10000	10000			10000	10000	70515.6	69023.9		10000	10000	10000	10000
C14H20N2O3	Subaphylline	HMDB0033463	COC1=C(O)C=CC(\C=C/C(=O)NCCCCN)=C1	265.154	6.24035			10000		10000	10000	10000	10000			10000	10000	70515.6	69023.9		10000	10000	10000	10000
C14H20N2O3	(2E)-N-(4-aminobutyl)-3-(4-hydroxy-3-methoxyphenyl)prop-2-enimidic acid	HMDB0139553	[H]\C(=C(\[H])C1=CC(OC)=C(O)C=C1)C(O)=NCCCCN	265.154	6.24035			10000		10000	10000	10000	10000			10000	10000	70515.6	69023.9		10000	10000	10000	10000
C14H20N2O3	N-(4-aminobutyl)-3-(4-hydroxy-3-methoxyphenyl)prop-2-enimidic acid	HMDB0139638	COC1=C(O)C=CC(C=CC(O)=NCCCCN)=C1	265.154	6.24035			10000		10000	10000	10000	10000			10000	10000	70515.6	69023.9		10000	10000	10000	10000
C8H8N2O2	Ricinine	HMDB0042006	COC1=C(C#N)C(=O)N(C)C=C1	165.065	7.00258			10000		14143.7	20118.7	16895.6	23065.2			45991.3	44497.4	37587.2	43597.6		36655	35233.3	20910	51221.1
C10H16O4	cis-4-Decenedioic acid	HMDB0000603	OC(=O)CCCC\C=C/CCC(O)=O	201.112	17.0764			10000		10348.2	10745.2	15268.6	18731.8			14801.3	13697.5	14960.2	17945.7		10000	12443	13754.9	14359
C10H16O4	cis-5-Decenedioic acid	HMDB0013227	OC(=O)CCC\C=C/CCCC(O)=O	201.112	17.0764			10000		10348.2	10745.2	15268.6	18731.8			14801.3	13697.5	14960.2	17945.7		10000	12443	13754.9	14359
C10H16O4	5-Pentyltetrahydro-2-oxo-3-furancarboxylic acid	HMDB0030989	CCCCCC1CC(C(O)=O)C(=O)O1	201.112	17.0764			10000		10348.2	10745.2	15268.6	18731.8			14801.3	13697.5	14960.2	17945.7		10000	12443	13754.9	14359
C10H16O4	alpha-Carboxy-delta-nonalactone	HMDB0030990	CCCCC1CCC(C(O)=O)C(=O)O1	201.112	17.0764			10000		10348.2	10745.2	15268.6	18731.8			14801.3	13697.5	14960.2	17945.7		10000	12443	13754.9	14359
C10H16O4	(<U+00A9><d0>?)-Camphoric acid	HMDB0034491	CC1(C)C(CCC1(C)C(O)=O)C(O)=O	201.112	17.0764			10000		10348.2	10745.2	15268.6	18731.8			14801.3	13697.5	14960.2	17945.7		10000	12443	13754.9	14359
C10H16O4	(1R,2R,3S,1'R)-Nepetalinic acid	HMDB0034971	CC(C1CCC(C)C1C(O)=O)C(O)=O	201.112	17.0764			10000		10348.2	10745.2	15268.6	18731.8			14801.3	13697.5	14960.2	17945.7		10000	12443	13754.9	14359
C10H16O4	Matsutakic acid A	HMDB0036715	CCCCCC#CC(O)C(O)C(O)=O	201.112	17.0764			10000		10348.2	10745.2	15268.6	18731.8			14801.3	13697.5	14960.2	17945.7		10000	12443	13754.9	14359
C24H35N5O5	Ximelagatran	HMDB0015603	CCOC(=O)CN[C@@H](C(=O)N1CC[C@H]1C(=O)NCC1=CC=C(C=C1)C(\N)=N\O)C1CCCCC1	474.27	4.15691			10000		15558	12708.1	22349.7	28728.4			26203.2	32070.5	19727.6	30464.4		16896.6	26841.3	25311.8	26274.5
C25H36O6	Erinacine E	HMDB0029656	CC(C)C1=C2C3CC=C4C5C(OC6OCC(O)(C4O)C(O)C56O)C3(C)CCC2(C)CC1	433.257	2.64818			908055		150433	278480	137532	269539			118420	203840	275077	264470		218318	159372	228877	241964
C25H36O6	Colupdox a	HMDB0039597	CC(C)C(=O)C1=C(O)C2(CC=C(C)C)CC(OC2=C(CC2OC2(C)C)C1=O)C(C)(C)O	433.257	2.64818			908055		150433	278480	137532	269539			118420	203840	275077	264470		218318	159372	228877	241964
C25H36O6	Erinacine A	HMDB0040291	CC(C)C1=C2C3=CC=C(CC(OC4OCC(O)C(O)C4O)C3(C)CCC2(C)CC1)C=O	433.257	2.64818			908055		150433	278480	137532	269539			118420	203840	275077	264470		218318	159372	228877	241964
C25H36O6	Erinacine B	HMDB0040390	CC(C)C1=C2C3CC=C(C=O)C4OC5C(O)C(O)COC5OC4C3(C)CCC2(C)CC1	433.257	2.64818			908055		150433	278480	137532	269539			118420	203840	275077	264470		218318	159372	228877	241964
C19H22O4	Menadiol dibutyrate	HMDB0032726	CCCC(=O)OC1=CC(C)=C(OC(=O)CCC)C2=CC=CC=C12	315.159	4.15458			10000		467828	403537	379213	362499			31915.6	19519	46872.4	110017		137737	152930	153080	114779
C19H22O4	Gibberellin A120	HMDB0038013	CC12CC=CC3(OC1=O)C1CCC4CC1(CC4=C)C(C23)C(O)=O	315.159	4.15458			10000		467828	403537	379213	362499			31915.6	19519	46872.4	110017		137737	152930	153080	114779
C19H22O4	7-[(6-Hydroxy-3,7-dimethyl-2,7-octadienyl)oxy]-2H-1-benzopyran-2-one	HMDB0039063	C\C(CCC(O)C(C)=C)=C/COC1=CC2=C(C=CC(=O)O2)C=C1	315.159	4.15458			10000		467828	403537	379213	362499			31915.6	19519	46872.4	110017		137737	152930	153080	114779
C19H22O4	2-(2-hydroxypropan-2-yl)-6-(2-methylbut-3-en-2-yl)-2H,3H,7H-furo[3,2-g]chromen-7-one	HMDB0130287	CC(C)(O)C1CC2=CC3=C(OC(=O)C(=C3)C(C)(C)C=C)C=C2O1	315.159	4.15458			10000		467828	403537	379213	362499			31915.6	19519	46872.4	110017		137737	152930	153080	114779
C15H10O8	Myricetin	HMDB0002755	OC1=CC(O)=C2C(OC(=C(O)C2=O)C2=CC(O)=C(O)C(O)=C2)=C1	319.045	13.1818			10000		91898.7	93031.2	173953	139779			15385.6	18706.2	40765.1	37080.4		253499	150353	222100	271650
C15H10O8	3,3',4',5,5',8-Hexahydroxyflavone	HMDB0037357	OC1=CC(=CC(O)=C1O)C1=C(O)C(=O)C2=C(O)C=CC(O)=C2O1	319.045	13.1818			10000		91898.7	93031.2	173953	139779			15385.6	18706.2	40765.1	37080.4		253499	150353	222100	271650
C15H10O8	6,7-dihydroxy-3-(2,3,4,5-tetrahydroxyphenyl)-4H-chromen-4-one	HMDB0125031	OC1=CC2=C(C=C1O)C(=O)C(=CO2)C1=CC(O)=C(O)C(O)=C1O	319.045	13.1818			10000		91898.7	93031.2	173953	139779			15385.6	18706.2	40765.1	37080.4		253499	150353	222100	271650
C15H10O8	6,7-dihydroxy-3-(2,3,4,6-tetrahydroxyphenyl)-4H-chromen-4-one	HMDB0125046	OC1=CC2=C(C=C1O)C(=O)C(=CO2)C1=C(O)C(O)=C(O)C=C1O	319.045	13.1818			10000		91898.7	93031.2	173953	139779			15385.6	18706.2	40765.1	37080.4		253499	150353	222100	271650
C15H10O8	6,7,8-trihydroxy-3-(2,4,5-trihydroxyphenyl)-4H-chromen-4-one	HMDB0125061	OC1=CC(O)=C(O)C=C1C1=COC2=C(O)C(O)=C(O)C=C2C1=O	319.045	13.1818			10000		91898.7	93031.2	173953	139779			15385.6	18706.2	40765.1	37080.4		253499	150353	222100	271650
C15H10O8	5,6,7-trihydroxy-3-(2,4,5-trihydroxyphenyl)-4H-chromen-4-one	HMDB0125075	OC1=CC2=C(C(O)=C1O)C(=O)C(=CO2)C1=CC(O)=C(O)C=C1O	319.045	13.1818			10000		91898.7	93031.2	173953	139779			15385.6	18706.2	40765.1	37080.4		253499	150353	222100	271650
C15H10O8	2-(3,5-dihydroxyphenyl)-3,5,6,7-tetrahydroxy-4H-chromen-4-one	HMDB0125214	OC1=CC(=CC(O)=C1)C1=C(O)C(=O)C2=C(O1)C=C(O)C(O)=C2O	319.045	13.1818			10000		91898.7	93031.2	173953	139779			15385.6	18706.2	40765.1	37080.4		253499	150353	222100	271650
C15H10O8	2-(3,4-dihydroxyphenyl)-3,5,6,7-tetrahydroxy-4H-chromen-4-one	HMDB0126560	OC1=CC2=C(C(O)=C1O)C(=O)C(O)=C(O2)C1=CC(O)=C(O)C=C1	319.045	13.1818			10000		91898.7	93031.2	173953	139779			15385.6	18706.2	40765.1	37080.4		253499	150353	222100	271650
C15H10O8	3,5,7-trihydroxy-2-(2,3,4-trihydroxyphenyl)-4H-chromen-4-one	HMDB0126561	OC1=CC(O)=C2C(OC(=C(O)C2=O)C2=C(O)C(O)=C(O)C=C2)=C1	319.045	13.1818			10000		91898.7	93031.2	173953	139779			15385.6	18706.2	40765.1	37080.4		253499	150353	222100	271650
C15H10O8	3,5,7-trihydroxy-2-(2,4,5-trihydroxyphenyl)-4H-chromen-4-one	HMDB0126562	OC1=CC(O)=C2C(OC(=C(O)C2=O)C2=CC(O)=C(O)C=C2O)=C1	319.045	13.1818			10000		91898.7	93031.2	173953	139779			15385.6	18706.2	40765.1	37080.4		253499	150353	222100	271650
C15H10O8	5,6,7-trihydroxy-2-(3,4,5-trihydroxyphenyl)-4H-chromen-4-one	HMDB0128207	OC1=CC2=C(C(O)=C1O)C(=O)C=C(O2)C1=CC(O)=C(O)C(O)=C1	319.045	13.1818			10000		91898.7	93031.2	173953	139779			15385.6	18706.2	40765.1	37080.4		253499	150353	222100	271650
C15H10O8	2-(2,4-dihydroxyphenyl)-3,5,6,7-tetrahydroxy-4H-chromen-4-one	HMDB0131755	OC1=CC(O)=C(C=C1)C1=C(O)C(=O)C2=C(O1)C=C(O)C(O)=C2O	319.045	13.1818			10000		91898.7	93031.2	173953	139779			15385.6	18706.2	40765.1	37080.4		253499	150353	222100	271650
C15H10O8	5,6,7-trihydroxy-2-(2,3,4-trihydroxyphenyl)-4H-chromen-4-one	HMDB0131927	OC1=CC2=C(C(O)=C1O)C(=O)C=C(O2)C1=C(O)C(O)=C(O)C=C1	319.045	13.1818			10000		91898.7	93031.2	173953	139779			15385.6	18706.2	40765.1	37080.4		253499	150353	222100	271650
C15H10O8	5,6,7-trihydroxy-2-(2,4,5-trihydroxyphenyl)-4H-chromen-4-one	HMDB0131930	OC1=CC2=C(C(O)=C1O)C(=O)C=C(O2)C1=CC(O)=C(O)C=C1O	319.045	13.1818			10000		91898.7	93031.2	173953	139779			15385.6	18706.2	40765.1	37080.4		253499	150353	222100	271650
C15H10O8	5,7,8-trihydroxy-3-(2,4,5-trihydroxyphenyl)-4H-chromen-4-one	HMDB0137812	OC1=CC(O)=C(O)C=C1C1=COC2=C(C(O)=CC(O)=C2O)C1=O	319.045	13.1818			10000		91898.7	93031.2	173953	139779			15385.6	18706.2	40765.1	37080.4		253499	150353	222100	271650
C15H10O8	5,7,8-trihydroxy-2-(3,4,5-trihydroxyphenyl)-4H-chromen-4-one	HMDB0138047	OC1=CC(=CC(O)=C1O)C1=CC(=O)C2=C(O1)C(O)=C(O)C=C2O	319.045	13.1818			10000		91898.7	93031.2	173953	139779			15385.6	18706.2	40765.1	37080.4		253499	150353	222100	271650
C15H10O8	2-(3,4-dihydroxyphenyl)-5,6,7,8-tetrahydroxy-4H-chromen-4-one	HMDB0140531	OC1=C(O)C=C(C=C1)C1=CC(=O)C2=C(O)C(O)=C(O)C(O)=C2O1	319.045	13.1818			10000		91898.7	93031.2	173953	139779			15385.6	18706.2	40765.1	37080.4		253499	150353	222100	271650
C34H54O8	(24R)-5b,8b-Epidioxyergosta-6,22E-dien-3b-ol 3-glucoside	HMDB0037956	CC(C)C(C)\C=C\C(C)C1CCC2C1(C)CCC1C3(C)CCC(CC33OOC21C=C3)OC1OC(CO)C(O)C(O)C1O	591.389	2.70944			33607.5		24560.4	37228.9	17958.1	24199.6			42129.4	27378.1	32695.8	47049.2		39558.4	42064.5	48331.5	77763.4
C14H22N2O16P2	UDP-D-Xylose	HMDB0001018	O[C@@H]1[C@@H](COP(O)(=O)OP(O)(=O)OC2OC[C@@H](O)[C@H](O)[C@H]2O)OC([C@@H]1O)N1C=CC(=O)NC1=O	537.053	13.0961			10000		10000	10000	10000	10000			151364	42542.5	148478	257208		10000	10000	10000	10000
C14H22N2O16P2	UDP-D-apiose	HMDB0012301	OC[C@@]1(O)CO[C@@H](OP(O)(=O)OP(O)(=O)OC[C@H]2O[C@H]([C@H](O)[C@@H]2O)N2C=CC(=O)NC2=O)[C@@H]1O	537.053	13.0961			10000		10000	10000	10000	10000			151364	42542.5	148478	257208		10000	10000	10000	10000
C14H22N2O16P2	UDP-L-arabinose	HMDB0012303	O[C@@H]1[C@@H](COP(O)(=O)OP(O)(=O)O[C@H]2OC[C@H](O)[C@H](O)[C@H]2O)O[C@H]([C@@H]1O)N1C=CC(=O)NC1=O	537.053	13.0961			10000		10000	10000	10000	10000			151364	42542.5	148478	257208		10000	10000	10000	10000
C24H36O5	7a,12a-Dihydroxy-3-oxo-4-cholenoic acid	HMDB0000447	[H][C@@]12CC[C@H]([C@H](C)CCC(O)=O)[C@@]1(C)[C@@H](O)C[C@@]1([H])[C@@]2([H])[C@H](O)CC2=CC(=O)CC[C@]12C	405.262	2.72822			795162		392310	244552	705434	618730			370740	588127	364256	631096		768347	464160	729257	743481
C24H36O5	Lovastatin	HMDB0014372	[H][C@]12[C@H](C[C@@H](C)C=C1C=C[C@H](C)[C@@H]2CC[C@@H]1C[C@@H](O)CC(=O)O1)OC(=O)[C@@H](C)CC	405.262	2.72822			795162		392310	244552	705434	618730			370740	588127	364256	631096		768347	464160	729257	743481
C24H36O5	Lucidone C	HMDB0038152	CC(=O)C1CC(O)C2(C)C3=C(C(=O)CC12C)C1(C)CCC(O)C(C)(C)C1CC3O	405.262	2.72822			795162		392310	244552	705434	618730			370740	588127	364256	631096		768347	464160	729257	743481
[truncated: 37,706 more rows]
