# Supplementary material for: The metabolites NADP+ and NADPH are the targets of the circadian protein Nocturnin (Curled)
Source: Nat Commun. 2019 May 30;10:2367. doi: 10.1038/s41467-019-10125-z (PMC6542800; doi:10.1038/s41467-019-10125-z)
Supplement: Supplementary file 7 — Supplementary Data 3 [file 41467_2019_10125_MOESM7_ESM.xlsx]

## Sheet: Sheet1
Genes AK names	WT1	WT2	KO clone 4	KO clone 5		WT and NOCT-KO A549 human cells poly-A+ RNA-seq							>=100 reads cutoff		FOLD (WT1, WT2 vs KO4, KO5)				MitoFates	MITOCARTA2-Score
SEC24B-AS1	56	46	16	16										BAAT	5.86339				0	-2.9098
A1BG	0	0	4	0										UGT1A1	4.73554				0	-7.9301
A1BG-AS1	32	34	42	48										CD24	3.07221				0	-7.8105
A1CF	10008	9564	40	10832										LINC00410	2.93676				no match	no match
GGACT	118	98	118	86										LUM	2.53828				0	-4.3576
A2M	0	0	0	0										COL1A1	2.375				0	-9.2075
A2ML1	0	0	0	0										ANXA10	2.27464				0.007	-8.2811
A2MP1	0	0	0	0										SCML1	2.17411				0	-8.989
A4GALT	130	112	134	130										MOB3B	2.16701				0.5	-10.6961
A4GNT	0	0	0	0										C1orf21	2.07692				0	-8.0704
AA06	0	0	0	0										CTHRC1	2.07447				0.121	-10.6961
NPSR1-AS1	4	0	2	0										RARB	2.04065				0	-6.2297
AAAS	730	750	692	792										C8orf4	1.97624				0.034	-4.7007
AACS	1372	1542	1236	1476										MAP2	1.96296				0	-5.2802
AACSP1	96	98	58	106										SNORD79	1.95434				no match	no match
AADAC	330	266	418	242										XK	1.94247				0	-7.8105
AADACL2	0	0	0	0										MAP7	1.93902				0	-10.6961
AADACL3	0	0	0	0										FGL1	1.90032				0.007	-10.6961
AADACL4	0	0	0	0										TRAPPC5	1.89851				0.744	-1.9105
AADAT	788	732	576	764										IL20RB	1.88914				0.007	-10.6961
AAGAB	6406	6306	6060	6160										TGFBI	1.88806				no match	-8.824
AAK1	5028	4950	5905	4718										SERGEF	1.88235				0	-6.3154
AAMP	2186	2520	1950	2562										INSL4	1.85743				0.097	-10.8297
AANAT	2	2	0	12										ARHGAP44	1.85714				0.109	0.0864
AARS	18158	19982	13434	23562										KREMEN2	1.85437				0	-10.6961
AARS2	1008	1238	1002	1088										PDGFRL	1.85315				0	-10.6961
AARSD1	1336	1164	972	1110										AUTS2	1.84874				0.003	-8.0704
AASDH	1142	1122	928	1070										ZNF436-AS1	1.83898				no match	no match
AASDHPPT	9248	9720	7836	9956										GAB1	1.83721				0.044	-6.2297
AASS	174	148	32	64										KLHL13	1.82038				0.103	-7.3264
AATF	2362	2530	2924	2040										FRAS1	1.82026				0	-10.6961
AATK	10	8	8	2										NRP2	1.80214				0.003	-10.6961
AATK-AS1	0	4	0	0										C11orf74	1.80128				0	-8.0704
ABAT	44	56	18	98										TMEM198B	1.79845				no match	no match
ABCA1	1602	1410	1178	1688										VWDE	1.79385				0	-10.6961
ABCA10	44	64	12	126										SAMD11	1.79151				0.01	-6.2297
ABCA11P	312	356	228	290										SNORA32	1.78488				no match	no match
ABCA12	38	52	32	68										COL3A1	1.77775				no match	-10.0112
ABCA13	0	10	2	12										CPS1	1.77639				0	15.5621
ABCA17P	8	12	4	2										FGFR3	1.775				0	-3.8147
ABCA2	2038	2188	1660	1888										PMEPA1	1.76438				0	-4.0157
ABCA3	2122	2418	1536	3830										ZNF608	1.75862				0	-8.0704
ABCA4	0	4	6	0										ZNF503	1.75581				0	-10.6961
ABCA5	318	336	304	346										TBX3	1.74109				0	-7.8105
ABCA6	0	4	2	0										CCDC80	1.73938				0.224	-10.6961
ABCA7	366	420	272	372										BMP2	1.73254				0.003	-10.6961
ABCA8	10	6	0	18										IQGAP2	1.72837				0	-9.2075
ABCA9	0	0	0	0										C12orf75	1.72571				0	-8.0704
ABCB1	0	0	0	2										SNHG12	1.71557				no match	no match
ABCB10	4266	3968	3980	3608										RPL39L	1.71366				no match	-13.4554
ABCB11	2	0	0	2										C8orf59	1.70352				0.098	-8.0704
ABCB4	2	0	4	4										SOBP	1.7027				0	-5.6553
ABCB5	76	86	2	14										CCDC112	1.7				0.028	-8.0704
ABCB6	1574	1694	1686	1368										FAM195A	1.69543				0.154	5.947
ABCB7	2204	1886	1874	1966										TBPL1	1.69371				0	-10.0112
ABCB8	958	850	904	1102										NDUFB1	1.69198				0.131	-3.784
ABCB9	322	284	206	286										SRSF12	1.69091				0.109	-5.088
ABCC1	6998	8128	5278	8532										RPS6KA5	1.68953				0	-4.7411
ABCC10	572	608	500	660										RPL36A	1.6875				0.742	-10.6961
ABCC11	10	6	2	8										BDH2	1.68441				0.009	4.6204
ABCC12	8	16	0	20										GNG2	1.68137				0	-5.2802
ABCC13	0	0	0	0										LOC100131564	1.6798				no match	no match
ABCC2	37616	36272	31688	35522										DUSP9	1.67763				0.353	-2.86
ABCC3	6304	6658	5028	8710										ANKRD6	1.6732				0	-3.2256
ABCC4	8008	8336	8636	8452										SYT6	1.67266				0	-8.824
ABCC5	1042	974	810	968										PRICKLE2	1.66425				0	-10.6961
ABCC6	126	92	106	92										LHX1	1.65631				0.021	-10.6961
ABCC6P1	14	8	4	2										C3orf62	1.65541				0.005	-8.0704
ABCC6P2	16	16	2	12										TMEM208	1.64968				0.009	-10.6961
ABCC8	18	14	0	46										TGFBR1	1.64895				0	-5.5448
ABCC9	0	0	0	0										TUB	1.64633				0	-10.6961
ABCD1	70	42	32	62										SETD6	1.63677				0	-10.6961
ABCD2	0	2	0	0										ANKS4B	1.6357				0	-3.2256
ABCD3	6106	6154	6060	5200										LARGE	1.63492				0.057	-10.6961
ABCD4	930	924	598	964										ARHGEF3	1.63348				0.014	-8.2616
ABCE1	11798	10886	9926	11252										ERBB3	1.63004				0	-3.8147
ABCF1	0	0	0	0										HSD17B7	1.62676				0.052	-2.1416
ABCF2	3856	4342	3784	4340										KLF12	1.62472				0.057	-10.6961
ABCF3	954	948	888	934										PRDM13	1.61682				0.007	-10.6961
ABCG1	6	2	2	14										LINC00173	1.6157				no match	no match
ABCG2	6034	6232	4552	7408										TMEM141	1.61386				0	-5.6553
ABCG4	10	6	8	18										ELOVL2	1.6131				0.009	-10.6961
ABCG5	0	0	0	0										HMGN3	1.61186				0	-10.6961
ABCG8	0	0	0	0										C2orf72	1.60825				0.018	-8.0704
ABHD1	14	10	0	12										KRBA2	1.60059				0	-13.4554
ABHD10	3928	4146	3228	4298										SSBP2	1.6				0	-4.2621
ABHD11	156	166	156	174										HOXC6	1.59941				0.022	-10.6961
ABHD11-AS1	8	6	6	2										MIR17HG	1.59386				no match	no match
ABHD12	924	846	834	860										PCED1A	1.59283				0.003	-10.6961
ABHD12B	0	0	0	0										SCD	1.59047				0	-3.2256
ABHD13	2812	2730	2482	2698										SNORD44	1.58974				no match	no match
ABHD14A	88	92	86	72										MMP16	1.58815				no match	-10.6961
ABHD14A-ACY1	0	0	0	0										PPP2R3A	1.5881				0.024	-3.3441
ABHD14B	2624	2532	1580	2678										KANSL1L	1.58791				0	-10.6961
ABHD15	1184	1244	988	1206										MIR3064	1.58716				no match	no match
ABHD16A	0	0	0	0										H2AFY2	1.58242				0.053	-8.2616
ABHD16B	0	0	0	0										NTAN1	1.58235				0.012	-8.2616
ABHD2	8585	9356	9224	9648										CDH2	1.57889				0.325	-8.2811
ABHD3	1134	1264	936	1300										ADAM19	1.57738				0.013	-7.9822
ABHD4	2540	2462	1986	2746										LGSN	1.57725				0	-3.8147
ABHD5	1326	1174	1080	1262										ITGB6	1.57664				0.006	-8.2811
ABHD6	390	446	454	320										DNAJC19	1.57367				0.087	7.311
ABHD8	38	44	28	16										APOH	1.57034				0	-7.3762
ABI1	4424	4056	3712	4124										SUPT20H	1.57021				0	-10.6961
ABI2	4782	4740	4788	4826										RPS13	1.56887				no match	-0.4077
ABI3	0	0	0	0										MED12L	1.56886				0	-10.6961
ABI3BP	0	0	0	0										CDH6	1.56566				0.147	-10.6961
ABL1	3966	4390	3324	4640										MCM3AP-AS1	1.56198				no match	no match
ABL2	5750	6134	5986	5912										LACTB2	1.56085				0.401	15.7502
ABLIM1	20632	20528	19386	21312										SNORD5	1.55978				no match	no match
ABLIM2	0	0	0	4										ZNF761	1.55862				0.008	-13.4554
ABLIM3	72	44	22	102										RHOU	1.5572				0	-3.3441
ABO	0	0	0	0										ABRACL	1.5561				0	-7.3086
AOC1	0	0	0	0										SYT12	1.55298				0	-10.6961
ABR	5552	5668	5076	7172										LOC147804	1.5516				no match	no match
ABRA	0	0	0	0										ZKSCAN4	1.55147				0.003	-10.6961
ABT1	1860	1864	1628	2232										C11orf1	1.5493				0.024	-10.6961
ABTB1	82	116	74	124										FAM110B	1.54872				0.007	-10.6961
ABTB2	622	698	750	714										UBL5	1.54839				0.007	-10.6961
ACAA1	704	610	452	616										IFT57	1.54753				no match	-10.6961
ACAA2	2266	2010	1824	2294										MAP4K2	1.5461				0	-6.2297
ACACA	6538	6592	5174	5682										MATN2	1.54545				0.003	-10.6961
ACACB	356	412	350	402										LPIN3	1.54462				0.007	-6.2297
ACAD10	1144	946	826	1100										FGFBP3	1.54386				no match	-10.6961
ACAD11	32	10	20	46										HNF4A	1.54278				0	1.9029
ACAD8	610	612	490	608										METRN	1.54111				0	-4.2621
ACAD9	1014	918	756	912										GNAL	1.54019				0	-8.824
ACADL	0	0	0	0										C12orf45	1.54015				0	-5.1848
ACADM	2426	2198	2048	2408										PTPRK	1.53902				0	-8.824
ACADS	224	238	288	226										QPRT	1.53892				no match	-7.8105
ACADSB	2852	2720	1740	2838										ADAMTS10	1.53846				0.023	-8.6672
ACADVL	5360	5098	4482	5108										RMI2	1.53846				0	-6.0415
ACAN	0	0	0	0										CSAD	1.53815				0	1.861
ACAP1	2	4	0	4										HMGN5	1.53712				0.021	-5.7816
ACAP2	4898	4396	4370	4990										LOC728758	1.53659				no match	no match
ACAP3	524	552	404	474										ZNF133	1.5354				0.032	-13.4554
ACAT1	2532	2362	1970	2278										SNHG6	1.53531				no match	no match
ACAT2	1052	922	744	694										HRSP12	1.53454				0.012	17.7683
ACBD3	5370	5014	5530	4866										SNORD81	1.53425				no match	no match
ACBD4	120	118	76	110										ERVK13-1	1.53306				no match	no match
ACBD5	5116	4810	3736	5034										APOC1	1.53165				0	-5.2802
ACBD6	1230	1154	1086	1260										LOC100131067	1.53097				no match	no match
ACBD7	46	94	118	56										WHAMMP2	1.52941				no match	no match
ASIC2	0	0	0	0										SEC31B	1.52921				0	-6.2297
ASIC1	1532	1336	1148	1484										LBH	1.52784				0	-7.3854
ASIC3	68	44	46	30										CXXC5	1.52678				0	-10.6961
ASIC4	0	0	0	0										PABPC1L	1.52				no match	-3.8147
ASIC5	2	0	0	0										AMH	1.51974				0	-10.6961
ACCS	730	720	490	962										DNAH12	1.51852				0	-8.989
ACCSL	0	0	0	0										HCN3	1.51842				0	-8.2811
ACD	362	266	142	354										HOXA5	1.51795				no match	-10.6961
ACE	20	0	6	0										RPS7	1.51613				0	-7.3762
ACE2	0	0	0	0										ELOVL7	1.51321				0	-10.0112
ACER1	0	0	0	0										HES6	1.50909				0	-6.2297
ACER2	374	328	466	416										ZSCAN9	1.5082				0	-13.4554
ACER3	3972	4212	3764	4270										ZNF235	1.50391				0	-10.6961
ACHE	18	24	34	58										COX7B	1.50329				0.996	15.8766
ACIN1	6670	6910	5382	6954										ELMOD1	1.50307				0.444	-8.2811
ACLY	24644	27022	21534	24722										TCF4	1.50266				0	-6.2297
ACMSD	0	0	0	0										DHRS3	1.50149				no match	-3.2256
SDHAF3	1600	1392	1104	1234										RPL6	1.5006				0	-7.3762
ACO1	4962	5424	4530	4856										KANK1	1.4985				0	-3.3441
ACO2	4380	5098	4424	4768										ZNF354B	1.4985				0	-10.6961
ACOT1	118	114	98	144										GUCY1A2	1.49805				0	-6.2297
ACOT11	82	106	86	68										PECR	1.49702				0.005	4.4751
ACOT12	0	0	0	0										MIR5047	1.4962				no match	no match
ACOT13	1252	1030	1150	1068										CADPS2	1.49519				0	-6.2297
ACOT2	526	562	324	558										RPS2	1.49502				0	-0.4595
ACOT4	96	96	130	118										SGK1	1.49446				0	-2.86
ACOT6	0	0	0	0										LUC7L	1.49442				0.029	-10.6961
ACOT7	298	352	294	380										HOXB9	1.49438				0	-10.6961
ACOT8	204	190	206	258										RPL38	1.49249				0	-7.3762
ACOT9	748	716	680	740										KBTBD11	1.49069				no match	-10.6961
ACOX1	4862	5102	4536	5120										KIF26A	1.48791				no match	-3.8147
ACOX2	46	28	126	84										NDUFA2	1.48785				0.074	25.0692
ACOX3	554	570	562	630										PDE4B	1.48741				0	-10.6961
ACOXL	0	2	0	0										CHTF18	1.48529				0	0.8625
ACP1	4904	4668	4210	3796										KLRG1	1.48498				0	-10.6961
ACP2	932	860	770	794										SNORD25	1.48276				no match	no match
ACP5	0	0	0	0										SNHG7	1.48267				no match	no match
ACP6	66	62	50	80										CCDC12	1.48085				0.009	-8.0704
PXYLP1	546	530	570	418										COL5A1	1.48083				0.005	-10.6961
ACPP	0	0	0	0										LRP5L	1.48026				0.011	-13.4554
ACPT	0	0	0	0										ANXA4	1.47888				0.033	-7.3762
ACR	0	0	0	0										FADS2	1.47882				0	1.9029
ACRBP	0	10	4	0										ZNF362	1.47791				no match	-8.2616
ACRC	36	36	50	60										SNORD96A	1.47692				no match	no match
ACRV1	0	0	0	2										WLS	1.47685				0	-7.3854
ACSBG1	2	0	2	0										ADRA2C	1.47668				no match	-10.6961
ACSBG2	0	0	0	4										BCL2L11	1.47553				0	-8.0704
ACSF2	338	286	166	274										TDO2	1.47479				0.003	-8.0704
ACSF3	298	366	198	440										ANXA2P3	1.47254				no match	no match
ACSL1	1222	1328	1770	908										SPDL1	1.47244				no match	-8.0704
ACSL3	7684	7496	7130	6314										LOC100129387	1.47222				no match	no match
ACSL4	9678	9460	7696	8472										GNG4	1.47099				0	-10.6961
ACSL5	2	0	2	4										RPL22L1	1.46961				0.011	-7.3762
ACSL6	0	0	0	0										AHSA2	1.46795				no match	-10.8297
ACSM1	0	0	0	0										ILKAP	1.46693				0	-6.2297
ACSM2A	0	0	0	0										LTBP1	1.4657				0.354	-10.6961
ACSM2B	0	0	0	0										LOC100527964	1.46565				no match	no match
ACSM3	610	496	456	368										THBS3	1.46405				0	-10.6961
ACSM4	0	0	0	0										IDI1	1.46405				no match	6.8633
ACSM5	0	0	0	0										REEP1	1.46207				0.046	-6.2297
ACSS1	1146	1130	1078	1244										UACA	1.4619				0.108	2.5592
ACSS2	408	438	400	458										LOC400655	1.46097				no match	no match
ACSS3	0	0	0	0										HAS2	1.46078				no match	-8.0704
ACTA1	10	20	4	6										COL6A1	1.45897				no match	-9.2075
ACTA2	104	92	40	102										ADD2	1.45881				0	-5.2769
ACTB	89582	89844	94588	95558										DNHD1	1.45802				0	-13.4554
ACTBL2	0	0	0	0										CALML4	1.45792				0	-6.2297
ACTC1	0	0	0	0										S100A13	1.45732				0	-2.5071
ACTG1	335622	372332	335708	369420										SFXN2	1.45663				0	7.053
ACTG2	0	0	0	0										GRB14	1.45652				0.069	-4.2008
ACTL10	0	0	0	0										RTN4RL1	1.45581				no match	-6.2297
ACTL6A	4594	4374	3694	4144										SNORD12	1.4554				no match	no match
ACTL6B	0	0	0	0										ERAP2	1.45455				0.129	-4.6825
ACTL7A	0	0	0	0										NSUN5P1	1.45455				no match	no match
ACTL7B	0	0	0	0										ARHGEF1	1.45392				0	-10.6961
ACTL8	10	6	8	18										MRPL39	1.45351				0.537	13.7805
ACTL9	0	0	0	0										ADA	1.45299				0	-4.079
ACTN1	11032	11830	11040	13272										NUDT13	1.45283				0.047	10.7449
ACTN2	0	0	0	0										CFAP44	1.45245				0	no match
ACTN3	0	0	0	0										SLC7A7	1.45206				0	-3.2256
ACTN4	21258	25132	17520	26944										RSRP1	1.45192				0.012	no match
ACTR10	2090	1734	1772	1708										LACE1	1.4497				0.689	22.1425
ACTR1A	4658	5304	4508	5432										USP27X	1.44922				0	-6.2297
ACTR1B	724	770	532	804										TMEM170B	1.44865				0.058	-8.0704
ACTR2	34558	33034	31038	35200										DOK4	1.44862				0.176	-6.2297
ACTR3	14780	14462	13252	15568										TERT	1.44828				0.012	1.3533
ACTR3B	358	352	242	308										CCBL1	1.44809				0.01	3.9666
ACTR3BP2	0	0	0	0										APBB3	1.448				0.003	-6.2297
ACTR3BP5	0	8	0	4										FN1	1.44747				0.011	-7.2451
ACTR3C	0	0	0	0										EVPL	1.44718				0.05	-6.2297
ACTR5	852	832	664	816										MRPS36	1.44708				0.037	6.0327
ACTR6	2908	2386	2264	2684										HSD3B7	1.44708				0	-3.2256
ACTR8	1910	1856	1654	1736										KIAA1462	1.4455				no match	-8.0704
ACTRT1	0	0	0	0										GAS5	1.44544				no match	no match
ACTRT2	0	0	0	0										CXXC4	1.44371				no match	-10.6961
ACVR1	826	828	752	960										SFI1	1.44335				0.005	-10.6961
ACVR1B	1936	1952	2312	1984										PTK7	1.44199				0	-6.2297
ACVR1C	4	0	6	8										TRAF3IP2-AS1	1.44186				no match	no match
ACVR2A	638	464	522	522										MEIOB	1.44175				0.006	-8.0704
ACVR2B	1550	1648	1790	1680										LGALSL	1.44109				no match	-10.6961
ACVRL1	0	0	8	0										C6orf141	1.44043				0.006	-8.0704
ACY1	0	0	2	10										NEAT1	1.4403				no match	no match
ACY3	6	4	0	4										UGT8	1.44				0.036	-10.6961
ACYP1	872	730	638	578										LAMC3	1.43914				0.004	-8.2811
ACYP2	114	116	52	98										CENPH	1.43849				0	-10.6961
ADA	354	326	176	292										DEPDC7	1.43805				0.046	-6.3154
ADAD1	0	0	0	0										MMAB	1.43768				0.928	13.5461
ADAD2	0	0	0	0										PHLDB1	1.43731				0	-5.5448
ADAL	552	482	514	508										ARHGAP33	1.43723				0	-6.2297
ADAM1A	248	220	234	184										KCNQ5	1.43608				0.014	-10.6961
ADAM10	11170	12102	11726	11900										MDM1	1.43592				0.044	-10.6961
ADAM11	204	192	162	146										CCDC120	1.43571				0	-10.6961
ADAM12	284	348	420	432										EIF4A2	1.43475				no match	-3.2256
ADAM15	1814	2104	1410	2494										SAP30	1.43429				no match	-10.0112
ADAM17	3206	3438	3286	2720										SLC44A2	1.43382				0	-3.1297
ADAM18	2	0	0	0										SNHG5	1.43347				no match	no match
ADAM19	580	480	178	494										ANKRD9	1.43293				0	-1.1574
ADAM2	0	0	0	0										HOXA4	1.43262				no match	-10.6961
ADAM20	6	4	4	4										C8orf82	1.43226				0.424	16.4463
ADAM21	16	22	22	16										HERC2P2	1.43225				no match	no match
ADAM21P1	0	6	0	2										FGFR4	1.43113				0	-3.3441
ADAM22	770	806	636	652										RPS27L	1.43043				0	-5.0445
ADAM23	148	144	262	132										ZNF32	1.43038				0.017	-10.6961
ADAM28	0	2	0	0										SNORD74	1.42986				no match	no match
ADAM29	0	0	0	0										IDH2	1.42969				0.788	21.7892
ADAM30	0	0	0	0										KIF12	1.42969				0.008	-6.2297
ADAM32	10	6	14	6										NRG4	1.42918				0	-3.6897
ADAM33	0	0	0	0										GOLGA8A	1.42857				0.027	-10.8297
ADAM3A	0	0	0	0										LOC387646	1.42857				no match	no match
ADAM5	0	0	0	0										PLXNA3	1.42857				0	-10.6961
ADAM6	0	0	0	0										ZNF764	1.42857				0	-10.6961
ADAM7	0	0	0	0										BOLA3	1.42691				0.545	5.6344
ADAM8	60	58	40	52										LOC642846	1.42683				no match	no match
ADAM9	31888	30040	27564	32982										UPK1B	1.42664				0.014	-10.6961
ADAMDEC1	0	0	0	0										TAF1D	1.42633				no match	-10.6961
ADAMTS1	276	262	232	268										TMCO6	1.42574				0.018	-2.8234
ADAMTS10	182	138	102	106										WIPF1	1.42522				0	-10.6961
ADAMTS12	0	0	4	0										MAP1LC3B2	1.4245				0.007	-13.4554
ADAMTS13	8	6	10	4										ITGAE	1.42398				0.024	-10.6961
ADAMTS14	0	0	2	0										CCDC142	1.42395				0	-8.0704
ADAMTS15	446	340	298	336										CEP112	1.42347				0	-8.0704
ADAMTS16	412	574	284	500										RPA3	1.42301				no match	-2.3946
ADAMTS17	0	2	2	2										ZSCAN2	1.42292				0	-10.6961
ADAMTS18	0	0	2	0										RPL10	1.42235				0.148	-0.8809
ADAMTS19	0	0	0	0										CHDH	1.42218				0.965	16.4719
ADAMTS2	0	0	0	0										PIF1	1.42105				0.995	5.4414
ADAMTS20	0	0	0	0										LOC100505738	1.42				no match	no match
ADAMTS3	0	0	0	0										LOC100329109	1.41971				no match	no match
ADAMTS4	4	0	0	0										SEMA4F	1.41958				0	-10.6961
ADAMTS5	0	0	0	0										MVB12B	1.41955				0.007	-5.6359
ADAMTS6	70	76	0	6										FUCA1	1.41935				0	-5.2802
ADAMTS7	28	32	36	40										FAM161A	1.41928				0.075	-8.6672
ADAMTS8	2	0	0	0										SNORD47	1.41925				no match	no match
ADAMTS9	36	34	2	250										LYSMD4	1.41921				0	-2.8234
ADAMTS9-AS2	0	0	0	0										ZNF669	1.41848				0	-11.021
ADAMTSL1	0	0	0	0										KAZALD1	1.41837				0	-10.6961
ADAMTSL2	0	0	0	0										ACSF2	1.41818				0.003	15.0953
ADAMTSL3	0	0	0	0										CCDC34	1.4171				0.038	-5.6359
ADAMTSL4	140	130	94	150										IL18BP	1.41593				0	-8.0704
ADAMTSL5	130	118	110	120										PLSCR1	1.41573				0	-4.3576
ADAP1	70	76	66	130										STAG1	1.4157				0	-10.6961
ADAP2	62	70	46	140										SNORA8	1.41558				no match	no match
ADAR	34294	37538	32110	37222										ASB9	1.41551				0	-3.2256
ADARB1	832	820	802	578										AXIN2	1.41495				no match	-6.2297
ADARB2	0	0	0	0										B9D1	1.41414				0	-5.4491
ADARB2-AS1	0	0	0	0										AMDHD2	1.41379				0.056	-10.6961
ADAT1	2000	2178	1450	2514										SURF1	1.4129				0.014	29.5209
ADAT2	1134	984	780	976										MYEOV2	1.41265				0	-4.2621
ADAT3	100	132	112	110										TUBB4A	1.41202				0	4.3242
AZIN2	6	12	0	6										ARHGAP17	1.41141				0.137	-4.3576
ADCK1	432	444	406	496										GINS2	1.41126				0	-10.6961
ADCK2	404	434	380	360										CNTN1	1.41125				0.1	-7.9301
ADCK3	1766	2058	1920	2090										PPP1R3E	1.41115				0	-8.0704
ADCK4	894	962	906	1032										CROT	1.41108				0	14.0373
ADCK5	168	168	170	162										NAA16	1.41104				0.021	-4.3576
ADCY1	138	92	32	98										LOC728875	1.41045				no match	no match
ADCY10	12	8	16	4										ZNF92	1.41003				0.007	-13.4554
ADCY2	0	0	0	0										SNHG4	1.40979				no match	no match
ADCY3	1622	1942	1500	1852										HECW1	1.40976				0.056	-0.9879
ADCY4	0	0	0	0										C11orf45	1.40845				0.046	-10.8297
ADCY5	18	14	44	20										JUND	1.40798				0	-5.5448
ADCY6	2696	2638	2636	2550										TRIM66	1.40787				0.084	-6.2297
ADCY7	3570	3986	2572	4194										MFSD3	1.40698				0.003	3.4157
ADCY8	0	0	0	0										ATP8B3	1.4067				0	-8.2811
ADCY9	1560	1634	1164	1566										SNHG1	1.406				no match	no match
ADCYAP1	0	0	0	0										VAV3	1.40583				0.17	-6.2297
ADCYAP1R1	0	0	0	0										BOLA1	1.40562				0.131	13.9219
ADD1	3708	4028	3078	3718										OSGEP	1.40469				0.006	-3.2256
ADD2	2772	2824	1116	2720										FAM83H	1.40435				no match	-8.2811
ADD3	4038	4348	2048	4062										RPL11	1.40435				0	1.8011
ADGB	0	0	0	0										MPLKIP	1.40403				no match	-7.8105
ADH1A	0	0	0	0										PILRB	1.4039				no match	-13.4554
ADH1B	0	0	0	0										IP6K2	1.40319				0	-10.6961
ADH1C	0	0	0	0										ASPHD2	1.4031				no match	-10.6961
ADH4	0	0	0	0										TMCC1	1.40234				0.004	-10.6961
ADH5	6612	6806	5406	6630										PIGL	1.4023				0.003	-10.6961
ADH6	6	6	6	0										UCKL1	1.40221				0	-10.6961
ADH7	0	0	0	0										2018-09-03	1.40183				0	no match
ADHFE1	50	82	14	38										MSANTD2	1.40181				0	-8.0704
ADI1	4142	3978	3322	4344										PON3	1.40166				0	-6.3219
ADIG	0	0	0	0										DYRK4	1.40068				0	-6.2297
ADIPOQ	0	0	0	0										GOLGA8B	1.4006				0.027	-10.8297
ADIPOR1	5682	5698	6796	6278										EPM2AIP1	1.40036				0.013	-8.0704
ADIPOR2	13848	14832	13046	15160										ANKRD54	1.4				no match	-3.2256
ADK	2784	2568	1730	2696										C12orf60	1.4				0	-8.0704
ADM	4200	4052	4906	3610										PKN3	1.3997				0	-6.2297
ADM2	318	304	226	582										CROCC	1.3986				0	-8.0704
ADNP	14094	15522	14084	14320										LOC645212	1.39844				no match	no match
ADNP2	6232	6290	5792	6150										HDX	1.39841				0.003	-10.6961
ADO	4334	3962	3484	4796										NINL	1.3958				0	-0.0064
ADORA1	2	0	8	6										COX18	1.39574				0.134	13.3581
ADORA2A	14	18	22	6										MAP3K8	1.3957				0	-6.2297
ADORA2B	1054	976	1366	996										ZNF594	1.39564				0.015	-13.4554
ADORA3	0	0	0	0										LOC84856	1.39552				no match	no match
ADPGK	3278	3252	2762	3304										EVL	1.39348				0	-10.6961
ADPRH	0	0	0	0										TXNRD3	1.39344				0	0.1352
ADPRHL1	140	178	186	138										FOXA1	1.39336				no match	-10.6961
ADPRHL2	934	930	834	1072										CCDC15	1.39286				0.216	-4.7007
ADRA1A	0	0	0	0										ETS2	1.39281				0.003	-6.6414
ADRA1B	204	184	178	208										NACA	1.39247				0	-9.2075
ADRA1D	96	116	8	72										ANKRD30A	1.39203				no match	-5.9849
ADRA2A	0	0	2	0										PALLD	1.39102				0.006	-4.7642
ADRA2B	0	0	0	6										SMS	1.39102				0.14	-8.0704
ADRA2C	268	302	154	232										LSM6	1.391				no match	-10.6961
ADRB1	80	66	88	134										ZNF720	1.39095				0	-13.4554
ADRB2	0	0	0	0										CLK4	1.39083				no match	-5.5448
ADRB3	0	0	0	0										NKAP	1.39083				no match	-13.4554
ADRBK1	1612	1446	1378	1648										PLCG2	1.39073				0	-6.2297
ADRBK2	1128	1226	1170	1150										SNORD36A	1.39024				no match	no match
ADRM1	6006	5968	5182	5968										TRAPPC2	1.39024				0.017	-10.6961
ADSL	3178	2966	2414	2548										PPM1K	1.39007				0.888	3.7684
ADSS	5934	5238	5980	5346										THSD7A	1.38837				0.82	-5.4491
ADSSL1	6	2	8	0										PGM2L1	1.38819				0	-5.2769
ADTRP	2	8	0	6										KIAA0101	1.38814				0.033	-4.7007
AEBP1	0	0	0	0										C20orf96	1.38782				0.014	-8.0704
AEBP2	6108	6226	5114	5910										ZEB1-AS1	1.38754				no match	no match
AEN	5550	5114	5406	6194										SOD1	1.38753				0	5.6562
AES	1396	1212	1386	1162										PNISR	1.38624				0.044	-8.0704
AFAP1	2792	2868	2358	3288										TCEB2	1.38605				0.111	-7.3762
AFAP1-AS1	10	6	0	6										DHRS7B	1.38605				0	9.5343
AFAP1L1	142	164	204	212										DPYD	1.38485				0.006	0.744
AFAP1L2	78	82	48	170										EFCAB7	1.38434				no match	-3.3441
AFF1	5242	5242	5400	4684										PPCDC	1.38433				0.003	-0.965
AFF2	0	4	0	6										DANCR	1.38414				no match	no match
AFF3	0	0	0	0										C7orf31	1.38342				0	-5.6553
AFF4	13814	13128	12232	13534										PDE3A	1.38339				0.005	-10.6961
AFG3L1P	568	472	302	550										TMEM216	1.38292				0.021	-8.0704
AFG3L2	4322	4526	3962	4194										PTTG1	1.3823				0	-6.3154
AFM	0	0	0	0										RGS2	1.3813				0.011	-3.3441
AFMID	568	465	370	537										TPM2	1.38115				0	-7.9301
AFP	0	0	0	0										XRCC6BP1	1.38095				0	13.312
AFTPH	4860	4948	4750	5784										AGAP6	1.38081				0	-8.989
AGA	980	1136	806	1166										MAPK8IP3	1.38053				0	-4.4728
AGAP1	1442	1384	1478	1618										ZNF830	1.37987				0.003	-5.1848
AGAP11	36	24	8	18										TGFB3	1.37912				no match	-10.0112
AGAP2	22	8	4	28										LOC100505815	1.37899				no match	no match
AGAP3	892	1028	712	922										RPS3A	1.37876				0	-7.3762
AGAP4	18	18	14	12										NASP	1.3778				0	-6.2297
AGAP5	32	32	30	70										TIMM21	1.37755				no match	21.0878
AGAP6	522	428	332	356										RNF126	1.3775				0	-0.5493
AGAP7P	0	0	0	0										LOC646719	1.3773				no match	no match
AGAP4	4	8	4	4										RNASEL	1.37719				0	-3.2256
AGAP9	0	0	0	0										HSPE1	1.37714				0.057	17.479
AGBL1	0	0	0	0										TIGD7	1.37698				0.141	-13.4554
AGBL2	52	40	46	44										NFU1	1.37676				0	25.5447
AGBL3	88	96	34	54										CTNNBIP1	1.37668				0.215	-10.6961
AGBL4	0	0	0	0										HOXB6	1.37662				0	-10.6961
AGBL5	1156	1248	1010	1324										RNF43	1.37658				0	-6.2297
AGER	0	0	0	0										TMEM126A	1.37649				0	24.0965
AGFG1	7730	7652	8844	7294										AIG1	1.3764				0.009	-10.6961
AGFG2	186	190	144	220										SIMC1	1.37605				0	-5.6553
AGGF1	3138	2858	2686	3096										HINT1	1.37603				0.004	5.2276
AGK	1530	1632	1698	1630										FLYWCH2	1.37566				0	-8.0704
AGL	3356	3162	2506	3134										AVPI1	1.37561				0	-2.998
AGMAT	824	870	566	864										ANXA2	1.37529				0	-6.6236
AGMO	132	126	32	156										LSM7	1.375				no match	-10.6961
AGPAT1	8	12	10	4										NDUFB9	1.375				0	28.397
AGPAT2	636	744	518	586										SETD4	1.37463				0.011	-10.6961
AGPAT3	4902	5008	4750	5208										LTBP3	1.3746				0.011	-10.6961
AGPAT4	108	108	96	156										HOXC9	1.37452				0	-10.6961
AGPAT4-IT1	2	6	0	8										LAMTOR2	1.37405				0.014	0.3363
AGPAT5	9292	8964	7868	9418										JAK2	1.37372				0	-3.8147
AGPAT6	6838	7704	6822	8810										THTPA	1.37343				0	-6.3154
AGPAT9	6860	7176	5126	7804										SNORD22	1.37333				no match	no match
HYKK	128	72	96	72										ACAT2	1.37274				0.041	-3.2256
AGPS	7304	6488	6358	6260										TRAPPC11	1.37264				0	-8.2811
AGR2	2096	2180	1924	4272										ADD3	1.3725				0	-7.692
AGR3	0	0	0	0										ARID5A	1.37241				no match	-10.6961
AGRN	8326	9286	10340	9030										TTC28-AS1	1.37218				no match	no match
AGRP	0	0	0	0										RGS10	1.37165				0.614	-1.3802
AGSK1	2	0	0	0										RPLP1	1.37128				0	-6.6236
AGT	0	2	0	0										SAMD15	1.37079				0	-8.989
AGTPBP1	1260	1246	1148	1288										AMZ2P1	1.37073				no match	no match
AGTR1	2	2	0	4										PPP1R37	1.37067				0	-8.0704
AGTR2	0	2	0	0										TUBG2	1.37024				0.004	-3.784
AGTRAP	432	488	494	478										PLXNB1	1.36926				0	-10.6961
AGXT	0	0	0	0										LOC284581	1.36923				no match	no match
AGXT2	0	0	0	0										CDH1	1.36911				0.017	-8.2811
ETNPPL	0	0	0	0										CHST9	1.36895				0.003	-10.6961
PHYKPL	240	208	180	348										DPH7	1.36856				0.004	-6.2297
AHCTF1	7558	7042	8478	6778										SLC18B1	1.36833				0	-3.3441
AHCY	17766	17560	13548	17692										RAB32	1.36823				0	-4.3576
AHCYL1	15694	16374	14202	16380										SEC14L2	1.3681				0	-4.7411
AHCYL2	1076	1128	1130	1104										NDUFB6	1.36772				0.042	26.2914
AHDC1	936	948	730	1050										HNF4G	1.36717				0	-6.2297
AHI1	1438	1314	1108	1450										CEP83	1.36698				0	no match
AHNAK	65882	56714	49266	56320										CNN3	1.3664				0	-10.0112
AHNAK2	5048	4558	5522	4334										LSS	1.36593				0.075	-10.6961
AHR	4872	4854	3336	6420										DCLK2	1.36538				0.003	-3.8147
AHRR	440	354	196	512										RASEF	1.36538				0	-1.9426
AHSA1	3164	2886	2594	2520										SNRPD3	1.36538				0	-8.2811
AHSA2	3214	2602	1540	2422										CEP162	1.3653				0	no match
AHSG	0	0	0	0										POLR3GL	1.36512				0	-10.6961
AHSP	0	0	0	0										TRNT1	1.36494				0.523	17.5943
AICDA	4	0	0	8										TBC1D4	1.36455				0	-5.0645
AIDA	1902	1896	2006	1828										LOC400027	1.36453				no match	no match
AIF1	0	0	0	0										ZNF211	1.36452				0.016	-8.2084
AIF1L	142	170	108	168										CMTM8	1.36419				0.003	-4.4408
AIFM1	3212	4028	2770	3444										CRNDE	1.36364				no match	no match
AIFM2	2640	2716	2296	2954										SLIRP	1.3636				0.992	21.211
AIFM3	30	12	12	28										ZFP62	1.36341				0.004	-10.6961
AIG1	282	208	110	246										LRP3	1.36252				0	-10.6961
AIM1	192	234	854	318										DDIT3	1.36236				0	-5.6238
AIM1L	22	14	2	0										GSTA4	1.3619				0.12	-8.989
AIM2	0	0	0	0										MLF1	1.36177				0.663	-6.2522
AIMP1	5034	4540	3546	4468										CDKN2C	1.36176				0.004	-6.2297
AIMP2	1600	1688	1564	1778										ZNF174	1.36154				0	-10.6961
AIP	324	364	288	340										TAF6L	1.3614				0	-10.6961
AIPL1	0	0	0	0										CLK2P1	1.36				no match	no match
AIRE	0	0	0	0										ZFYVE19	1.35986				0.003	-10.6961
AJAP1	0	0	0	0										NDUFA4	1.35972				no match	16.014
AJUBA	8020	7787	6732	8740										ZNF212	1.35946				0.003	-5.4491
AK1	188	142	126	139										HOXD8	1.35912				0	-5.4491
AK2	7506	7340	6070	8396										LOC139201	1.35882				no match	no match
AK3	7378	7304	4904	7512										SUGP1	1.35859				0.007	-10.6961
AK4	2294	2186	1650	1730										TTC3P1	1.3584				no match	no match
AK5	22	28	12	12										EIF4EBP1	1.35835				0	1.058
AK7	46	40	16	24										ANTXR1	1.35821				0	-10.6961
AK8	2	0	2	0										CCDC51	1.35806				0.916	7.9144
AKAP1	9954	10988	8472	11268										ZNF10	1.35806				0.006	-13.4554
AKAP10	2150	2198	1842	2422										C9orf89	1.35802				no match	2.355
AKAP11	9184	8396	8192	8914										PCDH9	1.35723				0	-10.6961
AKAP12	11110	10680	13660	8924										DECR2	1.35714				0	0.162
AKAP13	6396	6266	6492	6128										IL18R1	1.35714				0.003	-10.6961
AKAP14	0	0	2	0										CTU2	1.35644				0	-10.6961
AKAP17A	0	0	0	0										ITGB3BP	1.35553				0.272	-7.3264
AKAP2	0	2	0	0										CCDC9	1.35465				no match	-8.0704
AKAP3	6	22	4	10										SLC26A6	1.35429				0	-8.2811
AKAP4	0	0	0	0										SP9	1.35426				0.003	-10.6961
AKAP5	334	302	434	260										TMEM65	1.354				no match	14.6312
AKAP6	212	168	106	240										SCARNA12	1.3539				no match	no match
AKAP7	850	748	642	734										LYAR	1.3537				0.004	-10.6961
AKAP8	2000	2008	1666	2006										PPIEL	1.35354				no match	no match
AKAP8L	490	430	340	386										CDC37L1	1.35332				no match	-4.0022
AKAP9	3480	3134	2712	2810										FNTB	1.35294				no match	-10.6961
AK9	68	58	40	72										FDFT1	1.35242				0.1	1.2281
AKIP1	1009	1030	880	1140										MRPL28	1.35233				0.402	25.5595
AKIRIN1	11246	11882	11342	12690										TESC	1.35221				0	-6.2297
AKIRIN2	1176	1252	1120	1242										FBXO48	1.352				0	-6.2297
AKIRIN2-AS1	0	0	0	0										MCCC1	1.35197				0.978	24.4144
AKNA	426	434	286	508										PGBD4	1.35192				0	-10.8297
AKNAD1	12	6	0	30										RAB39B	1.35189				0.105	-1.0377
AKR1A1	858	924	592	728										LUC7L3	1.35186				0.004	-10.6961
AKR1B1	5202	4554	7600	4704										WNK2	1.35179				0	-3.8147
AKR1B10	63178	59892	64529	57613										SCAND1	1.35156				0	-5.4491
AKR1B15	918	836	1054	856										ZNF573	1.35122				0.029	-13.4554
AKR1C1	1522	1140	1622	1064										AKR1A1	1.35				0.011	-6.6912
AKR1C2	34796	33006	42656	18158										GPSM1	1.35				0	-6.2297
AKR1C3	18964	18992	21018	13882										ANXA2P2	1.34943				no match	no match
AKR1C4	106	104	72	94										LIPT1	1.34926				0.045	10.853
AKR1C8P	0	0	4	2										KIAA1919	1.34901				no match	-3.3441
AKR1D1	1	2	0	0										MRPS15	1.34868				0.991	34.6309
AKR1E2	412	314	312	470										MINOS1	1.34856				0.005	28.1846
AKR7A2	410	522	370	484										LENG8	1.34853				0	-10.6961
AKR7A2P1	14	18	16	28										BRSK2	1.34821				0.003	-4.2008
AKR7A3	4	10	0	4										KIAA0895L	1.34752				0	-8.0704
AKR7L	2	6	6	6										WDR60	1.3474				0	-6.2297
AKT1	3100	3356	2660	3796										NUBP1	1.34737				0.003	-3.2256
AKT1S1	1242	1170	1036	1424										UCHL3	1.34714				0	-10.6961
AKT2	5966	6312	5568	6648										SKP2	1.34713				0	-6.2297
AKT3	5894	5592	8056	4792										BBS9	1.34706				0	-10.6961
AKTIP	874	822	582	896										ATPAF2	1.34694				0.999	27.4512
ALAD	772	810	556	840										LSM5	1.34686				0	-10.6961
ALAS1	2402	2472	2000	2390										MPC1	1.3467				0.02	17.5999
ALAS2	0	0	0	0										FLRT2	1.34665				no match	-4.3576
ALB	0	0	0	0										FAM193B	1.3465				0	-5.6553
ALCAM	7358	6812	6132	7680										MRPS21	1.34643				0.519	22.6171
ALDH16A1	822	868	728	918										ASB16-AS1	1.34615				no match	no match
ALDH18A1	6948	7116	5422	7470										LOC100505549	1.34615				0.12	no match
ALDH1A1	111780	107964	98440	76352										VAMP1	1.34615				0	1.6575
ALDH1A2	0	0	0	2										APRT	1.34603				0	-4.079
ALDH1A3	1274	1172	1404	1086										SUB1	1.34584				no match	-10.6961
ALDH1B1	6428	6697	5946	6360										PPEF1	1.34544				0.042	-3.7952
ALDH1L1	0	0	0	0										MPV17L2	1.34507				0.992	10.8917
ALDH1L2	14820	14743	8408	20492										PHKG2	1.34429				0	-6.2297
ALDH2	2000	1708	1528	2344										SRSF5	1.34378				0.006	-6.2297
ALDH3A1	852	978	318	1112										TSPAN12	1.34317				0	-2.5071
ALDH3A2	17954	18176	13440	18496										EPHX2	1.34279				0	5.726
ALDH3B1	2254	2494	1954	2746										STX1A	1.34242				0	-9.2075
ALDH3B2	0	0	0	0										TMEM242	1.34239				no match	-1.1543
ALDH4A1	398	536	370	552										ACSM3	1.34223				0.984	16.9674
ALDH5A1	2654	2904	2152	2574										ERH	1.34155				0	-8.0704
ALDH6A1	478	492	296	506										LINC00493	1.34054				no match	no match
ALDH7A1	1524	1568	898	1444										TXNDC17	1.34025				0	-4.079
ALDH8A1	8	4	2	6										FKBP11	1.34024				0	-3.2256
ALDH9A1	6068	6008	4938	6444										SNORD80	1.34				no match	no match
ALDOA	23934	25314	15746	26900										SNHG11	1.33987				no match	no match
ALDOB	0	0	0	0										CERCAM	1.33971				0	-10.6961
ALDOC	168	162	66	156										TFAMP1	1.33962				no match	no match
ALG1	1352	1624	1190	1962										PIGF	1.33921				0.012	-10.6961
ALG10	1302	1252	922	1384										CTAGE1	1.33906				no match	-5.565
ALG10B	2204	2128	1472	2310										RPL34	1.33891				0.947	-7.3264
ALG11	356	328	376	306										C2orf49	1.33835				0	-8.0704
ALG12	696	830	686	738										IMMP1L	1.33831				0.244	13.4869
ALG13	2340	1820	1726	1978										LRSAM1	1.33779				0	-4.3576
ALG14	804	770	732	600										ATF7IP2	1.33759				0.031	-8.0704
ALG1L	0	0	0	0										SLC25A10	1.33714				0.007	21.9806
ALG1L2	0	0	0	0										WHAMMP3	1.33714				no match	no match
ALG2	2770	2870	2798	2732										ZFAS1	1.33665				no match	no match
ALG3	2510	2856	2336	3046										KLF7	1.33607				0	-10.6961
ALG5	1750	1796	1602	1836										RNASE4	1.33569				0	-10.0112
ALG6	1434	1200	1006	1152										ST20	1.3354				0.011	-8.8008
ALG8	2984	2830	2430	2856										ANXA1	1.33539				0.007	-3.394
ALG9	1260	1300	1204	1184										SULF2	1.33514				0	-10.6961
ALK	0	0	0	0										NDUFAF7	1.33499				0.568	15.9113
ALKBH1	2242	2304	2060	2402										ENOSF1	1.33477				0.154	-7.46
ALKBH2	708	714	538	650										PIDD1	1.33463				0	no match
ALKBH3	818	848	786	954										SPIN3	1.33447				0.317	-11.4265
ALKBH4	428	450	428	438										SNRPF	1.33434				0.007	-10.6961
ALKBH5	6598	7224	6212	7990										MPC2	1.33353				0.295	37.3563
ALKBH6	312	328	288	282										L3HYPDH	1.33333				0	-5.0645
ALKBH7	136	150	122	122										CCDC102A	1.33333				0	-8.0704
ALKBH8	2490	2444	2088	2656										CLASRP	1.33333				0	-10.6961
ALLC	0	0	0	0										DZIP1L	1.33333				0.003	-8.0704
ALMS1	5416	5364	5254	4614										FLJ90757	1.33333				no match	no match
ALMS1P	2	0	0	2										ZNF510	1.33333				0	-13.4554
ALOX12	0	0	0	0										ARRDC2	1.33284				0	-8.2616
ALOX12B	28	20	6	8										FBF1	1.33254				0	-8.0704
ALOX12P2	8	4	0	0										GALNT14	1.33203				0.069	-10.6961
ALOX15	0	0	2	0										MTERF1	1.33202				0.077	no match
ALOX15B	0	0	0	0										LOC283788	1.33161				no match	no match
ALOX15P1	0	0	0	0										LOC147727	1.33116				no match	no match
ALOX5	0	0	2	0										SNRNP35	1.33071				0.009	-6.2297
ALOX5AP	30	40	44	18										CENPC	1.33065				no match	-8.6672
ALOXE3	106	82	102	154										SYCP2L	1.32995				0	-10.8297
ALPI	0	0	0	0										MSMO1	1.32954				0.129	-10.6961
ALPK1	544	602	694	762										RPL19P12	1.32906				no match	no match
ALPK2	824	846	1018	584										ZRANB3	1.32892				0	-3.8147
ALPK3	4	4	6	22										DHFR	1.32837				0.038	0.8474
ALPL	4	0	0	0										BAHCC1	1.32794				0.01	-10.6961
ALPP	2	2	2	0										SPEF2	1.32778				0.047	-8.2811
ALPPL2	0	0	0	0										ZNF787	1.32699				0	-10.6961
ALS2	1948	1714	1658	1776										LOC100216546	1.3268				no match	no match
ALS2CL	74	44	58	82										FIP1L1	1.32615				0	-10.6961
ALS2CR11	0	0	0	2										AK4	1.32544				0.5	19.9135
ALS2CR12	14	4	4	6										COBLL1	1.325				0.009	0.4418
CARF	68	56	36	90										CDR2	1.32477				0	-5.1848
ALX1	1220	1126	1096	1110										SAP18	1.32451				no match	-8.6672
ALX3	0	0	0	0										CLDN15	1.32418				0.012	-10.6961
ALX4	0	0	0	0										KLHDC2	1.32413				0	-7.8105
ALYREF	5368	6260	4768	5644										NUDCD2	1.32401				0.004	-10.0112
AMACR	52	40	24	74										MRM1	1.32373				0.959	27.7075
AMBN	0	0	0	0										NOC4L	1.32345				0.064	-8.2616
AMBP	22	12	6	38										KLHL26	1.32335				0	-10.6961
AMBRA1	1444	1682	1418	1568										TPST1	1.32331				0	-10.6961
AMD1	18004	16902	15312	17694										HEBP2	1.32323				no match	-6.2297
AMDHD1	102	44	94	42										CMC1	1.32306				0	25.5981
AMDHD2	376	362	172	350										DHCR24	1.32287				0	5.6919
AMELX	0	0	0	0										TIA1	1.32282				0	-6.2297
AMELY	0	0	0	0										RTN4IP1	1.32258				0.762	27.2801
AMFR	5186	5854	3386	5880										TLN2	1.32213				0.142	-7.9301
AMH	244	218	132	172										LOC646851	1.32168				0	no match
AMHR2	4	0	0	2										ZNF767P	1.32159				no match	no match
AMICA1	0	0	0	0										ANKRD23	1.32143				no match	-3.2256
AMIGO1	44	52	42	36										WHAMM	1.32135				0	-8.0704
AMIGO2	18938	18708	10178	20064										ZSCAN12	1.3211				0	-10.6961
AMIGO3	122	92	62	196										INO80D	1.32082				0.012	-10.6961
AMMECR1	4574	4416	3500	4854										ZNF692	1.32068				0	-8.2616
AMMECR1L	3436	3720	3262	3746										RPL37A	1.32043				no match	-6.6912
AMN	0	0	2	6										ZNF8	1.32028				0	-10.6961
AMN1	1010	1020	1058	938										ALDH7A1	1.32024				0.82	13.8432
AMOT	6	0	10	6										OARD1	1.32				0	-10.6961
AMOTL1	5346	5700	6782	6886										ZNF839	1.32				0	-4.7007
AMOTL2	6088	5838	6088	7582										ATP5O	1.31996				no match	34
AMPD1	0	0	0	0										EID2	1.31978				0	-5.6553
AMPD2	1912	1750	1474	1858										SUCLG2	1.31971				0.963	26.2777
AMPD3	254	250	118	450										GUSBP11	1.3195				no match	no match
AMPH	0	0	0	0										CYB5RL	1.31926				0	0.8474
AMT	40	38	20	30										PPDPF	1.31926				0.012	-2.8234
AMTN	0	0	0	0										KIAA0907	1.31922				no match	-8.0704
AMY1A	0	0	0	0										SLC29A4	1.31907				0	-10.6961
AMY1B	0	0	0	0										FUS	1.31853				0	-6.2297
AMY1C	0	0	0	0										SH2B1	1.31831				0	-1.849
AMY2A	0	0	0	0										VPS29	1.31768				0.059	3.5041
AMY2B	88	48	42	36										THSD1P1	1.31765				no match	no match
AMZ1	0	0	0	0										WDR90	1.31746				no match	-3.7952
AMZ2	2802	2608	2460	2536										DSC2	1.31744				0	-10.6961
AMZ2P1	268	294	202	208										ACYP1	1.31743				0	4.2832
ANAPC1	2760	2824	2128	2292										RPL7	1.31735				0.007	-2.9098
ANAPC10	686	670	436	624										RTKN	1.3172				0.005	-0.9827
ANAPC11	340	348	324	308										VWA1	1.31635				0.11	-10.0112
ANAPC13	5192	4522	4002	5016										PQBP1	1.31635				0.004	-6.2297
ANAPC16	2178	1812	1828	2089										FDX1	1.31604				0.996	26.2764
ANAPC2	998	1070	1030	1060										SNHG3	1.31588				no match	no match
ANAPC4	1568	1474	1202	1638										MPG	1.31586				0.012	1.4695
ANAPC5	8112	8072	7224	8912										SPAG16	1.31579				0.003	-1.6733
ANAPC7	3510	3044	2448	3126										PLEKHA7	1.31571				0.004	-6.2297
ANG	130	66	36	84										LOC148189	1.31556				no match	no match
ANGEL1	1632	1714	1428	1862										C14orf93	1.31522				0	-8.0704
ANGEL2	5014	5248	5451	4808										FBXO43	1.31522				0	-3.8147
ANGPT1	200	136	90	312										UQCRC2	1.31505				0.996	40.5677
ANGPT2	0	0	0	0										ANKHD1	1.31471				0	-3.2256
ANGPT4	0	0	0	0										PTPMT1	1.31452				0.133	7.3937
ANGPTL1	0	0	0	0										SFT2D1	1.31424				no match	-10.6961
ANGPTL2	0	0	0	0										ANKRD18A	1.31407				0.109	-3.956
ANGPTL3	0	0	0	0										TCEAL4	1.31384				0	-13.4554
ANGPTL4	160	228	380	238										LEO1	1.31376				0	-10.6961
ANGPTL5	2	0	0	0										ICT1	1.31373				0.92	17.4104
ANGPTL6	0	2	0	6										MRPS14	1.31315				no match	27.6264
ANGPTL7	0	0	0	0										BCKDHB	1.3125				0.996	32.7672
ANK1	12	22	14	22										FAM162A	1.3125				0.533	12.731
ANK2	830	718	644	728										CDX2	1.31214				0.003	-10.6961
ANK3	18	4	0	18										CBR4	1.31208				no match	21.6019
ANKAR	120	88	76	130										NIPSNAP1	1.31188				0.912	9.1051
ANKDD1A	4	4	12	0										SIX5	1.31169				0	-10.6961
ANKFN1	0	0	0	4										LRIG2	1.31153				no match	-4.3576
ANKFY1	11686	12658	11008	12496										SMYD3	1.3113				0.025	-10.6961
ANKH	1138	1092	984	1200										LIAS	1.31085				0.895	26.2921
ANKHD1	492	402	282	398										C16orf87	1.31039				0.013	-8.0704
ANKHD1-EIF4EBP3	6	16	0	4										ATAD3B	1.31034				0	1.0923
ANKIB1	4320	4318	4592	4368										RRAGD	1.30982				0	-3.3441
ANKK1	0	0	0	0										RPL35A	1.3094				0.839	-4.0065
ANKLE1	28	16	10	24										SEMA4G	1.30934				0.429	-7.8105
ANKLE2	7290	6928	6176	6996										KLHL17	1.30933				0	-10.6961
ANKMY1	208	212	186	182										DNAJC7	1.30931				0	0.1441
ANKMY2	1046	1012	880	922										PEX7	1.30872				no match	3.398
ANKRA2	334	350	236	452										ZNF500	1.3087				0	-13.4554
ANKRD1	6442	5526	7680	8784										ATP5E	1.30864				0.078	36.4978
ANKRD10	1294	1106	910	1024										SLC29A2	1.30852				0	-10.6961
ANKRD11	5140	5240	3734	6544										BST1	1.30819				0.003	-10.6961
ANKRD12	2892	2418	2482	2844										CENPW	1.30797				0.101	-5.376
ANKRD13A	1412	1338	1094	1322										TMEM126B	1.30786				0.671	7.761
ANKRD13B	282	324	172	296										POLR2F	1.30741				0	-4.0022
ANKRD13C	1130	1068	1148	1294										C4orf29	1.30729				0.238	-1.6965
ANKRD13D	258	300	266	300										RPL12	1.30721				no match	-2.8422
ANKRD16	352	346	310	338										WDSUB1	1.30719				0.096	-6.2297
ANKRD17	11662	12264	9308	12362										HOXB3	1.3067				no match	-10.6961
ANKRD18A	1228	864	766	826										EYA4	1.30663				0	-8.0704
ANKRD18B	1128	1004	906	866										MYBL1	1.3066				0	-10.6961
ANKRD18DP	8	4	4	2										NAT1	1.30649				0	-10.0112
ANKRD19P	6	0	0	2										HECA	1.30636				0	-10.6961
ANKRD2	14	30	34	14										ESD	1.3059				no match	-8.5225
ANKRD20A1	0	0	0	0										NDUFA3	1.30579				0.006	17.0508
ANKRD20A11P	0	4	0	0										C9orf142	1.30576				0	-5.1848
ANKRD20A2	0	0	0	0										RPL30	1.30574				0.169	-7.3086
ANKRD20A3	0	0	0	0										FAM200B	1.3055				0	-10.8297
ANKRD20A4	14	26	18	20										LRRC8C	1.305				0.01	-4.3576
ANKRD20A5P	160	176	152	184										COX5A	1.30479				0.996	41.9796
ANKRD20A8P	0	0	0	0										NXF1	1.30468				0	-6.2297
ANKRD20A9P	94	106	70	106										HGD	1.30453				0	-5.1848
ANKRD22	0	2	0	0										TRMT10B	1.30447				0	-0.9827
ANKRD23	206	164	102	178										TMEM251	1.30444				0	-8.0704
ANKRD24	0	2	10	4										NQO2	1.30424				0	-4.0022
ANKRD26	2178	1990	1614	2044										NUBP2	1.30424				0.024	-1.1966
ANKRD26P1	0	0	0	0										ZNF33B	1.30391				0.012	-13.4554
ANKRD26P3	0	0	0	0										ANO8	1.30357				0	-10.6961
ANKRD27	5070	5366	4342	5416										ZNF711	1.30357				0	-10.6961
ANKRD28	5274	5372	4484	5358										NR1D1	1.30328				0	-0.5981
ANKRD29	40	48	66	38										APBA2	1.30319				0	-6.2297
ANKRD30A	730	598	430	524										SMAD6	1.30317				0.682	-8.2616
ANKRD30B	0	0	0	0										FRAT2	1.30311				0	-10.6961
ANKRD30BL	0	0	0	0										LOC641367	1.30311				no match	no match
ANKRD30BP2	0	0	0	0										PARP6	1.30306				0	-10.6961
ANKRD31	18	4	12	12										PSMC1	1.30275				no match	-3.2256
ANKRD32	3284	2938	2596	3328										TBC1D7	1.30255				0	-10.6961
ANKRD33	0	0	0	0										RAD51B	1.30247				0.012	-3.2256
ANKRD33B	5134	4786	3968	7118										GPRIN3	1.30224				0	-5.6553
ANKRD34A	36	34	28	28										MAP3K1	1.30198				0	-3.7952
ANKRD34B	4	0	0	0										SUCLG1	1.30191				no match	32.1445
ANKRD34C	0	0	0	0										IDH1	1.30178				0	9.2614
ANKRD35	4	0	0	4										PERP	1.30165				0.007	-10.6961
ANKRD36	134	86	64	84										PRPF39	1.3014				no match	-8.0704
ANKRD36B	78	54	40	50										PSMA5	1.30139				0	-0.8138
ANKRD36BP1	0	0	0	0										ELOVL6	1.30092				0.005	-6.3154
ANKRD36BP2	0	0	0	0										ZNF251	1.30087				0.003	-10.6961
ANKRD37	22	30	18	34										NDUFB7	1.30047				no match	17.9816
ANKRD39	86	60	80	120										SLC2A13	1.30036				0	-3.2256
ANKRD40	6130	6198	6434	6090										LOC100507032	1.30021				no match	no match
ANKRD42	210	244	174	224										TSPYL4	1.3				0	-10.6961
ANKRD44	416	342	330	520										CREBZF	1.29925				0.015	-3.7952
ANKRD45	2	0	0	0										MRPL51	1.29912				0.915	19.3408
ANKRD46	1220	1156	906	1204										HNRNPA1	1.29892				0	-6.2297
ANKRD49	1180	902	882	1088										MBD4	1.29891				0	-6.2297
ANKEF1	1322	1502	1484	1308										MTRF1	1.29889				no match	9.5152
ANKRD50	4378	4378	4136	5100										HNRNPU-AS1	1.29877				no match	no match
ANKRD52	11382	12226	13312	12786										ITPR2	1.29874				0	-8.2811
ANKRD53	0	0	0	2										PLD1	1.29865				0	-3.8147
ANKRD54	684	828	454	626										FMN1	1.29848				0.003	-10.6961
ANKRD55	0	0	20	2										DBI	1.29825				0	5.3468
ANKRD6	248	264	140	166										PWAR5	1.29825				no match	no match
ANKRD62P1-PARP4P3	0	0	0	0										UAP1L1	1.29771				0.045	-7.5961
ANKRD63	14	8	6	6										NAE1	1.29747				0.008	-10.0112
ANKRD65	0	0	0	0										KLHL15	1.29716				0	-10.6961
ANKRD7	0	0	0	0										C19orf54	1.29715				0	-8.0704
ANKRD9	264	206	176	152										HNRNPH1	1.29715				0.012	-6.2297
ANKS1A	942	1002	844	950										FAM127C	1.29703				0.809	-5.5827
ANKS1B	80	84	16	104										TRAM1	1.29689				no match	-8.6672
ANKS3	248	214	168	240										TRAF3IP2	1.29639				0	-10.6961
ANKS4B	628	710	216	602										NOB1	1.29627				no match	-10.6961
ANKS6	1434	1212	1020	1196										RIPK2	1.29596				0	-6.2297
ANKUB1	0	0	0	0										INSIG1	1.2959				0.068	-5.4491
ANKZF1	436	390	376	440										ATP5F1	1.29588				0.996	22.1144
ANLN	14760	15050	14728	15678										SLC16A2	1.29545				no match	5.1069
ANO1	0	0	0	0										ANKRD13B	1.29487				0.004	-3.2256
ANO10	812	858	698	646										RPS8	1.29442				0.025	-7.3762
ANO2	0	0	0	0										CMTM7	1.2944				0.027	-8.6672
ANO3	6	12	4	2										PARP9	1.29398				0	-10.6961
ANO4	0	0	0	0										GUK1	1.29373				0.05	10.4839
ANO5	1844	1882	1524	2034										RADIL	1.29371				0.394	-3.7952
ANO6	14082	14250	9346	16150										METTL7B	1.2937				0	5.1809
ANO7	2	0	8	2										TCF7	1.2936				0	-6.2297
ANO8	158	134	122	102										LOC729013	1.29348				no match	no match
ANO9	2	8	6	8										NAB1	1.29319				0.009	-10.6961
ANP32A	20236	20956	16436	20038										SLC4A4	1.29319				0	-8.6672
ANP32A-IT1	46	28	34	40										LOC100289019	1.2931				no match	no match
ANP32AP1	550	566	422	488										PPIP5K1	1.29283				0.004	-2.4214
ANP32B	10952	10504	8384	10394										WDR17	1.29283				0.024	-6.2297
ANP32C	1370	1196	1038	1336										SEC61B	1.29276				0	-4.079
ANP32D	80	60	74	80										NPC2	1.29268				0	-3.394
ANP32E	23424	21238	19078	22140										SDCCAG8	1.29268				0.017	-8.0704
ANPEP	2	0	0	8										RPGRIP1L	1.29257				0	-10.6961
ANTXR1	7154	7550	3798	7028										CDKN3	1.29243				0.028	-6.2297
ANTXR2	494	520	620	886										LOC100506866	1.29235				no match	no match
ANTXRL	0	0	0	2										GALNS	1.29231				0.012	-7.3762
ANXA1	26394	24252	20466	17460										NR2F1	1.29167				no match	-6.2297
ANXA10	2224	1884	762	1044										SLC25A45	1.29167				0	16.6691
ANXA11	1572	1586	1354	1492										TMEM180	1.29134				no match	-8.0704
ANXA13	0	0	0	0										DIRC2	1.2912				0.108	-8.0704
ANXA2	5802	5038	3254	4628										ZDHHC8	1.29104				0.012	-10.6961
ANXA2P1	1876	2026	1518	2450										ACTR3B	1.29091				0.005	-10.6961
ANXA2P2	32090	31638	18316	28910										NR2F1-AS1	1.2907				no match	no match
ANXA2P3	1134	1172	620	946										BCL11A	1.2905				0	-10.6961
ANXA3	734	688	1508	312										EZH2	1.29042				0.011	-10.6961
ANXA4	7902	7570	4554	5908										ABCA11P	1.28958				no match	no match
ANXA5	9576	9072	9752	10644										DLL3	1.28926				0	-10.6961
ANXA6	3234	3400	3742	2580										HHEX	1.28915				no match	-10.6961
ANXA7	6234	6004	5288	6314										RNF8	1.28895				0.035	-6.2297
ANXA8	0	0	0	0										LYRM5	1.28889				0.301	21.348
ANXA8L1	0	0	0	0										SSBP3	1.28889				0	-8.0704
ANXA8L1	0	2	8	0										TXNL1	1.28884				no match	1.5321
ANXA9	12	10	12	8										ZSCAN32	1.28878				0.008	-13.4554
AOAH	0	0	0	0										TMEM218	1.28876				0	-4.2621
AOC2	88	80	118	44										COA4	1.28858				0	8.2222
AOC3	94	80	98	66										CSNK1A1P1	1.28834				no match	no match
AOC4	0	0	0	0										RSRC2	1.28797				0	-10.6961
AOX1	56	40	72	36										TAF1C	1.2878				0.046	-8.0704
AOX2P	0	2	2	0										NEURL1B	1.28779				0.087	-8.2616
AP1AR	3070	2682	2510	2944										NFKBIZ	1.28777				0.074	-4.2008
AP1B1	2088	2536	1924	2362										PTTG3P	1.2877				no match	no match
AP1B1P1	0	0	0	0										ATP5J	1.28758				0.952	31.6796
AP1G1	24410	25406	20004	27672										RPL41	1.28757				0.037	-10.6961
AP1G2	1054	1030	796	842										ZNF107	1.28754				0	-13.4554
AP1M1	1228	1232	1214	1240										ARRDC3	1.28744				no match	-10.6961
AP1M2	854	868	734	876										SKAP2	1.28742				0	-6.2297
AP1S1	2472	2554	2124	2812										HMGB2	1.28735				0	-6.2297
AP1S2	772	750	660	864										B4GAT1	1.28732				0.006	no match
AP1S3	3708	3496	2528	3700										DHRS13	1.28721				0	3.7304
AP2A1	2798	3184	2776	3388										FBXL19	1.28712				0	-6.2297
AP2A2	4018	4562	3642	5258										ZFP14	1.28705				0	-10.6961
AP2B1	34584	33718	29452	34838										CCDC126	1.28682				no match	-10.6961
AP2M1	8514	9216	7724	9270										PCDHA3	1.28659				0	-10.6961
AP2S1	1994	2074	1712	2278										TRMT11	1.2862				0.063	-10.6961
AP3B1	4640	4488	3650	4666										PSME1	1.28606				0	-5.2802
AP3B2	4	0	0	0										FBLN1	1.28593				0	-8.2811
AP3D1	5218	5830	5766	6110										FAM69B	1.28584				0.973	-5.4491
AP3M1	10744	10494	9614	11312										ADAM11	1.28571				0.085	-10.0112
AP3M2	3622	3474	2862	3840										KLF11	1.28571				0	-10.6961
AP3S1	2466	2224	1880	2116										LOC645513	1.28571				no match	no match
AP3S2	66	74	76	88										MPP3	1.28571				0	-3.2256
AP4B1	914	922	780	976										RPL24	1.28557				0.025	-7.3762
AP4E1	5018	4950	5058	5462										PLAC8	1.28517				0.005	-8.2811
AP4M1	314	322	356	350										CEP70	1.28512				0.004	-8.0704
AP4S1	864	789	837	823										ECI1	1.28488				0.998	16.6712
AP5B1	1450	1640	1328	1488										LIG1	1.28482				0	-4.3576
APAF1	3926	4244	4292	4286										NECAB3	1.28479				0.015	-6.2297
APBA1	4	0	0	0										SMDT1	1.28398				no match	21.5638
APBA2	718	752	516	612										PKI55	1.28392				no match	no match
APBA3	262	310	282	264										METTL17	1.28382				0.645	8.0113
APBB1	454	418	304	536										JAZF1	1.28346				no match	-8.0704
APBB1IP	2	0	0	0										LOC81691	1.2834				0	-6.2297
APBB2	2712	2818	2584	2996										SEPHS2	1.2832				0	-3.3441
APBB3	212	150	108	142										RPL14	1.28298				0.081	-5.9012
APC	3720	3182	2922	3254										NKTR	1.28294				0	-3.8147
APC2	180	246	190	222										BCKDHA	1.28286				0.993	34.1724
APCDD1	0	0	0	0										NDUFS1	1.28254				0.976	36.8031
APCDD1L	0	0	0	0										MAP1LC3B	1.28245				0.007	-8.2811
APCS	0	0	0	0										RPL35	1.28234				0	-2.6653
APEH	1712	1770	1540	1898										PIN4	1.28212				0.204	-5.663
APEX1	6766	6392	5048	5990										COL4A1	1.28191				0	-10.0112
APEX2	3130	3354	3038	3604										SDF2L1	1.28185				no match	-9.2075
APH1A	5250	5378	4404	5852										MRPS6	1.2818				no match	19.7396
APH1B	1292	1418	1596	1778										CCNL1	1.28168				0	-8.2616
API5	15528	14742	11772	14690										BTBD2	1.28165				0	-10.6961
APIP	1072	1008	698	944										SOX9	1.28164				no match	-6.2297
APITD1	518	412	398	342										NR2C1	1.28162				0.003	-2.4214
APITD1-CORT	0	0	0	0										MGAT5B	1.28162				0.655	-5.6359
APLF	72	44	20	56										RBX1	1.28139				no match	-6.2297
APLN	78	62	100	176										ORC6	1.28114				0.012	-10.0112
APLNR	2	8	10	2										C1orf131	1.28097				0	-8.0704
APLP1	230	238	272	214										MRPL40	1.28094				0.892	28.9054
APLP2	16784	16814	11994	17420										CLEC2D	1.28094				0	-10.6961
APOA1	0	6	0	0										MMACHC	1.28046				no match	2.5047
APOA1BP	2374	2426	2136	2216										CROCCP2	1.28043				no match	no match
APOA2	0	0	0	0										HSPB1	1.28041				0.016	-0.8809
APOA4	0	0	0	0										LOC100129361	1.28037				0	3.6009
APOA5	0	0	0	0										MRPL32	1.28033				0.222	19.1186
APOB	0	0	0	0										THOC6	1.28012				0	-6.2297
APOBEC1	0	0	0	0										ZNF383	1.27991				0	-10.6961
APOBEC2	0	0	0	0										MCIDAS	1.2799				0.194	-8.6672
APOBEC3A	0	0	0	0										ATP6V0C	1.27985				0	0.3874
APOBEC3B	232	236	276	242										SDHAF3	1.27973				0.8	no match
APOBEC3C	850	1046	856	1116										ALDH3A1	1.27972				0.012	0.8894
APOBEC3D	8	22	4	6										PRDX3	1.27962				0.978	29.4787
APOBEC3F	118	166	160	88										SLC7A6OS	1.27937				0.166	-1.8151
APOBEC3G	0	0	0	0										ANAPC10	1.27925				0	-6.608
APOBEC3H	0	0	0	0										INSR	1.27924				0.012	-6.2297
APOBEC4	0	0	0	0										ESAM	1.27903				0.007	-10.6961
APOBR	0	6	0	0										ANAPC15	1.279				0	-8.0704
APOC1	1084	852	674	590										ZSCAN31	1.27893				0.007	-13.4554
APOC1P1	20	14	8	6										NOP56	1.27886				0	-10.6961
APOC2	0	0	0	0										NCK1	1.27853				0	-6.2297
APOC3	0	0	0	0										ITFG2	1.27844				no match	-10.6961
APOC4	0	0	0	0										NUDT16	1.27818				0.003	-6.2297
APOC4-APOC2	0	0	0	0										CDON	1.27801				0	-10.6961
APOD	0	0	0	2										MAGEF1	1.27799				no match	-13.4554
APOE	2	0	2	4										ZDBF2	1.27794				0.022	-8.2616
APOF	0	0	0	0										KHDRBS3	1.27778				0	-2.998
APOH	420	406	204	322										LOC153684	1.27778				no match	no match
APOL1	126	116	302	96										METTL12	1.27778				0.924	-5.6193
APOL2	498	446	520	454										RBM20	1.27775				0	-8.0704
APOL3	0	0	6	0										NT5C	1.27757				0.051	-2.7787
APOL4	0	0	0	0										MED7	1.27727				0	-10.6961
APOL5	0	0	0	0										SRI	1.27721				0.005	-0.8138
APOL6	432	398	1062	584										AGO4	1.27714				0.102	-8.6672
APOLD1	44	42	56	100										C11orf31	1.27684				0	-10.6961
APOM	0	0	0	0										ZNF182	1.27663				0	-10.6961
APOO	230	180	78	130										CYBRD1	1.27654				0.053	-10.6961
APOOL	3958	3612	3240	4224										PHF10	1.2761				0	-7.8105
APOPT1	244	286	284	260										RALGDS	1.27607				0	-7.3264
APP	14970	14532	13954	15282										MRPL44	1.27584				0.882	27.6748
APPBP2	3514	3398	3210	3496										RFXAP	1.27572				0	-7.8105
APPL1	5494	5304	4544	5250										SEC61G	1.27555				0.031	-4.079
APPL2	1806	1780	1326	1520										TXNDC16	1.27545				0.017	-6.2297
APRT	356	492	258	372										TCFL5	1.27473				0	-6.2297
APTX	2944	2948	2364	2690										PGRMC2	1.2746				0.023	-3.8147
AQP1	6	6	6	2										TPD52L1	1.27425				0	-8.0704
AQP10	0	0	0	0										SAPCD2	1.27405				0.007	-8.2616
AQP11	132	120	86	90										RWDD2A	1.27397				0.003	-10.6961
AQP12A	0	0	0	0										CYTH1	1.27383				0.004	1.8468
AQP12B	0	0	0	0										NAPA	1.27375				0	-5.3044
AQP2	0	0	0	0										RPLP0P2	1.27374				no match	no match
AQP3	176	154	204	296										MED4	1.27373				0	-10.6961
AQP4	112	86	96	72										NOP58	1.27367				0	-10.0112
AQP5	0	0	0	0										NACA2	1.27365				0	-13.4554
AQP6	0	0	0	0										GUSB	1.27362				0.034	-7.2451
AQP7	12	12	20	0										MBIP	1.27331				0.009	-8.0704
AQP7P1	4	0	0	2										SETD9	1.27329				0.849	-5.5827
AQP7P3	0	0	0	0										PDCL3	1.27326				0.004	-10.6961
AQP8	4	0	0	0										2018-09-06	1.27286				0	no match
AQP9	0	0	0	0										ZBTB48	1.27273				0	-10.6961
LVRN	0	0	6	8										NDUFAF6	1.27259				0.225	16.9393
AQR	6790	6570	5484	6730										RAB11FIP3	1.27253				0	-6.2297
AR	9250	8678	8474	8914										RABL6	1.27252				0.069	-6.2297
ARAF	3000	3180	3258	3506										HDDC2	1.27238				no match	-0.0332
ARAP1	2698	2822	2584	2978										C5orf34	1.27232				0	-8.0704
ARAP2	102	102	496	144										AP1G2	1.27228				0	-10.6961
ARAP3	120	146	278	54										EAPP	1.27198				0	-10.6961
ARC	4	0	0	0										LSM3	1.27185				no match	-10.6961
ARCN1	15832	16690	14780	17035										FAM92A1	1.27177				0.228	-6.0415
AREG	16	46	36	50										ZGRF1	1.27167				0.005	no match
ARF1	17642	18498	20114	17614										SAT1	1.27164				0.014	-10.6961
ARF3	18876	20374	18056	22884										CCDC150	1.27094				0.006	-8.0704
ARF4	7606	6220	6680	6626										FKBP3	1.27073				no match	0.708
ARF5	1444	1302	1254	1620										TOP1MT	1.27072				0.015	5.3339
ARF6	9630	9648	9278	11060										SEC13	1.27062				0	-6.2297
ARFGAP1	2218	2128	2022	2076										UQCRH	1.27062				0.005	34.0633
ARFGAP2	4260	5272	3812	5266										DLG3	1.27027				0.035	2.0214
ARFGAP3	2002	2070	2016	2052										CACNB4	1.26971				0.004	-8.2616
ARFGEF1	4514	4494	5008	4452										NHP2L1	1.26913				0	-5.2802
ARFGEF2	9200	8684	7954	9152										EFCAB11	1.26908				0.011	-4.2008
ARFIP1	3406	3066	2792	3230										TRIM9	1.26898				0	-6.2297
ARFIP2	1640	1434	1304	1444										TTC30B	1.26866				0.044	-6.2297
ARFRP1	612	796	616	1042										STOX1	1.26829				0.015	-10.6961
ARG1	0	0	0	0										ATRAID	1.26826				0	-8.0704
ARG2	86	72	62	74										HACL1	1.2681				0	-2.9098
ARGFX	0	0	0	0										LOC100506469	1.26776				no match	no match
ARGFXP2	0	0	0	0										THOC2	1.26768				0.021	-8.2811
ARGLU1	3628	2774	2370	2948										KIF9	1.26768				0.026	-6.2297
ARHGAP1	3652	4134	3688	4404										GTF2I	1.26761				0	-10.0112
ARHGAP10	750	714	730	740										NPRL3	1.26761				no match	-8.2616
ARHGAP11A	17170	16256	15678	15573										PPP1R1C	1.26754				0	-10.6961
ARHGAP11B	172	138	134	148										PFKFB3	1.26727				0.1	-4.2008
ARHGAP12	6288	5714	4642	5290										POLR2I	1.26724				0	-3.78
ARHGAP15	0	0	0	0										AKAP8L	1.26722				0	-10.6961
ARHGAP17	1912	1848	892	1772										RMND1	1.2672				0	18.7339
ARHGAP18	1734	1726	1188	1898										LOC401397	1.26694				no match	no match
ARHGAP19	6090	5980	5818	6264										NTHL1	1.26683				0.729	3.297
ARHGAP19-SLIT1	0	0	0	0										APIP	1.26675				0.003	-6.8878
ARHGAP20	0	0	4	0										BLOC1S2	1.2666				0.027	-5.2802
ARHGAP21	5270	5190	5028	4886										CEP295	1.26656				0	no match
ARHGAP22	24	74	0	34										CAPN15	1.26653				0.003	-10.6961
ARHGAP23	80	74	208	58										ZNF18	1.26634				0	-10.6961
ARHGAP24	2	2	42	26										ACD	1.26613				0.01	-5.6359
ARHGAP25	0	0	0	0										ITGA1	1.26604				0.042	-8.2811
ARHGAP26	7082	6904	8372	8205										WBP11P1	1.26602				no match	no match
ARHGAP27	0	2	2	0										TIGD1	1.26593				0.003	-13.4554
ARHGAP28	2	6	10	4										DCTPP1	1.26578				0	-10.6961
ARHGAP29	3180	3262	5530	2216										PTBP2	1.26576				0	-6.2297
ARHGAP30	0	0	0	0										SNRPC	1.26575				0.011	-10.6961
ARHGAP31	380	460	438	468										LOC284023	1.26562				no match	no match
ARHGAP32	2922	2862	2492	2988										CEP72	1.26547				no match	-6.2297
ARHGAP33	322	342	194	268										RPL26	1.26539				0.326	-0.8809
ARHGAP35	11826	12786	11646	13152										GLYCTK	1.26506				0.996	11.7394
ARHGAP36	0	0	0	0										C4orf3	1.26474				0	-8.0704
ARHGAP39	986	1054	884	1026										DKFZP434I0714	1.26471				no match	no match
ARHGAP4	2	8	2	0										FAM76B	1.2646				no match	-5.6553
ARHGAP40	0	0	0	0										NDUFS5	1.26459				0.027	25.0273
ARHGAP42	856	850	976	926										C20orf24	1.26429				0.014	-2.5071
ARHGAP44	278	346	172	164										LINC01006	1.26429				no match	no match
ARHGAP5	10844	10342	11392	11388										RPS14	1.26426				0	2.1903
ARHGAP5-AS1	70	46	44	42										CTU1	1.26423				0.364	4.2322
ARHGAP6	0	0	0	0										ZSCAN30	1.264				0	-13.4554
ARHGAP8	0	0	0	0										PXMP2	1.26393				0.96	13.1014
ARHGAP9	2	0	0	2										ORC4	1.26392				0.012	-2.175
ARHGDIA	5626	5830	5908	5902										CLK2	1.26387				0.006	-4.2008
ARHGDIB	6	16	16	32										GMPPB	1.26349				0.07	0.1441
ARHGDIG	2	2	0	0										EBF3	1.2634				0.017	-10.6961
ARHGEF1	488	364	312	274										ANAPC1	1.26335				0.015	-10.6961
ARHGEF10	2854	2934	3038	2702										RNASEH2B	1.2633				0	-10.0112
ARHGEF10L	204	232	178	238										TRIM45	1.26316				0.027	-3.8147
ARHGEF11	3300	3532	3142	3516										GGCT	1.26308				0	-10.6961
ARHGEF12	11392	12322	10170	12642										POLR3E	1.26298				0	-10.6961
ARHGEF15	0	0	0	0										SELO	1.26277				0.007	15.9471
ARHGEF16	284	322	250	488										THYN1	1.26271				0.004	-10.6961
ARHGEF17	1172	1272	1232	1280										ZNF181	1.26256				0	-13.4554
ARHGEF18	1848	1892	1726	1862										ATP6V0E2	1.26252				0.999	-5.4491
ARHGEF19	120	144	92	98										CLK1	1.26247				0.096	-0.9827
ARHGEF2	1586	1774	1484	2480										LMF2	1.26239				0.252	-8.2811
ARHGEF25	112	130	84	102										LRRC37B	1.26214				0.014	-8.989
ARHGEF26	1260	1002	988	1074										ETFDH	1.26207				0	34.3966
ARHGEF26-AS1	6	8	24	8										NDUFAB1	1.26202				0.996	18.5522
ARHGEF3	1040	1126	630	696										DNAJC22	1.26183				0	-0.3399
ARHGEF33	4	0	2	2										PAN2	1.26176				0	-2.4214
ARHGEF35	0	0	0	0										LINC00265	1.26163				no match	no match
ARHGEF37	18	60	84	34										SEC11C	1.26148				0.004	-3.8147
ARHGEF38	0	0	0	0										RPS11	1.26131				0.007	0.0944
ARHGEF4	18	26	18	12										PAXBP1	1.2613				0.003	-6.8878
ARHGEF40	1602	1802	1392	1784										PNKP	1.26129				0	-10.6961
ARHGEF5	0	0	0	0										LOC401588	1.26126				no match	no match
ARHGEF6	0	0	2	0										NDC80	1.26108				0.016	-8.2616
ARHGEF7	2710	2480	2572	2870										FOXRED1	1.26077				0.975	3.7864
ARHGEF9	738	772	686	704										SLC2A3	1.26076				0	-3.4637
ARID1A	6424	6838	7306	7430										GLS	1.2607				0.998	20.9853
ARID1B	2558	2638	2436	2692										CCNH	1.26068				0.138	-3.7224
ARID2	6632	6112	5460	6178										USP30	1.26068				0.987	1.4323
ARID3A	1334	1102	1272	1048										F8	1.26067				0.012	-10.6961
ARID3B	260	380	244	300										RPL13A	1.26056				0.399	0.4599
ARID3C	0	0	0	0										FANCA	1.26056				0	-10.6961
ARID4A	1600	1348	1192	1430										C17orf97	1.26027				0.448	-6.0415
ARID4B	3998	3782	4246	3618										MAPK8IP1	1.26012				no match	-6.2297
ARID5A	168	230	132	158										APPL2	1.26001				0	-6.2297
ARID5B	1262	1158	1182	1316										DYNLT1	1.25975				0	-10.6961
ARIH1	8246	8308	7216	9008										PTOV1	1.25963				0.004	-8.6672
ARIH2	5896	5956	5980	5370										PPOX	1.25962				0.016	13.5423
ARL1	5130	4944	4028	4716										LINC01000	1.25942				no match	no match
ARL10	0	0	6	0										MPV17L	1.25913				0.86	14.8338
ARL11	0	0	0	0										PFDN5	1.25896				0	-8.2811
ARL13A	4	10	0	18										MIR22HG	1.25888				no match	no match
ARL13B	2030	2064	1496	2010										SNRNP25	1.25866				0	-4.2621
ARL14	76	56	10	122										IMP3	1.25847				0.021	-3.3441
ARL15	1206	1164	1088	1334										ZNF37BP	1.25841				no match	no match
ARL16	250	218	234	148										HNRNPH3	1.25785				0	-6.2297
ARL17A	4	6	0	6										RWDD3	1.25773				0	-10.6961
ARL17B	0	0	0	0										HCG11	1.2577				no match	no match
ARL2	212	188	160	220										DUSP12	1.25766				0	-6.2297
ARL2-SNX15	0	0	0	0										ADAMTS16	1.25765				0.056	-10.6961
ARL2BP	5134	5030	3658	6356										WDR70	1.25758				0	-6.2297
ARL3	2002	1956	1546	1842										CEP89	1.25751				0.716	-4.7007
ARL4A	1006	1018	940	1010										RNF166	1.25737				0.237	0.9483
ARL4C	3734	3700	3440	3544										RIMKLB	1.25734				0	-10.6961
ARL4D	234	318	308	362										ALDH1A1	1.25717				no match	4.0462
ARL5A	8360	8448	8286	9044										HSPBAP1	1.25714				0	-10.6961
ARL5B	5848	6036	4696	7254										ZMYM6NB	1.25714				0	-8.0704
ARL5C	0	0	0	0										TMEM14B	1.25707				0.005	-1.9119
ARL6	412	398	376	316										NRBP2	1.25698				0	-8.989
ARL6IP1	47228	48404	27482	51362										APITD1	1.25676				0.004	-8.2811
ARL6IP4	758	788	706	926										PCYT2	1.25672				0	-6.2297
ARL6IP5	6262	5542	5654	5962										CYP4F3	1.25651				0	-6.2297
ARL6IP6	1810	1962	1414	2302										BMP5	1.25637				0.025	-10.6961
ARL8A	576	452	650	632										PPA1	1.25626				0	2.4061
ARL8B	9794	10540	9140	10606										GEMIN6	1.25613				0.006	-10.6961
ARL9	0	0	0	0										PDCD6	1.25607				0.003	0.4642
ARMC1	6944	6486	6548	6366										ELAC1	1.256				0	-4.3576
ARMC10	924	898	702	888										MTSS1L	1.25583				no match	-10.0112
ARMC12	12	18	10	10										FAM171A2	1.25581				0	-8.0704
ARMC2	68	84	70	50										KIF22	1.25558				0.012	-3.7952
ARMC3	0	0	0	0										COX17	1.25547				no match	28.1846
ARMC4	16	24	2	12										EFTUD1	1.25514				0.005	-0.965
ARMC5	578	558	310	768										TMEM69	1.25461				0.944	3.9723
ARMC6	1916	2096	1974	2364										RPP40	1.25455				0.585	0.0622
ARMC7	584	598	578	534										RPP38	1.25453				0.485	-7.3264
ARMC8	1786	1696	1630	1612										CDADC1	1.25446				0.017	-6.3154
ARMC9	320	266	262	294										MRPS17	1.25439				0.516	26.7669
ARMCX1	0	0	0	0										MRPL46	1.25432				0.903	36.7746
ARMCX2	0	0	0	0										COPS5	1.2542				0	-3.9004
ARMCX3	1458	1414	1314	1532										RDX	1.25412				0	-5.6369
ARMCX4	0	0	0	0										CDPF1	1.25404				0	-3.6897
ARMCX5	2204	2180	1772	1950										SLC25A28	1.25387				0	5.9313
ARMCX5-GPRASP2	44	44	26	36										SPCS2	1.25371				0	-8.5225
ARMCX6	122	100	80	104										LYRM1	1.25354				0.847	6.4202
ARMS2	4	6	0	0										RHPN1	1.25352				no match	-6.2297
ARNT	3214	3130	3000	3120										RPS27A	1.25347				0.017	-7.3762
ARNT2	1784	1968	174	3106										CMC2	1.25342				no match	26.8622
ARNTL	390	402	296	430										GGT7	1.25325				no match	-9.2075
ARNTL2	5266	5582	6328	4618										SNORA40	1.25325				no match	no match
ARPC1A	1762	1794	1632	1706										EPHA3	1.25322				0	-6.2297
ARPC1B	1038	1130	1026	1044										RHOT2	1.25319				0	14.3175
ARPC2	5364	5376	4900	5724										RAD54L	1.25301				0.008	-6.2297
ARPC3	5818	4712	3982	4466										CCDC77	1.25293				0	-8.0704
ARPC4	1860	1754	1380	2192										RBL2	1.25286				0	-10.6961
ARPC4-TTLL3	0	0	0	0										CPLX2	1.25271				0.008	-7.3086
ARPC5	11614	11284	9188	11780										CHCHD1	1.25269				no match	17.6292
ARPC5L	1938	1696	1596	1578										PRKD1	1.25267				no match	-6.2297
ACTRT3	282	214	208	252										DNPH1	1.25208				0.007	-10.6961
ARPP19	38094	41864	38360	41444										FAM13A	1.25197				0.003	-6.2297
ARPP21	0	0	0	0										C21orf58	1.25182				0.155	-5.6359
ARR3	0	0	0	0										BRI3	1.2518				0	-7.3854
ARRB1	904	920	894	1094										FBXL2	1.25168				0	-6.2297
ARRB2	2040	2072	1576	2336										TMEM37	1.25163				0.417	-0.8924
ARRDC1	116	172	108	184										C14orf119	1.2516				0	-1.0247
ARRDC2	888	906	598	748										IGFBP6	1.25143				no match	-10.6961
ARRDC3	3834	4040	2740	3376										PPP1R13B	1.25133				0	-1.3535
ARRDC4	2	2	0	0										CACNG8	1.25132				no match	-10.6961
ARRDC5	0	0	0	0										PCED1B	1.25102				0.027	-10.6961
ARSA	282	280	268	270										TRAPPC2L	1.25084				0.01	-7.8105
ARSB	1328	1370	1258	1436										CHID1	1.2508				0.017	-9.2075
ARSD	528	452	606	626										NDNL2	1.25078				no match	-10.0112
ARSE	1074	1240	1060	964										ZNF583	1.25067				0.004	-10.6961
ARSF	0	0	0	0										FLT4	1.25056				0.006	-6.2297
ARSG	74	60	70	64										DPH5	1.2505				0.009	-2.5458
ARSH	0	0	0	0										ZNRF2	1.25043				0	-6.2297
ARSI	0	0	0	4										SIRT3	1.25042				0	13.5038
ARSJ	2018	2264	1458	3462										PALD1	1.25042				0	-8.0704
ARSK	772	690	512	674										SLC2A4RG	1.25037				0	-10.8297
ART1	0	0	0	0										AGPAT2	1.25				0	2.0714
ART3	0	0	0	0										CCP110	1.25				0	-5.6553
ART4	4	2	10	4										KIN	1.25				no match	-10.6961
ART5	0	0	0	0										LEF1	1.25				0	-6.2297
ARTN	6	2	0	4										PRR7	1.25				0.003	-8.0704
ARV1	2188	2118	2696	1968										RUNX2	1.25				0.039	-8.2616
ARVCF	24	44	16	70										LTBP4	1.24973				no match	-8.2084
ARX	32	26	22	18										SLC38A7	1.24964				0	-8.2811
AS3MT	0	0	0	0										CLUAP1	1.24921				0.004	-8.2616
ASAH1	2508	2398	1862	2828										DVL2	1.24915				0	-6.2297
ASAH2	0	2	0	0										TARBP2	1.24906				0.005	-3.2256
ASAH2B	12	14	0	14										SMIM20	1.24903				0.029	4.1784
ASAP1	10678	10596	10554	11464										CBR3	1.24889				no match	7.4373
ASAP1-IT1	0	0	2	0										ISCU	1.24885				0.997	27.3227
ASAP2	3144	2922	2626	3560										SLC44A1	1.24882				0	-6.2297
ASAP3	450	478	332	520										TTC14	1.24855				0	-6.2297
ASB1	2414	2838	2454	3092										IFT172	1.24848				0.096	-2.6545
ASB10	0	0	0	0										BTNL9	1.24803				0	-3.3441
ASB11	0	0	0	0										ST3GAL5	1.24781				0.065	-5.7816
ASB12	10	0	8	4										IK	1.24777				0	-10.6961
ASB13	1700	1948	1440	1992										HAUS1	1.24753				0.004	-8.0704
ASB14	10	2	0	2										C11orf54	1.24718				0	-7.8105
ASB15	0	0	0	0										ZNF112	1.24685				0	-10.6961
ASB16	2	0	0	0										ATP5H	1.24683				0.076	19.6799
ASB17	0	0	0	0										CCDC66	1.24669				0.146	-8.0704
ASB18	0	0	0	0										MRPL50	1.24653				0.877	15.8783
ASB2	0	0	2	0										CDK2AP2	1.24649				0	-7.3854
ASB3	188	142	154	150										ARPC3	1.24645				0.009	-3.157
ASB4	4336	4278	4568	3116										OTUD1	1.24638				0	-10.6961
ASB5	4	0	2	10										WASF1	1.24638				0.07	-10.6961
ASB6	1624	1844	1584	1822										LRWD1	1.24618				0.092	-2.86
ASB7	1800	1820	1740	1820										MTCH1	1.24607				0.031	17.3541
ASB8	1784	1820	1524	1706										EMC8	1.24597				0.013	-10.6961
ASB9	534	488	374	348										GSTO1	1.24593				0.008	8.5138
ASB9P1	4	10	12	0										PDIK1L	1.24588				0	-6.2297
ASCC1	2278	2172	2180	2222										H2AFZ	1.24569				0.012	-10.6961
ASCC2	982	1058	872	1098										NDUFB10	1.24556				0	25.3606
ASCC3	9796	9998	10502	9804										THOP1	1.24549				0	-3.6727
ASCL1	0	0	0	0										SIPA1	1.24547				0.036	-0.445
ASCL2	0	0	0	0										RPIA	1.2454				no match	-5.8466
ASCL3	0	0	0	0										OTUD5	1.24538				0	-10.6961
ASCL4	0	0	0	0										PAFAH1B3	1.24531				0	-8.2811
ASF1A	2862	2804	2394	2438										AK1	1.24528				no match	2.062
ASF1B	1514	1712	1118	1600										LOC100505761	1.24528				no match	no match
ASGR1	10	12	10	8										DEPDC1B	1.24521				0.096	-6.2297
ASGR2	0	0	0	0										FZD6	1.24494				0.006	-10.6961
ASH1L	7802	7078	7880	7282										RBM39	1.24492				0	-4.3576
ASH2L	2996	2796	2570	2856										AMIGO2	1.24483				0.014	-4.3576
ASIP	0	0	0	0										RPS6	1.24477				no match	-7.9301
ASL	96	122	124	142										FKBP1AP1	1.2446				no match	no match
ASMT	0	0	0	0										SYTL4	1.2446				0	-6.409
ASMTL	0	0	0	0										MRC2	1.24458				0.033	-10.0112
ASMTL-AS1	0	0	0	0										LOC100287042	1.24419				no match	no match
ASNA1	720	644	684	622										SRSF7	1.24418				0.004	-6.2297
ASNS	11296	11170	6578	14814										CKS1B	1.24407				no match	-8.0704
ASNSD1	5132	4970	4284	5280										MTA1	1.24407				0.004	-10.6961
ASPA	0	0	0	0										RPAIN	1.24396				0.051	-4.4408
ASPDH	0	0	0	0										CEP95	1.24394				no match	-8.0704
ASPG	0	0	0	0										DIS3L2	1.2439				0.037	-8.824
ASPH	102614	98742	104838	102898										ZNF420	1.2439				0	-10.6961
ASPHD1	74	84	42	106										MFSD10	1.24377				0.005	-6.2297
ASPHD2	194	168	128	130										NDUFC2	1.24377				0.126	21.219
ASPM	14672	13290	18064	12144										SNRPG	1.24371				0.017	-8.2811
ASPN	0	0	0	0										SORD	1.24364				0	-0.3604
ASPRV1	50	26	20	20										PPAPDC2	1.24348				0	-8.2616
ASPSCR1	336	298	284	306										TASP1	1.24344				no match	-10.6961
ASRGL1	1126	1150	972	1272										RCBTB2	1.24324				0	-10.6961
ASS1	0	0	2	0										TGDS	1.24324				0	-3.2256
ASTE1	428	464	458	528										WDR27	1.24292				0	-6.2297
ASTL	0	0	0	0										PROS1	1.24289				0.003	-10.6961
ASTN1	0	0	0	0										ZMYM2	1.24285				0	-10.6961
ASTN2	184	146	126	198										ZNF189	1.24259				0	-10.6961
ASUN	6830	6642	5520	6946										ANO10	1.24256				0	-4.3795
ASXL1	8556	8664	8276	8408										TAF9	1.24241				0	-6.3154
ASXL2	5288	5506	5070	5342										CENPJ	1.2424				0.005	-8.2811
ASXL3	0	0	0	0										RAVER2	1.24226				0.012	-6.2297
ASZ1	0	0	0	0										FAM216A	1.24225				0.085	-7.3854
ATAD1	8594	7984	7192	7972										SHFM1	1.24221				0	-10.6961
ATAD2	14568	13666	12794	13448										FAM109A	1.24221				0	-6.2297
ATAD2B	1900	1820	1608	1706										EML6	1.24217				0.034	1.4501
ATAD3A	696	760	650	628										PRDM11	1.24201				0	-8.0704
ATAD3B	164	140	120	112										DPY30	1.24201				no match	-4.1218
ATAD3C	2	0	0	0										MRPS22	1.24198				no match	15.0324
ATAD5	4210	3882	3488	3910										SH3PXD2B	1.24192				0.033	-1.6437
ATAT1	0	0	0	0										MRPL20	1.24184				0.85	22.6882
ATCAY	0	0	4	0										MVD	1.24164				0	-6.2297
ATE1	2458	2524	1920	2342										EEPD1	1.24153				no match	-4.2008
ATF1	1774	1690	1494	1646										UQCRB	1.2414				0.05	19.6799
ATF2	3462	3264	2472	3262										LAGE3	1.24107				0	-10.6961
ATF3	396	442	330	582										CDH24	1.24104				0.541	-10.6961
ATF4	12120	12490	11006	14840										ANKRD10	1.24095				0	-2.5406
ATF5	4210	4676	3230	6808										FOXP1	1.24087				0	-10.6961
ATF6	3500	3944	3710	4286										PFDN4	1.24065				0	-3.3441
ATF6B	6	8	10	14										FAM96B	1.24047				0	-7.8105
ATF7	3870	3718	2962	4594										CIR1	1.24045				0.015	-10.6961
ATF7IP	2804	3000	2518	2800										LOC220729	1.24022				no match	no match
ATF7IP2	722	744	450	646										RFC2	1.24017				0.015	-3.2256
ATG10	432	314	272	354										RPS24	1.24014				0.253	-7.9301
ATG12	5410	4942	4304	5608										FBXW9	1.24				0	0.7262
ATG13	4222	4304	3716	4792										H2AFJ	1.24				no match	-10.6961
ATG14	1866	1548	1748	1856										LOH12CR1	1.23985				0	-8.0704
ATG16L1	2048	2238	2366	2208										SFSWAP	1.23981				0	-10.6961
ATG16L2	130	106	64	92										ADAMTS15	1.23975				0	-10.6961
ATG2A	1172	1352	1172	1178										EPN1	1.23972				0.005	-5.7816
ATG2B	3256	3302	2450	3312										KRBA1	1.23967				no match	-8.0704
ATG3	1608	1760	1414	1692										SETMAR	1.23961				0	-10.6961
ATG4A	848	1030	804	1070										SKP1P2	1.23948				no match	no match
ATG4B	818	932	668	810										NPM1	1.23926				0	-5.3044
ATG4C	1260	1154	1148	1112										BUD13	1.23919				0	-10.6961
ATG4D	406	472	368	436										RNF115	1.23915				no match	-6.2297
ATG5	1842	1754	1552	1698										BHLHE40	1.23894				no match	-6.2297
ATG7	508	638	552	596										PEX11A	1.23887				0	1.5049
ATG9A	2998	3240	3276	3754										SRRM2	1.23865				no match	-8.2811
ATG9B	8	0	0	0										HOXA3	1.23863				0	-10.6961
ATHL1	2568	2356	2040	2394										HYAL3	1.23834				0.099	-5.4491
ATIC	5338	5496	4982	5126										ADSL	1.23821				0.015	4.9634
ATL1	20	24	8	2										XRCC2	1.23811				no match	-6.2297
ATL2	8520	7820	7488	7748										PDRG1	1.2381				0	-2.4214
ATL3	4356	4614	4522	4470										PHOSPHO2	1.2381				0.003	-6.8878
ATM	4290	3822	3929	4094										SCN9A	1.23776				no match	-10.6961
ATMIN	8980	9226	6074	9802										NUP93	1.23757				0.005	-10.6961
ATN1	3872	3878	3664	4344										TRAP1	1.23747				0.888	23.0794
ATOH1	0	0	0	0										UQCC2	1.23744				0.013	1.4323
ATOH7	12	0	4	10										RNLS	1.23737				0.566	-6.2297
ATOH8	68	68	130	68										TADA2A	1.23722				0	-10.6961
ATOX1	194	182	98	164										SIVA1	1.23708				0.417	-8.6672
ATP10A	950	1022	1238	1078										SNHG15	1.23699				no match	no match
ATP10B	0	0	0	0										SNORD16	1.23699				no match	no match
ATP10D	590	564	646	664										FADS3	1.23684				0	-6.2297
ATP11A	4102	4120	4006	4088										CPTP	1.23684				0	no match
ATP11B	3414	3336	3120	3470										FAM45B	1.23666				no match	no match
ATP11C	5456	5454	5246	4938										ZFC3H1	1.23654				0	-5.4547
ATP12A	0	0	0	0										SNN	1.23642				no match	2.7836
ATP13A1	2108	2244	1990	2354										BNIP3	1.2363				no match	4.3912
ATP13A2	838	1038	790	976										RPL13P5	1.23626				no match	no match
ATP13A3	16480	15838	16002	15380										NDUFS4	1.23617				0.95	27.8713
ATP13A4	0	0	2	0										SAAL1	1.23608				no match	-8.0704
ATP13A5	0	0	0	0										SCG2	1.23605				0	-7.9301
ATP1A1	9180	10774	8412	10168										LOC728190	1.23585				no match	no match
ATP1A1-AS1	68	64	62	44										FURIN	1.23583				0	-10.0112
ATP1A2	0	0	2	0										BLOC1S4	1.23572				0	-8.0704
ATP1A3	194	224	270	160										MIR103A2	1.23571				no match	no match
ATP1A4	0	0	0	0										NSUN6	1.23568				0.006	-6.2297
ATP1B1	11330	11672	10132	16352										TMEM106B	1.23561				0	-4.7105
ATP1B2	0	0	0	0										PPWD1	1.23548				0.008	6.176
ATP1B3	4888	4798	3602	4504										WDR5B	1.23543				0	-8.989
ATP1B4	0	0	0	0										CIDECP	1.23529				no match	no match
ATP2A1	42	16	10	18										FAM201A	1.23529				no match	no match
ATP2A2	52572	54580	56698	57412										FNBP4	1.23524				0.021	-3.7952
ATP2A3	46	60	38	30										ZNF784	1.23497				0	-10.6961
ATP2B1	26220	24502	17678	23640										ZUFSP	1.23496				0	-10.6961
ATP2B2	0	0	0	0										SLC25A4	1.23483				0.022	30.384
ATP2B3	0	0	0	0										ZNF300	1.23468				0	-13.4554
ATP2B4	2620	2444	4512	2158										UBE2I	1.23466				0.038	-10.6961
ATP2C1	4474	4318	3312	4704										OBSL1	1.23452				0	-7.9822
ATP2C2	0	2	0	0										CCNB1IP1	1.23446				0.02	-10.6961
ATP4A	0	0	0	0										CLNS1A	1.23438				0	-8.0704
ATP4B	0	0	0	0										SENP7	1.23438				0.01	-10.6961
ATP5A1	18394	17314	14590	15852										UBL3	1.23435				0.021	-8.0704
ATP5B	63920	66980	54050	65314										TANK	1.23433				0	-10.6961
ATP5C1	14856	14776	11992	13768										PPIL3	1.23411				0	-5.5448
ATP5D	314	268	228	338										ACOT2	1.23356				no match	13.6365
ATP5E	252	384	226	260										PSMA3	1.23353				0	-3.8147
ATP5EP2	522	546	516	476										RBM5	1.23347				0	-4.3576
ATP5F1	3600	3136	2592	2606										H3F3B	1.23342				0.097	-10.0112
ATP5G1	2892	2718	2454	2250										PSMG1	1.23329				0	-5.1848
ATP5G2	786	620	624	600										EXTL2	1.23321				0.303	-8.2616
ATP5G3	17654	20314	16020	16158										PMS1	1.23312				0.007	-3.2256
ATP5H	922	846	740	678										LMNB1	1.23297				0	-7.1786
ATP5I	46	60	36	26										THUMPD1	1.23292				0.033	-7.8105
ATP5J	2416	1918	1710	1656										DDX46	1.23284				0.057	1.0616
ATP5J2	1178	770	850	754										HSD17B11	1.23275				0	-1.7369
ATP5J2-PTCD1	0	0	0	0										PDE6D	1.23274				0	-7.8105
ATP5L	1914	1616	1472	1588										ARSK	1.23272				0.018	-10.6961
ATP5L2	4	2	2	2										C7orf25	1.23256				0.056	-5.3565
ATP5O	1340	1094	938	906										PEBP1	1.23246				0	-2.8422
ATP5S	692	734	628	580										MTERF4	1.23238				0.145	no match
ATP5SL	2828	2590	2416	2594										COX11	1.23224				0.996	34.5801
ATP6AP1	3798	4096	3586	4416										ELOF1	1.23223				0.004	-10.6961
ATP6AP1L	2	10	0	4										LOC100506233	1.23221				no match	no match
ATP6AP2	10770	11064	10476	12072										SNORD29	1.232				no match	no match
ATP6V0A1	3002	3494	2722	3574										SPATA20	1.23197				1	-1.3348
ATP6V0A2	2388	2610	2296	2732										EBPL	1.23195				0	-10.6961
ATP6V0A4	16	10	16	12										ABCB9	1.23171				0.003	6.1454
ATP6V0B	896	804	760	890										PDGFD	1.23161				0.02	-10.6961
ATP6V0C	2192	2546	1370	2332										PRPF38B	1.2314				0	-10.6961
ATP6V0CP3	0	0	0	0										ZNF224	1.23137				0	-13.4554
ATP6V0D1	732	888	484	876										STUB1	1.23123				0	-3.3441
ATP6V0D2	4	0	0	4										PDZD4	1.23105				0	-6.2297
ATP6V0E1	8616	8004	8160	8588										GMCL1P1	1.231				no match	no match
ATP6V0E2	756	706	320	838										GINS3	1.23087				0	-10.6961
ATP6V1A	6552	6594	5086	6938										DYRK1B	1.23077				0.004	-6.2297
ATP6V1B1	18	10	4	10										FRMD3	1.23077				0.004	-5.4491
ATP6V1B2	8690	9438	7962	10540										FOXD2-AS1	1.23077				no match	no match
ATP6V1C1	7024	6772	7224	6584										THOC7	1.23077				0.009	-5.6305
ATP6V1C2	0	0	0	0										ZMYND19	1.23077				0.003	-10.6961
ATP6V1D	1724	1660	1448	1476										SIAH1	1.23069				0.003	-3.7952
ATP6V1E1	1856	1962	1798	2124										ACAA1	1.23034				0.121	14.0449
ATP6V1E2	274	326	356	290										HADH	1.23031				0.996	28.0734
ATP6V1F	314	248	278	290										SMCO4	1.23009				0	-8.0704
ATP6V1G1	3164	2962	2528	3270										MRPL57	1.23008				0.802	16.449
ATP6V1G2	0	0	0	0										SDR39U1	1.23002				0.009	12.5742
ATP6V1G2-DDX39B	0	0	0	0										TET1	1.22997				0.028	-8.2811
ATP6V1G3	0	0	0	0										CHAC2	1.22981				0.044	-7.8105
ATP6V1H	1194	1270	1204	1178										TELO2	1.22969				0.018	-10.6961
ATP7A	2714	2894	2548	2994										PKMYT1	1.22965				0	-4.2008
ATP7B	184	228	320	120										C5orf15	1.2294				0.006	-7.3854
ATP8A1	148	184	120	182										SNAPC4	1.22911				0	-10.6961
ATP8A2	0	0	0	0										OST4	1.22905				0	-10.6961
ATP8B1	256	230	250	318										C5orf42	1.22901				0	-5.6553
ATP8B2	2660	3028	1632	3322										HIGD1A	1.22895				0	14.4522
ATP8B3	286	302	238	180										PSMA2	1.22887				0	-0.5781
ATP8B4	32	16	34	34										TSR3	1.22878				0.097	-4.2008
ATP8B5P	352	408	296	330										NUDT11	1.22869				0	-6.2297
ATP9A	3700	3916	3174	4066										CACNG4	1.22857				0.008	-10.6961
ATP9B	1148	1128	1502	1198										RNF207	1.22853				0	-6.2297
ATPAF1	3982	3634	2898	4054										MRPS34	1.22845				0.789	22.2978
TEX38	0	0	0	0										RCCD1	1.2284				0.01	-7.8105
ATPAF2	392	400	228	360										RIPK4	1.2284				no match	-3.2256
DPH6	582	556	512	550										TCEAL1	1.22827				0	-10.6961
ATPIF1	792	614	456	752										GEMIN2	1.22804				0.004	-5.1848
ATR	5640	5490	5370	5310										MROH6	1.22766				0.003	-4.7007
ATRIP	602	566	456	548										LRRK2	1.22763				0	-3.8147
ATRN	5546	5710	5116	5530										LOC730101	1.22763				no match	no match
ATRNL1	4	0	0	16										FGFR1OP	1.22762				0	-10.6961
ATRX	11360	9970	9226	11030										ATP2B1	1.2276				0	-7.9301
ATXN1	710	852	860	638										ZNF462	1.2275				no match	-8.0704
ATXN10	5078	5248	5030	4686										ITM2B	1.22749				no match	-7.2451
ATXN1L	5568	5634	4266	6240										IPW	1.22746				no match	no match
ATXN2	1798	1638	1842	1554										COX16	1.22742				0.036	18.1871
ATXN2L	7466	8138	5420	9024										U2AF1	1.22727				0.003	-6.2297
ATXN3	1312	1350	1158	1366										MCTS1	1.22715				0.113	-4.0022
ATXN3L	0	0	0	0										PRR5	1.22699				0	-8.2616
ATXN7	2648	2472	2708	2402										PEX1	1.22699				0.012	1.689
ATXN7L1	310	348	242	314										C14orf166	1.22697				0.05	-9.2075
ATXN7L2	104	96	56	142										LOC283104	1.22689				no match	no match
ATXN7L3	3116	3368	3376	3628										EMC6	1.22689				0.02	1.9079
ATXN7L3B	8422	9342	6376	9280										GORAB	1.22682				0.829	-6.0415
ATXN8OS	0	0	0	0										HNRNPM	1.2267				0.008	-6.2297
AUH	168	144	88	190										SNORA18	1.22656				no match	no match
AUP1	2622	2566	2248	2642										C12orf73	1.22649				0.016	-2.998
AURKA	13474	14410	15208	13152										KCTD1	1.22649				0.101	-8.2616
AURKAIP1	616	704	658	740										TOP3B	1.22647				0.118	-3.2256
AURKAPS1	504	492	512	386										ANP32AP1	1.22637				no match	no match
AURKB	1696	1744	1464	1664										MRPL33	1.22593				0.044	26.309
AURKC	0	0	0	0										TCEB1	1.22592				0	-6.3154
AUTS2	434	446	116	360										FRG1B	1.22591				no match	no match
AVEN	748	770	606	664										TBCA	1.22586				0.006	-5.2802
AVIL	2	0	0	2										PANK1	1.22584				0.004	-1.1641
AVL9	1278	1284	1116	1372										CRYBB2P1	1.22581				no match	no match
AVP	0	0	0	0										RILPL1	1.22581				0	-6.8878
AVPI1	318	246	234	176										ACAP3	1.22551				no match	-3.2256
AVPR1A	0	0	0	0										TCF25	1.22548				0.01	-8.2616
AVPR1B	0	0	0	0										FAM220A	1.22548				0.004	-10.6961
AVPR2	0	0	0	0										WDR19	1.22533				0.231	-3.514
AWAT1	0	0	0	0										ARL16	1.22513				0.355	-7.3264
AWAT2	0	0	0	0										RPS12	1.22509				0.004	-7.3762
AXDND1	10	10	2	12										LRRC45	1.225				0	-6.2297
AXIN1	1074	1150	728	1274										BABAM1	1.22487				0	-2.4387
AXIN2	540	558	430	346										TRADD	1.22487				0	-10.6961
AXL	12541	13577	12910	17364										SASS6	1.22482				0	-8.0704
AZGP1	0	0	0	0										YEATS4	1.22468				0.021	-10.6961
AZGP1P1	0	0	0	0										HNRNPA1L2	1.22459				0	-8.989
CEP131	134	160	92	122										TPMT	1.22458				0	-6.3154
AZI2	3942	3922	3510	3910										ZNRF3	1.22454				0.139	-6.2297
AZIN1	17384	16594	16198	17294										HNF1B	1.22447				0	-10.6961
AZU1	0	0	0	0										EMC3	1.22422				0.013	-7.8105
B2M	15728	14000	13222	16640										MIS12	1.22419				0.004	-10.6961
B3GALNT1	0	0	0	0										RPL31	1.22419				0	-1.1934
B3GALNT2	4222	4652	4672	3936										STAT5B	1.22393				0.004	-6.2297
B3GALT1	16	12	0	26										KIAA0020	1.22365				0.009	-10.6961
B3GALT2	4	4	0	6										ADAM22	1.2236				0	-10.6961
B3GALT4	0	0	0	0										NARF	1.22358				0	-10.6961
B3GALT5	202	194	172	224										NDUFAF5	1.22357				0.987	26.6921
B3GALT6	824	1056	988	996										COMMD3	1.22346				0.004	-6.8878
B3GALTL	1626	1566	1612	1712										DAPK1	1.22341				0.009	-3.2256
B3GAT1	0	0	0	0										CDCA7	1.22336				0.022	-10.6961
B3GAT2	6	8	4	0										TAMM41	1.2231				0.011	18.7491
B3GAT3	372	376	300	362										PSMB10	1.22308				0.012	-6.2297
B4GAT1	440	474	380	330										EMP2	1.22302				no match	-10.6961
B3GNT2	1790	1798	1558	2054										VKORC1	1.22299				0	-5.2802
B3GNT3	522	460	328	828										SSB	1.22293				0	-5.5448
B3GNT4	36	14	26	8										CCDC117	1.22291				0.027	-8.0704
B3GNT5	1880	1826	1448	1870										ZNF566	1.22291				0	-10.6961
B3GNT6	0	0	0	0										NOL8	1.22281				0.012	-6.2297
B3GNT7	0	2	0	2										STARD9	1.22254				0	-8.989
B3GNT8	0	2	2	2										CENPU	1.22251				0.008	-8.2811
B3GNT9	32	36	20	88										POLE	1.22239				0	-1.7857
B3GNTL1	228	216	206	254										WRNIP1	1.22238				0	-2.5406
B4GALNT1	2312	2836	2792	3194										BBS12	1.22222				0.042	-0.9827
B4GALNT2	0	0	0	0										BCAS4	1.22222				0	-10.8297
B4GALNT3	2	0	6	0										CCDC176	1.22222				0	-8.0704
B4GALNT4	90	104	44	96										SNORD78	1.22222				no match	no match
B4GALT1	12580	13826	12982	14708										THSD1	1.22222				0	-10.6961
B4GALT2	1066	1106	1042	866										XRCC1	1.22222				0.012	-6.2297
B4GALT3	1370	1612	1488	1464										PTCD3	1.22217				no match	17.2962
B4GALT4	2228	2328	1758	1982										RBM4B	1.22179				0.005	-3.8147
B4GALT5	4286	4758	3662	4285										EEFSEC	1.22172				0.316	5.7593
B4GALT6	1900	1898	1326	2224										SOGA3	1.22168				0	-5.6553
B4GALT7	416	424	334	402										TKFC	1.22167				0	no match
B7H6	2324	2324	1968	2728										GCHFR	1.22162				0	-10.0112
B9D1	288	272	152	244										PPIG	1.22151				0.006	-3.8147
B9D2	244	380	326	394										ZNF845	1.22144				0.011	-13.4554
BAALC	0	0	0	0										C5orf30	1.22107				0	-10.6961
BAAT	2172	2120	168	564										PARP16	1.22071				0.009	-10.6961
BABAM1	950	902	788	724										TSHZ3	1.22069				0.004	-6.0415
BACE1	620	578	476	620										AFG3L1P	1.22066				no match	no match
BACE1-AS	42	20	36	42										ICA1L	1.22059				0.011	-10.6961
BACE2	1656	1700	1250	1590										ALG6	1.22057				no match	-10.6961
BACH1	3586	3642	3558	4006										ABCA7	1.2205				no match	0.5827
BACH2	100	80	52	66										RIMS4	1.22048				0	-10.6961
BAD	134	104	108	104										FBXO22	1.22034				0	-6.2297
BAG1	1308	1312	1122	1298										REEP2	1.22018				0.059	-6.2297
BAG2	7834	6662	6286	6878										RRAGB	1.22014				0	-6.2297
BAG3	5026	5238	4480	5404										BCL3	1.22013				0.003	-3.2256
BAG4	4962	4580	4198	4762										TONSL	1.22011				0	-0.7911
BAG5	5748	6062	5162	5732										SAFB2	1.22003				no match	-6.2297
BAG6	0	4	0	0										TPR	1.21985				no match	-8.2811
BAGE	0	0	0	0										IFT122	1.21967				0.039	-3.8147
BAGE2	0	0	0	0										SLC19A3	1.21967				0	-6.2297
BAGE3	0	0	0	0										NAP1L5	1.21959				0	-10.6961
BAGE4	0	0	0	0										DYNLRB1	1.21958				0.007	-1.7096
BAGE5	0	0	0	0										MZF1	1.21951				0	-10.6961
BAHCC1	1642	1476	1114	1234										LRP4	1.21949				0	-10.0112
BAHD1	2556	2578	2586	2714										POMT1	1.21947				0.024	-10.6961
ADGRB1	176	160	98	166										FAM175A	1.21943				0	-8.0704
ADGRB2	628	584	538	512										PELI1	1.21934				0	-8.0704
ADGRB3	0	0	0	0										ZNF432	1.21934				0	-13.4554
BAIAP2	1100	1456	888	1288										POLR1E	1.21928				0.014	-10.6961
BAIAP2L1	2912	3034	3026	2846										CCDC132	1.21912				0	-8.2811
BAIAP2L2	144	162	126	208										BMP2K	1.21908				0.011	-6.2297
BAIAP3	14	44	12	70										NUP37	1.21908				0	-1.1574
BAK1	516	444	476	496										GK	1.21888				0.024	18.158
BAMBI	1268	1174	1160	1418										C17orf89	1.21887				0.161	13.3169
BANF1	2814	3084	2318	3150										EXOG	1.21886				0.988	11.6272
BANF2	0	0	0	0										SNRNP70	1.21875				0	-3.8147
BANK1	88	104	70	136										UQCRHL	1.21875				0.22	-3.784
BANP	248	214	218	184										TOMM5	1.2187				0.003	10.644
BAP1	4106	4176	3476	4754										P3H3	1.21867				no match	no match
BARD1	742	788	656	804										NAA20	1.21865				0	-10.6961
BARHL1	0	0	0	0										SEZ6L2	1.21862				0	-8.2811
BARHL2	0	0	0	0										PTP4A3	1.21849				0.05	-3.1103
BARX1	0	0	0	0										CNPY3	1.21837				0	-10.6961
BARX2	0	0	0	0										TCP1	1.21834				0	-0.4595
BASP1	9636	8812	8820	9506										OIP5	1.21823				0.041	-7.3264
BASP1P1	0	0	0	0										B4GALT4	1.21818				0.006	-10.0112
BATF	0	0	0	0										KIAA1161	1.21805				0.005	-6.3895
BATF2	26	42	38	68										LOC440288	1.21805				no match	no match
BATF3	80	68	92	104										FANCL	1.21803				0.03	-10.6961
BAX	1234	1378	1162	1382										ZMYND8	1.21797				0	-10.0112
BAZ1A	10420	9512	8696	9932										FAM200A	1.21792				0	-10.8297
BAZ1B	11698	12570	10046	11670										PTGFRN	1.2178				no match	-10.6961
BAZ2A	8246	8350	8302	8606										EHHADH	1.21778				0.455	18.2869
BAZ2B	648	578	632	588										TERF2	1.21769				0	-10.0112
BBC3	106	116	58	94										GALT	1.21763				0	-8.0704
BBIP1	1176	1004	922	1042										FBXO41	1.21761				0.009	-2.86
BBOX1	110	86	214	34										PGRMC1	1.21744				0	-2.2248
BBS1	508	498	428	562										PRPF38A	1.21734				0.023	-10.6961
BBS10	1200	1162	942	1194										LETMD1	1.21727				0.809	33.7052
BBS12	286	286	222	246										KIAA1549L	1.21727				0	-8.0704
BBS2	686	564	324	738										ZGPAT	1.21725				0	-8.1391
BBS4	1016	972	650	1028										ZNF512	1.21717				0	-8.2616
BBS5	248	262	262	214										ACADSB	1.21713				0.996	25.3309
BBS7	1044	996	722	1012										EID1	1.21711				0	-7.3854
BBS9	262	196	166	174										CDK5RAP3	1.21708				0.024	-7.3854
BBX	7174	6798	6120	7414										RMDN1	1.21704				0.997	15.5828
BCAM	280	364	302	356										C22orf39	1.21696				0.011	-8.0704
BCAN	4	14	6	20										ZNF121	1.21695				0.004	-13.4554
BCAP29	2260	1892	2174	2092										FTSJ1	1.21689				0.03	-0.3399
BCAP31	4434	4392	3864	4046										NUDT5	1.21681				no match	5.6919
BCAR1	2822	3262	2114	3734										LOC338799	1.21673				no match	no match
BCAR3	1472	1592	2160	2084										CCDC14	1.21666				0	-8.0704
BCAR4	2	0	0	0										CSRP2	1.21663				0	-10.0112
BCAS1	12	26	14	44										GAS8	1.21651				0	-9.2075
BCAS2	1426	1174	1058	1140										SLC37A4	1.21647				0.1	6.9399
BCAS3	874	1092	728	1300										UBALD1	1.21645				0	-8.0704
BCAS4	190	228	154	188										HDAC5	1.21637				0	-10.6961
BCAT1	32768	31282	20828	38054										EMC9	1.2161				0.006	-10.6961
BCAT2	1020	1106	868	1262										BRIX1	1.21603				0	-10.6961
BCCIP	9540	8860	7830	7472										LOC729799	1.216				no match	no match
BCDIN3D	708	690	586	710										PSPH	1.216				no match	-10.0112
BCHE	3936	3634	3918	3560										DDX55	1.21572				0	-3.2256
BCKDHA	434	464	312	388										PNN	1.21571				0.016	-8.2811
BCKDHB	894	786	598	682										GATA4	1.21569				0	-10.6961
BCKDK	994	1166	778	1324										UGDH	1.21561				0.081	-2.6653
BCL10	1484	1464	1048	1554										COX6C	1.21555				no match	28.397
BCL11A	458	466	168	548										CRADD	1.21549				0.011	-3.3441
BCL11B	700	694	590	630										CCNYL1	1.21547				0	-10.6961
BCL2	200	194	232	224										FOXO1	1.21537				0	-8.2811
BCL2A1	686	448	180	872										OFD1	1.21529				0.008	-3.514
BCL2L1	4122	4094	5018	5048										CLCN6	1.21528				0.021	-3.8147
BCL2L10	2	0	4	0										MCU	1.21508				0.106	12.1476
BCL2L11	1174	1178	704	890										TFB1M	1.21501				0.12	6.6493
BCL2L12	680	712	622	638										MRPL34	1.21495				0.991	34.3813
BCL2L13	3888	4254	3572	4408										MRGBP	1.21473				no match	-10.6961
BCL2L14	0	0	0	0										CNPY2	1.21465				0.063	-6.6912
BCL2L15	2	4	8	8										LZTS2	1.21465				0	-8.0704
BCL2L2	2292	2398	2054	2526										RDH11	1.21459				0	6.4964
BCL2L2-PABPN1	0	0	0	0										DCAF5	1.21455				0.73	3.7684
BCL3	206	182	182	136										ATP5J2	1.21446				0	13.2425
BCL6	222	214	154	370										FAM136A	1.21443				0	10.644
BCL6B	4	0	2	0										MTMR11	1.21413				0.006	-10.6961
BCL7A	2332	2528	1874	2504										RPS15A	1.21412				0.426	2.4225
BCL7B	990	980	854	1074										C4orf33	1.21411				0.004	-1.1543
BCL7C	154	176	80	204										ATP8B5P	1.21406				no match	no match
BCL9	3232	3294	2924	2868										DNPEP	1.21396				0.014	-5.9012
BCL9L	4606	4760	5504	5486										BRD8	1.21386				0.003	-6.608
BCLAF1	30078	28430	24898	26910										LTB4R	1.21379				0	-10.6961
BCO1	186	160	50	118										RCBTB1	1.21376				0	-10.6961
BCO2	10	10	10	10										HNRNPDL	1.21372				0.144	-6.2297
BCOR	1798	1926	1658	1666										LOC653566	1.21372				no match	no match
BCORL1	1168	1224	1108	1152										SNRPE	1.21369				0.48	-7.3264
BCORP1	0	0	0	0										NDUFB3	1.21364				0.018	16.6293
BCR	1158	1228	990	1222										TRUB2	1.21362				0.05	1.081
BCRP2	26	8	10	18										NDUFC1	1.21346				0.984	17.1335
BCRP3	2	4	0	0										EXOSC9	1.21346				0.005	-3.2256
BCS1L	914	1028	784	950										NDUFA6	1.21342				0.32	28.3203
BCYRN1	0	0	0	0										TACO1	1.2133				0.954	26.649
CCDC180	0	0	0	0										MGC45800	1.2133				no match	no match
BDH1	252	212	140	266										TFCP2L1	1.21328				0.007	-10.6961
BDH2	420	466	204	322										CLGN	1.21326				0	-9.2075
BDKRB1	0	2	0	0										LARP6	1.21326				0	-10.6961
BDKRB2	30	6	60	32										CLHC1	1.21324				0	-8.0704
BDNF	1160	1048	714	1404										ZER1	1.21324				0	-8.0704
BDNF-AS	6	4	6	6										HMGB1	1.21314				no match	-6.2297
BDP1	4182	3556	3412	3842										ARL6IP1	1.21293				0	-7.9301
BEAN1	4	16	8	10										MAP2K2	1.21287				0.008	1.1551
BECN1	3664	3602	3172	3782										OXR1	1.21287				0.139	8.5766
BEGAIN	66	54	8	28										LOC100128881	1.21286				no match	no match
BEND2	0	0	0	0										CHST12	1.21284				0.019	-10.0112
BEND3	1678	1914	1704	2106										DFNA5	1.21272				0.003	-10.6961
BEND4	0	0	0	0										ZFAND1	1.21259				0	-10.6961
BEND5	0	0	0	0										SDHD	1.21251				0.996	40.1392
BEND6	120	118	54	120										EFHC1	1.2123				0.037	-0.4084
BEND7	642	668	666	434										KLHL24	1.21226				0.005	-5.7816
BEST1	2	12	8	10										ZBED3	1.21212				0.004	-10.6961
BEST2	0	0	0	0										ZNF134	1.21197				no match	-13.4554
BEST3	186	160	140	268										LMF1	1.21196				0	-7.8105
BEST4	2	0	4	0										NEDD4L	1.21189				0	-1.9426
BET1	1728	1340	1276	1540										STXBP5	1.21186				0.011	-1.3802
BET1L	5816	6554	5308	7092										REXO2	1.21182				no match	16.5842
TRAPPC3L	0	0	0	0										DCXR	1.21181				0.079	4.7874
BEX1	0	0	0	0										UPF3A	1.21181				0	-10.6961
BEX2	0	0	0	0										C3orf33	1.21166				0.522	0.7152
BEX4	0	0	0	0										GAR1	1.21161				0.028	-10.6961
BEX5	0	0	0	0										QTRT1	1.21151				no match	3.0298
BFAR	4332	4468	3072	5072										BRD7	1.21136				0.006	-2.5071
BFSP1	86	70	88	72										HERC5	1.21122				0.011	-13.4554
BFSP2	0	0	0	0										EIF3F	1.21119				no match	-9.2075
BGLAP	0	0	0	0										METAP2	1.21111				no match	-3.2256
BGN	0	0	0	0										ERMARD	1.21103				0	-10.6961
BHLHA15	14	10	10	6										PROCR	1.211				0	-8.2811
BHLHA9	0	0	0	0										ISYNA1	1.21095				0	-9.2075
BHLHB9	330	292	240	292										ROMO1	1.21094				0	14.6285
BHLHE22	0	0	0	0										ABHD14B	1.2109				0	0.3742
BHLHE23	0	0	0	0										RAB33B	1.21074				0	-1.9426
BHLHE40	3202	3466	2586	2796										IQSEC1	1.21069				0	-5.5184
BHLHE41	252	258	1766	86										ENTPD5	1.21067				0.128	-4.8268
BHMT	0	0	0	0										LYPLA2	1.21063				0	-1.7369
BHMT2	0	0	0	0										C19orf70	1.21053				0	17.9816
BICC1	2176	2078	2170	1508										ERICH5	1.21053				0	no match
BICD1	620	566	510	646										CORO6	1.21053				0.084	0.0256
BICD2	4656	4968	4960	5000										RCC1	1.21051				0	-10.6961
BID	1442	1488	1486	1734										ZNF33A	1.21049				0.005	-13.4554
BIK	2	10	0	8										SERPINB1	1.21043				no match	-7.9301
BIN1	158	230	312	224										KIAA1586	1.21037				0	-10.8297
BIN2	0	4	2	0										USP42	1.21037				0	-3.8147
BIN3	634	664	622	772										SREBF1	1.21021				0	-3.3441
BIRC2	7140	6884	6284	7240										LOC100128191	1.21017				no match	no match
BIRC3	4364	3944	5610	7278										HIBCH	1.21009				0.915	29.7511
BIRC5	9582	10064	8674	9778										GMCL1	1.21007				no match	-5.4491
BIRC6	9532	9620	9822	9298										SNX29	1.20993				0.008	-10.6961
BIRC7	50	26	38	26										WDR74	1.2099				0.205	-6.2297
BIRC8	0	0	0	0										MRPL36	1.20989				0.807	24.0424
BIVM	1177	1240	878	1122										ZNF589	1.2097				no match	-13.4554
BIVM-ERCC5	0	0	0	0										LENG9	1.20968				0.018	-5.4491
BK250D10.8	2	16	0	6										LINC00460	1.20968				no match	no match
BLCAP	2324	2442	1864	2638										TRAPPC13	1.20966				0	-8.0704
BLID	2	14	8	0										MALSU1	1.20961				0.969	27.9861
BLK	0	0	0	0										ALDH6A1	1.20948				0	23.2735
BLM	5104	4650	4218	5084										ACACA	1.20947				0	10.6893
BLMH	5030	5280	4584	4688										MRPS33	1.20946				0.319	14.9601
BLNK	0	0	0	0										RRP36	1.20941				no match	-10.6961
BLOC1S1	424	402	352	580										MKRN3	1.2094				no match	-6.2297
BLOC1S1-RDH5	0	0	0	0										GTF2H3	1.2094				0	-8.6672
BLOC1S2	2818	2598	2010	2266										PRPS2	1.20937				0	-10.6961
BLOC1S3	356	384	324	414										THOC3	1.2093				0.003	-6.2297
BLVRA	928	820	760	750										ADK	1.20922				0	-7.1255
BLVRB	506	536	464	534										HMGCL	1.20921				0.999	14.9768
BLZF1	824	734	742	816										FGD1	1.2092				0	-6.2297
BMF	104	90	90	102										ZCCHC14	1.2092				no match	-10.0112
BMI1	458	486	434	456										VWA9	1.20919				0.027	-8.0704
BMP1	746	700	578	680										CXorf56	1.20917				0	-8.0704
BMP10	0	0	0	0										MRPS18A	1.20917				0.939	28.4066
BMP15	0	0	0	0										MYSM1	1.20912				0	-10.6961
BMP2	1042	992	116	1058										RINT1	1.20907				no match	-10.6961
BMP2K	1186	1318	962	1092										MNT	1.20901				no match	-6.2297
BMP3	0	0	0	0										MRPS18C	1.20896				0.069	23.3634
BMP4	506	430	1124	270										HNRNPLL	1.20895				0	-6.2297
BMP5	1594	1660	1580	1010										POLR2C	1.20878				0	-10.6961
BMP6	294	292	214	318										GPATCH11	1.20875				0.16	-3.5181
BMP7	68	30	28	32										CMC4	1.20874				0.009	5.252
BMP8A	20	14	14	24										PKDCC	1.20874				no match	-6.2297
BMP8B	154	136	58	144										FRG1	1.20872				no match	-10.6961
BMPER	2	0	22	0										GOLIM4	1.20869				0.027	-7.3854
BMPR1A	2536	2668	2372	2696										LOC155060	1.20858				no match	no match
BMPR1B	2590	2592	1696	2610										BIVM	1.2085				0	-8.0704
BMPR2	4730	4558	4392	4506										EXOSC8	1.20842				0.004	-3.2256
BMS1	8344	7922	6706	7342										ARHGAP12	1.20842				0	-4.3576
BMS1P1	0	0	0	0										KLHL28	1.2084				0	-10.6961
BMS1P4	188	202	140	248										RPL26L1	1.20833				no match	-6.9601
BMS1P5	0	0	0	0										PP7080	1.20817				no match	no match
BMX	0	0	0	0										RECQL4	1.20804				0	6.4021
BNC1	0	0	4	0										MYC	1.20783				no match	-6.2297
BNC2	20	16	10	4										MTHFR	1.20768				0	-3.9823
BNIP1	360	304	272	288										EIF3E	1.20746				0	-10.6961
BNIP2	4612	4146	4546	3928										NEMF	1.20744				0.031	-10.6961
BNIP3	3012	2628	2108	2454										IRF9	1.20739				0.022	-8.6672
BNIP3L	3780	3694	4314	3872										TAPT1	1.20733				0	3.0634
BNIPL	4	6	4	10										EID2B	1.20732				0	-8.0704
BOC	28	48	6	82										TMC5	1.20724				0	-10.6961
BOD1	3754	3770	3008	3684										CFDP1	1.20699				0	-10.6961
BOD1L1	4170	3838	3690	3976										MT1X	1.20681				no match	-10.8297
BOD1L2	0	0	0	0										SLX4IP	1.2067				0	-8.0704
BOK	1470	1404	1400	1528										DIXDC1	1.20668				0.01	-10.6961
BOK-AS1	0	0	6	0										EFNB2	1.20664				no match	-10.6961
BOLA1	720	680	444	552										MPST	1.20664				0.004	10.759
BOLA2	0	0	0	0										MRPL52	1.20654				0.004	8.8594
BOLA2B	0	0	0	0										USP39	1.2065				0	-6.2297
BOLA3	706	524	514	348										BOP1	1.20646				0	-0.6302
BOLA3-AS1	108	170	100	146										FAHD1	1.20633				0.112	12.2255
BOLL	0	0	0	0										DNAJC2	1.20631				0.119	-2.1416
BOP1	670	674	592	522										HSPA14	1.2063				0	-3.2256
BORA	1620	1520	1390	1496										GREB1	1.20628				0.004	-8.0704
BPESC1	0	0	6	0										POLR3K	1.20616				0.005	-10.6961
BPGM	676	692	554	648										ADAT2	1.20615				0	-7.692
BPHL	356	312	252	390										COMMD6	1.20614				0.008	-10.6961
BPI	0	0	0	0										DSTN	1.20597				0	-7.3086
BPIFA1	0	0	0	0										RSPRY1	1.20571				0.027	-3.8147
BPIFA2	0	0	0	0										ZNF184	1.20553				no match	-10.6961
BPIFA3	0	0	0	0										CPOX	1.2055				0.996	13.3434
BPIFA4P	0	0	0	0										YTHDC2	1.20542				0	-4.3576
BPIFB1	0	0	0	0										FAM76A	1.20533				0	-8.0704
BPIFB2	0	0	0	0										PLA2G12A	1.20525				0	-4.0022
BPIFB3	0	0	0	0										ZNF48	1.20517				0	-10.6961
BPIFB4	0	0	0	0										MAP3K5	1.20506				0	-6.2297
BPIFB6	0	0	0	0										ADPRM	1.20486				0	-10.6961
BPIFC	0	0	0	0										SLC22A5	1.20478				0	-6.2297
BPNT1	1856	1762	1638	1890										FGFRL1	1.20476				0	-10.0112
BPTF	9178	8952	8114	8848										NDUFB11	1.20465				0.992	20.8256
BPY2	0	0	0	0										CAPRIN2	1.20463				0	-10.6961
BPY2B	0	0	0	0										WBP5	1.20449				0.004	-10.0112
BPY2C	0	0	0	0										DGKZ	1.20428				0	-5.5448
BRAF	222	226	180	260										ZC3H8	1.20424				0	-10.6961
BRAP	1618	1524	1652	1496										ERP29	1.20419				0	-7.2451
BRAT1	1448	1644	1292	1458										MTUS1	1.20417				0.04	2.8083
BRCA1	7906	7384	6698	7404										SNHG10	1.20408				no match	no match
BRCA2	4004	3594	3046	3614										RNF40	1.20407				0	-8.2811
BRCC3	6512	6020	5220	6222										HEATR3	1.20405				0.014	-8.0704
BRD1	1612	1934	1442	1742										C17orf53	1.20403				0	-8.0704
BRD2	68	56	46	44										FADS1	1.20398				0.836	1.9029
BRD3	2942	3254	2458	2874										KIF15	1.20387				0	-6.2297
BRD4	4426	4542	4320	4932										DDX28	1.20384				0.975	4.4365
BRD7	2246	2316	1304	2462										ARGLU1	1.20384				no match	-8.0704
BRD7P3	6	12	4	20										SMC3	1.2037				0.044	-9.2075
BRD8	2324	2126	1652	2014										ZNF248	1.20358				0	-10.6961
BRD9	3340	3140	2976	3052										KIAA1324L	1.20352				0.033	-4.7007
BRDT	0	0	0	0										PCSK6	1.20348				no match	-10.6961
BRE	1660	1806	1422	1964										BMPR1B	1.20344				0.065	-6.2297
BREA2	18	14	46	22										ZNF276	1.20343				0.409	-5.4491
BRF1	1264	1238	1000	1284										TTC37	1.20342				0.023	-6.2297
BRF2	596	662	614	700										MRE11A	1.20338				0	-6.608
BRI3	556	488	404	430										ZNF354A	1.20335				0	-10.6961
BRI3BP	1282	1348	1050	1454										DRG1	1.20331				0.011	-3.2256
BRIP1	2570	2450	2540	2162										RAB6B	1.20327				no match	0.3874
BRIX1	2698	2368	1962	2204										MNAT1	1.20325				0.045	-10.0112
BRK1	1734	1246	1254	1466										HACD2	1.20319				no match	no match
BRMS1	2238	2784	2100	2814										ANKRD18B	1.20316				0.606	-2.6152
BRMS1L	1540	1442	1380	1456										DYNLT3	1.20302				0	-10.6961
BROX	1154	1204	1262	1036										KARS	1.20296				0.945	7.3221
MPC2	2446	2040	1442	1922										PCNP	1.20293				0	-10.6961
MPC1	504	436	200	498										ADGRA2	1.20285				no match	no match
BRPF1	1008	1060	856	988										C17orf59	1.20283				0	-8.0704
BRPF3	2516	2642	2314	2534										FBXL4	1.20282				0.598	2.9195
BRS3	0	0	0	0										C14orf28	1.2028				0.012	-8.0704
BRSK1	70	112	52	80										ENY2	1.2027				0.029	-7.8105
BRSK2	422	484	292	380										NSMCE4A	1.20262				0	-6.8878
BRWD1	4904	4644	5090	4754										RAB23	1.20258				0.007	1.0583
BRWD1-AS2	0	2	0	0										PCM1	1.20247				0	-5.6553
BRWD3	4776	4756	5182	4894										BCCIP	1.20246				0	-7.8105
BSCL2	46	50	20	20										ZNF675	1.20229				0.012	-13.4554
BSDC1	1300	1350	1000	1430										SUCLA2	1.2022				0.826	34.9705
BSG	5930	6622	5016	6780										BTBD11	1.20219				0.045	-4.2008
BSN	164	166	64	140										MTX2	1.20198				0	26.2914
BSN-AS2	10	8	6	8										FASN	1.20191				0	7.0321
BSND	0	0	0	0										SUGT1	1.20191				0.069	2.8792
BSPH1	0	0	0	0										CDCA7L	1.20174				0	-10.6961
BSPRY	0	0	8	2										LIF	1.20166				0.01	-10.6961
BST1	610	604	336	592										ZNF398	1.20157				0	-10.6961
BST2	4	2	0	0										MRPL9	1.20156				0.882	21.6235
BSX	0	0	0	0										DAAM1	1.20133				0.036	-4.2264
BTAF1	6888	6364	5480	6462										PPP1R16A	1.2013				0.006	0.5827
BTBD1	10766	9896	8164	10100										RAN	1.20129				0.011	-3.4637
BTBD10	2582	2554	2326	2926										FGFR2	1.20117				0.009	-6.2297
BTBD11	254	186	150	216										TBK1	1.20115				0.018	-6.2297
BTBD16	10	10	4	14										NUDT21	1.20105				0.204	-8.2616
BTBD17	0	0	0	0										STK25	1.20103				0.011	0.1441
BTBD18	0	0	0	0										FASTKD3	1.20101				0.261	-4.7007
BTBD19	14	20	8	18										P2RX4	1.20101				0	-8.2811
BTBD2	814	988	524	882										C19orf43	1.20099				0	-7.3854
BTBD3	7076	7398	6000	7862										FBXW8	1.20087				0	0.7262
BTBD6	1048	1122	1056	1162										MCAT	1.20077				0.974	26.9414
BTBD7	6532	7014	6376	6910										AARSD1	1.20077				0.02	-3.2256
BTBD8	4	2	8	4										ZNF226	1.2007				0.011	-13.4554
BTBD9	534	654	686	658										VDAC3	1.2007				0	17.5999
BTC	20	20	0	10										GRHPR	1.20056				0.032	16.3466
BTD	494	500	500	586										CENPV	1.20034				0.584	-3.1131
BTF3	7624	6324	5534	6316										PRPF4B	1.20032				no match	-3.8147
BTF3L4	2544	2172	2374	2414										PKD1	1.20025				0.008	-6.2297
BTF3P11	0	0	0	0										CBR1	1.20018				0.023	0.0944
BTG1	3772	3498	3070	3444										GAS6	1.2				0	-5.4491
BTG2	920	922	960	1352										HSPB11	1.2				0	-10.6961
BTG3	1452	1204	1680	1228										MARK4	1.2				0	-4.3576
BTG4	2	0	0	10										RPL36AL	1.2				0.013	-13.4554
BTK	2	0	0	2										SPATA2L	1.2				0	-8.0704
BTLA	2	0	0	8										CLTA	1.19994				0	-7.9301
BTN1A1	0	0	0	2										MKL2	1.19986				0	2.4148
BTN2A1	910	822	754	946										CCDC58	1.19976				0.21	19.6799
BTN2A2	252	296	230	448										NELFCD	1.19975				0	-10.6961
BTN2A3P	88	74	66	82										EIF2B3	1.19969				0	-5.4314
BTN3A1	326	366	276	326										CALD1	1.19965				0.003	-8.2616
BTN3A2	418	384	346	324										EGLN1	1.19965				0	-2.5071
BTN3A3	60	92	76	62										SPTBN2	1.19946				no match	-4.7411
BTNL2	0	0	0	0										TRIM24	1.19941				0	-6.2297
BTNL3	0	0	0	0										PER1	1.19926				0	-10.6961
BTNL8	0	0	0	0										RFC5	1.19914				0.005	-3.2256
BTNL9	338	296	250	258										MRPS23	1.19909				0.096	36.0922
BTRC	2390	2338	1962	2474										USP43	1.19892				0.026	-6.2297
BUB1	5422	5374	4938	5392										CPNE7	1.19891				0	-8.824
BUB1B	4636	4332	3762	3974										CTAGE5	1.19883				0	-4.4998
BUB3	10396	9736	8280	10348										ERBB2	1.19871				0.027	-6.2297
BUD13	842	878	656	732										NAA60	1.1987				0	-4.0022
BUD31	1006	990	900	954										PHB2	1.19867				0.806	26.919
BVES	1178	1186	1217	1291										SVIP	1.19841				0	-8.0704
BVES-AS1	38	34	40	12										PDE4DIP	1.19833				0.364	-7.5961
BYSL	2364	2680	2450	2376										TEX30	1.19831				0.003	-7.3264
BZRAP1	0	0	0	0										SUGP2	1.19827				0.008	-10.6961
BZW1	9238	8602	6884	8216										CTBS	1.19814				0.012	-6.1397
BZW2	5258	5356	4690	5742										PIGW	1.19799				0	-10.6961
C10orf10	6	18	4	8										ZBED5	1.19797				0	-10.8297
DNAJC9-AS1	0	2	0	0										STYXL1	1.19795				0	-6.2297
C10orf105	4	0	0	0										DNAJA3	1.19776				0	22.3735
C10orf107	0	4	4	10										GSE1	1.19776				0	-5.6553
PRR26	6	2	4	2										AKAP9	1.19775				0	-8.2811
C10orf11	0	0	0	0										MED31	1.1977				no match	-10.6961
C10orf111	10	6	10	20										MRPL23	1.19769				no match	19.7219
C10orf113	4	0	0	0										ZFX	1.19753				0	-10.6961
CASC10	730	816	604	758										HIST1H2BD	1.19745				0	-10.6961
ADIRF	0	0	0	6										CPPED1	1.19726				0.059	0.2747
CCDC186	1784	1738	1582	1932										LYSMD1	1.19722				0.034	-0.9827
C10orf12	1188	1270	1158	1288										RPL23A	1.19722				0.005	2.355
C10orf120	0	0	0	0										CRBN	1.1972				0	-5.5448
TEX36	0	0	0	0										LOC541471	1.19718				no match	no match
FUOM	32	36	28	56										ADARB1	1.1971				0	-6.2297
C10orf128	0	0	0	0										ZNF688	1.19704				no match	-7.3264
ACSM6	0	0	0	0										BTN3A2	1.19701				0.005	-13.4554
C10orf131	6	2	10	6										SNRPD1	1.19699				0.033	-9.2075
LINC00619	0	0	0	0										ALKBH2	1.19697				0	-6.2297
EDRF1	2696	2690	2418	2434										COQ10A	1.19697				0.774	28.7285
SKIDA1	575	680	628	534										E4F1	1.19697				0	-10.6961
C10orf2	3690	3912	3390	3754										GLT8D1	1.19691				0	-10.6961
C10orf25	0	0	0	0										NHSL2	1.19689				0.071	-2.8234
WBP1L	3842	4584	4086	4490										IL11RA	1.19685				0.004	-8.0704
TBATA	0	0	0	0										CYP51A1	1.1968				0	-6.2297
R3HCC1L	1708	1440	1338	1398										RPUSD1	1.19675				0	0.8625
C10orf32	2302	2110	1830	2182										HIGD2A	1.19672				0	34.0633
C10orf32-AS3MT	0	0	0	0										PEX14	1.19672				0	-0.9501
C10orf35	264	300	254	234										HSBP1	1.1967				no match	-7.3762
LINC01553	0	0	0	0										MRPL1	1.1966				0.93	28.231
CACUL1	6362	6336	6136	6070										PTCD2	1.19658				0.01	16.2788
PROSER2	898	972	1200	954										TOP1P1	1.19653				no match	no match
C10orf53	0	0	0	0										ISCA2	1.19645				0.44	41.9677
C10orf54	368	362	492	454										UIMC1	1.19623				0.004	-8.0704
C10orf55	18	28	12	8										TRIM41	1.19597				0	-0.0064
FAM213A	138	154	70	134										PDCD10	1.19587				0	-8.2811
C10orf62	2	0	0	0										FBXO44	1.1958				0.007	-6.2297
C10orf67	0	0	0	0										PLEKHA5	1.19572				0.012	-3.8147
CCDC7	8	10	8	2										ACP1	1.1956				0.01	-5.2802
C10orf71	0	0	0	0										SDHB	1.19556				0.963	43.2272
C10orf76	1236	1214	1113	1284										FRA10AC1	1.19555				0	-6.3154
PLEKHS1	4	0	0	0										IFT43	1.19544				0	-10.6961
C10orf82	0	4	0	0										CCDC71L	1.1954				0.01	-5.6359
C10orf88	1774	1848	2030	2144										MORN2	1.19531				0.016	-10.6961
C10orf90	182	100	172	238										CIAPIN1	1.1953				0	-2.1416
C10orf91	280	270	194	294										AVEN	1.19528				0	-8.0704
C10orf95	30	18	16	42										VPS35	1.1952				0	-6.6912
CCDC172	0	0	0	0										RGS20	1.19508				0.019	-6.2297
C10orf99	0	0	0	0										FBXL6	1.19503				0.198	-3.7952
C11orf1	378	282	144	282										DYNC1LI2	1.19498				0	-10.6961
TMEM258	962	740	740	740										ATP1B3	1.19492				0.004	-10.0112
C11orf16	2	0	2	0										TSR2	1.19491				no match	-10.6961
IFT46	2550	2952	2060	2780										GGH	1.19489				no match	4.4509
TEX40	0	0	0	0										HINFP	1.19487				0.007	-10.6961
C11orf21	0	0	0	0										UFSP2	1.19485				0	-10.6961
C11orf24	1240	1246	1138	1186										USMG5	1.19475				0.013	2.6674
C11orf30	2162	2144	1784	2054										FBXO8	1.19471				0.074	3.1841
C11orf31	502	402	380	328										AIMP1	1.19466				0.281	-7.8105
PLET1	0	0	0	0										RPL27A	1.19459				0.057	-3.4637
LMNTD2	24	12	16	34										SRSF2	1.19459				0	-4.3576
MRGPRG-AS1	0	0	0	0										PRMT3	1.19458				0	-1.0247
C11orf40	0	0	0	0										CD83	1.19444				0	-10.6961
KIAA1549L	2160	2098	662	2836										SLC26A11	1.19444				0	-3.0341
C11orf42	0	0	0	0										MAD2L1	1.19441				no match	-5.5448
C11orf45	206	194	134	150										MRPL15	1.19439				0.051	25.0806
ARL14EP	2054	2010	1532	2028										C16orf59	1.19433				no match	-8.0704
C11orf98	1226	1096	856	1102										RPS3	1.19431				0.013	3.0399
C11orf49	586	590	562	646										ZNF511	1.19424				0.005	-8.0704
ANAPC15	420	396	288	350										RRN3	1.19421				0.18	-10.6961
C11orf52	0	0	0	0										POLR2K	1.19414				no match	-10.6961
C11orf53	0	0	0	0										MRPL14	1.19409				0.38	15.5546
C11orf54	1146	1286	630	1320										ANKS6	1.19404				no match	-3.2256
C11orf57	3008	2606	2448	2740										GLYR1	1.19397				0.012	-6.2297
C11orf58	13566	12976	10808	13257										HAUS3	1.19389				0	-7.3854
MSANTD2	506	422	322	340										RPS6KA3	1.19386				0	-6.2297
C11orf63	278	304	298	338										PPME1	1.19383				0.09	-1.6601
C11orf65	14	0	4	12										SNHG20	1.1938				no match	no match
AAMDC	30	14	28	26										SRD5A3	1.19374				no match	-6.8878
C11orf68	1336	1526	828	2334										NEDD9	1.19342				0.003	-6.2297
C11orf70	0	4	4	0										SLC39A4	1.19337				0	-10.6961
C11orf71	70	90	30	72										IDH3B	1.1933				0.997	32.7553
C11orf73	1456	1168	1154	1134										POLR1C	1.19329				0.005	-10.0112
C11orf74	342	220	174	138										MARVELD1	1.19322				no match	-7.9822
SMCO4	462	372	330	348										CASZ1	1.1931				0	-5.6553
C11orf80	210	272	190	226										HMGN1	1.19308				no match	-10.6961
DDIAS	4346	3982	4382	4030										ZNF263	1.19302				0	-10.6961
UQCC3	974	1086	836	930										TIMM8A	1.1928				0	17.5999
C11orf84	666	808	658	816										ZNF207	1.19275				0.006	-8.0704
C11orf85	0	0	0	0										COQ9	1.19272				0.939	42.301
C11orf86	74	96	40	44										SLC7A2	1.19271				0.416	0.1441
C11orf87	0	0	0	0										LMBR1L	1.19262				0	-10.6961
C11orf88	0	0	0	0										ATP5G1	1.1926				0.996	6.1649
MYRF	1920	1824	1080	2568										CADM4	1.19259				0.009	-6.8878
C11orf91	12	6	16	20										PSMG4	1.19255				0.014	-8.0704
COLCA1	0	0	0	0										CYCS	1.19251				0.006	24.9447
COLCA2	0	2	6	8										MED27	1.19248				0.012	-10.0112
C11orf94	4	4	0	0										CRAT	1.19238				0.031	24.9
C11orf95	1190	954	950	1002										SYNJ2	1.19234				0.003	-3.8147
C11orf96	0	0	0	0										C19orf48	1.19231				0.039	-8.0704
C12orf10	836	912	862	910										DNM1	1.19231				no match	4.0462
CCER1	0	0	0	0										RFFL	1.19231				0.015	-8.0704
TMEM263	5338	4888	4560	5404										VTI1B	1.19217				0.005	-2.1652
METTL25	710	782	836	864										APEX1	1.19206				0	-2.5406
C12orf29	3428	3092	2558	2994										NMT2	1.19202				0.009	-10.6961
RHNO1	2580	2402	2358	2346										PDIA5	1.192				0.012	-0.4595
LINC00612	0	0	0	0										NIT2	1.19186				0.021	18.9854
FAM222A	266	308	260	230										EXOSC1	1.1917				0.003	-7.8105
KIAA1551	4280	3960	4044	4010										ATG10	1.19169				0.005	-6.8878
LINC01559	0	0	0	0										PLEKHG4	1.19167				0	-10.6961
LINC00615	0	0	0	0										CBWD1	1.19157				0	-4.4408
SPX	340	324	346	586										C14orf2	1.19151				0.045	14.159
C12orf4	2582	2414	2444	2264										AMFR	1.19145				no match	-0.5981
C12orf40	0	0	0	0										DHRS11	1.19132				0.025	3.0298
C12orf42	0	0	0	0										ATP6V0D1	1.19118				0	-7.3762
C12orf43	802	986	844	766										TRPM6	1.19111				0.209	-10.6961
ATG101	1858	2324	2270	2392										ABCA2	1.19109				0.023	2.0214
C12orf45	508	336	302	246										FRRS1	1.19094				0	-9.2075
MAPKAPK5-AS1	1630	1574	1198	1666										BEND7	1.19091				0.017	-10.6961
C12orf49	3192	3528	3310	3840										ZNF322	1.19091				0.007	-10.6961
TIGAR	5240	5204	5012	5214										CHD9	1.19085				0	-1.9426
C12orf50	4	0	0	2										RBM4	1.19062				0.005	-6.2297
HECTD4	2660	2636	2238	2334										NOMO1	1.1905				0	-9.2075
RITA1	706	734	576	654										SDHAF4	1.19048				no match	no match
PIANP	16	4	0	0										CBX8	1.19048				0	-8.824
C12orf54	0	0	0	0										NSUN5	1.19048				0.012	-1.3152
C12orf56	0	0	0	0										PPM1H	1.19038				0.171	-6.2297
C12orf57	334	364	254	428										LOC727896	1.19034				no match	no match
TMEM52B	2	0	26	0										PM20D2	1.19011				0	-5.3955
C12orf60	316	342	216	254										ZC3H18	1.19001				0	-6.1983
LINC01465	40	18	8	20										SH3RF1	1.18998				0	-6.2297
C12orf65	904	848	752	752										TMSB10	1.18994				no match	-10.6961
C12orf66	662	672	552	740										GABRA5	1.18985				0.02	-10.6961
CCDC184	22	6	8	44										C12orf76	1.18981				0.27	-10.8297
SMCO3	4	0	0	2										YBX3P1	1.1897				no match	no match
SMCO2	2	4	0	6										POLR2G	1.18962				no match	-6.2297
C12orf71	0	0	0	0										PGBD2	1.18953				0.012	-10.8297
C12orf73	636	642	488	554										CLTCL1	1.1895				0.006	-13.4554
C12orf74	0	0	0	0										TMEM70	1.18944				0.031	17.2263
C12orf75	2598	2234	1290	1510										NFXL1	1.18928				0.08	-8.6672
C12orf76	278	236	182	250										MRPS25	1.18925				no match	18.2617
C12orf77	0	0	0	0										DEPDC5	1.18919				0	-10.6961
RGCC	6	0	6	0										MAP3K15	1.18919				0	-6.2297
MEDAG	0	0	0	0										UFL1	1.18918				0.022	-10.6961
ATP11AUN	0	0	0	0										UQCRFS1	1.18915				no match	40.7667
C14orf1	1678	1850	1336	1704										UBXN2A	1.18911				0	-7.8105
TMEM260	838	808	810	756										WTAP	1.1891				0.003	-8.0704
NRDE2	1272	1378	1252	1308										LOC100506190	1.18905				no match	no match
C14orf105	808	636	428	838										NOTCH2NL	1.18873				0.012	-13.4554
TMEM251	2042	1720	1396	1488										SUPV3L1	1.18871				0	30.2238
GPATCH2L	964	1076	750	1052										CHCHD7	1.18866				0.005	15.6465
C14orf119	3584	3470	2742	2894										IDE	1.18861				0.006	17.5759
DTD2	2954	2604	2694	2612										TROAP	1.18829				0.02	-8.0704
GSKIP	2366	2430	1912	2260										MRPL22	1.18824				0.2	21.7952
C14orf132	228	292	80	366										STK36	1.18822				0.005	-6.2297
VIPAS39	1418	1414	1296	1440										MEX3D	1.18821				0	-6.2297
PCNXL4	6706	6810	4806	7156										POLE2	1.18817				0.011	-7.3264
C14orf142	1024	1042	762	1052										TPRKB	1.18813				0.003	-7.8105
L3HYPDH	1134	1082	780	882										GLB1	1.1881				0.014	-2.6545
C14orf159	698	690	438	892										PARP2	1.18803				0.638	-5.5672
CCDC177	0	0	0	0										MCM5	1.18799				no match	-10.6961
LINC00596	0	0	0	0										UBE2L6	1.18788				0.016	-7.8105
C14orf166	3576	3138	2690	2782										MTCH2	1.18785				0.032	28.3243
LRRC74A	0	0	0	0										SGTB	1.18783				0.014	-6.2297
DHRS4-AS1	732	708	590	714										XPA	1.18782				0.006	-10.6961
C14orf169	1384	1406	1228	1258										ROBO1	1.1878				0	-7.8105
TMEM253	20	14	2	8										PDK3	1.18767				0.257	21.9161
C14orf177	0	0	0	0										ORC1	1.1876				0.012	-3.8147
C14orf178	6	22	0	4										NCOR1	1.18757				0	-6.2522
C14orf180	0	0	0	0										SNRPB	1.18757				0.012	-10.6961
LINC01588	0	2	0	0										VRK1	1.18754				no match	-3.7952
LINC01599	10	6	0	2										ZNF12	1.18754				0	-10.6961
C14orf2	2286	2206	1934	1836										FASTK	1.18734				0	1.3696
NOP9	1978	2044	1890	2082										LOC649395	1.18729				no match	no match
LINC01551	0	0	0	0										SORBS3	1.18728				0	-2.3287
C14orf28	174	170	128	158										SNORA63	1.18727				no match	no match
C14orf37	14	10	18	2										SOX12	1.18719				0	-6.2297
CCDC175	0	0	0	0										METTL10	1.18714				0	1.9795
C14orf39	0	0	0	2										RALGPS1	1.18713				0	-6.2297
ELMSAN1	5330	5605	5218	5633										N4BP1	1.18713				0	-10.6961
CCDC176	206	146	108	180										MON2	1.18712				0	-10.6961
SYNE3	10	18	2	26										MYLIP	1.18707				no match	-10.6961
ADAM20P1	4	0	4	2										TIMM10B	1.18704				0.016	16.5126
LINC01550	0	0	0	0										RPL4	1.18702				0	-4.7411
C14orf79	308	294	246	406										PCMTD1	1.18696				0	-6.3154
C14orf80	720	672	620	702										PLXNC1	1.18696				0	-10.6961
C14orf93	256	228	182	186										ABCD4	1.18694				0.052	-0.1061
FAM219B	1568	1486	1164	1450										CCDC22	1.18693				0.335	-8.0704
NPAP1	0	0	0	0										ASF1B	1.1869				0	-10.6961
KNSTRN	2094	1802	1776	1634										2018-09-08	1.18675				0	no match
EMC7	1872	1680	1486	1610										CCDC53	1.18675				0	-7.3854
C15orf26	0	0	0	0										DDX42	1.18672				0.007	-1.3535
C15orf27	0	0	0	0										RAP2A	1.18667				no match	-6.2297
KATNBL1	2678	2198	2040	2468										FLJ42627	1.18667				no match	no match
C15orf32	0	0	0	0										RNF168	1.18658				no match	-10.6961
FAM227B	20	12	6	12										RASSF8	1.18647				0.005	-10.6961
HEXA-AS1	4	6	0	6										LRRC49	1.18639				0.268	-4.2008
ST20-AS1	50	40	24	34										RND1	1.18636				no match	-4.3576
ARPIN	634	734	470	954										COX7C	1.18636				0.813	22.1144
C15orf38-AP3S2	0	0	0	0										COL6A2	1.18627				0	-8.2811
C15orf39	2394	2640	2160	2982										MRPL18	1.18627				0.769	17.6657
C15orf40	444	484	374	494										ZNF180	1.1862				0	-10.6961
C15orf41	1208	1212	1190	1354										METTL21A	1.18617				0.003	-1.0247
TICRR	3916	3770	3254	3420										RBBP7	1.18614				0	-6.2297
C15orf43	0	0	0	0										NHS	1.18613				0	-5.6359
VWA9	2416	2532	1958	2134										NDUFAF2	1.18605				0.252	10.2921
C15orf48	156	152	564	126										LOC100507217	1.18601				no match	no match
LINC00597	0	0	0	0										H6PD	1.18595				0.003	-5.0445
LINC00593	0	0	0	0										WDR73	1.18594				0	-7.3854
C15orf52	366	340	432	472										C11orf98	1.1859				0.034	no match
C15orf53	0	0	0	0										INO80E	1.18583				0	-7.3854
C15orf54	0	0	0	0										SLC35B1	1.18581				0	-6.2297
NUTM1	6	0	0	0										EME1	1.18581				0	-10.6961
C15orf56	0	0	0	0										ZNF823	1.18576				0	-13.4554
C15orf57	502	480	480	570										TMEM14A	1.18575				0	-1.0247
GDPGP1	250	234	158	262										BNIP1	1.18571				0	-3.3441
C15orf59	6	0	0	0										DUSP18	1.18571				0	-3.1103
REC114	0	0	0	0										SLC22A3	1.18566				0	-0.3399
C15orf61	182	172	150	172										DPY19L3	1.18564				0	-8.0704
C15orf62	20	16	10	14										DGUOK	1.1856				0.996	9.7551
HYPK	2	0	0	4										TMCO4	1.18557				0.043	-10.6961
PRR35	0	0	0	0										MAML1	1.18555				0.033	-8.2616
C16orf13	344	278	160	368										TMEM186	1.18543				0.857	5.4781
GAS8-AS1	0	0	0	0										MRPL16	1.18537				0.985	28.9266
TSR3	600	732	414	670										TRIT1	1.18531				0.106	11.7935
C16orf45	1982	2240	1074	2582										NT5C3A	1.18525				0.018	-0.6256
C16orf46	68	48	50	84										MARVELD2	1.18519				0	-10.6961
ENKD1	20	32	0	30										MECR	1.18519				0.696	27.6896
CDIP1	0	0	0	0										DMTF1	1.18516				0	-10.6961
C16orf52	1038	1064	656	1248										CSPP1	1.18513				0.004	-8.0704
PAGR1	4824	5106	3288	6070										PSMA4	1.18496				0.005	-6.2297
C16orf54	0	0	0	0										DNAJC24	1.18491				0	-2.5406
SPATA33	362	438	252	588										RBM17	1.18489				0.005	-10.6961
USB1	4476	4350	3374	5178										ZNF350	1.18487				no match	-13.4554
C16orf58	1388	1498	1134	1588										STARD8	1.18478				0.006	-6.2297
C16orf59	598	582	402	586										BBS4	1.18474				0	-3.8147
C16orf62	2086	2272	1378	2630										ZBTB5	1.18473				no match	-10.6961
VPS9D1	218	214	40	318										COMTD1	1.18468				0.016	0.7267
C16orf70	916	972	760	1142										SPIN4	1.18467				0.007	-10.6961
C16orf71	0	6	6	8										AGMAT	1.18462				0.871	4.986
C16orf72	6232	6306	4352	7112										DFFB	1.18462				0.591	-5.4491
MEIOB	638	550	266	558										RBM25	1.18459				0	-4.2008
C16orf74	72	66	50	52										SARNP	1.18448				0	-6.2297
C16orf78	0	0	0	0										NOL7	1.18445				0	-4.0022
BRICD5	24	20	16	14										PTP4A1	1.18441				0.051	0.5855
CFAP20	1004	1140	704	1196										LANCL1	1.18438				0.071	-9.2075
C16orf82	0	0	0	0										FAM204A	1.18423				0	-5.1848
C16orf86	2	0	0	0										DNLZ	1.18421				1	18.6742
C16orf87	1054	812	528	896										GDAP1	1.18421				0	6.3802
KNOP1	2262	2360	1558	2504										SNORD45C	1.18421				no match	no match
C16orf89	0	0	0	0										HSPA4	1.18418				0	0.0944
C16orf90	0	0	0	0										SKIL	1.18418				0	-10.6961
C16orf91	544	614	330	662										SNX2	1.18415				0	-8.2811
C16orf92	0	0	0	0										DOCK10	1.18414				0.219	3.2254
[truncated: 21,368 more rows]
