# Supplementary material for: The metabolites NADP+ and NADPH are the targets of the circadian protein Nocturnin (Curled)
Source: Nat Commun. 2019 May 30;10:2367. doi: 10.1038/s41467-019-10125-z (PMC6542800; doi:10.1038/s41467-019-10125-z)
Supplement: Supplementary file 8 — Source Data [file 41467_2019_10125_MOESM8_ESM.xlsx]

## Sheet: Fig.2C
Noct122-431 uM (f/c)	label	NADPH mM (f/c)	time (s)	% NADPH remains	kobs (s-1)	kobs*S/E	NADPH in uM
4.816	1	10	60	0.900531	0.00174618	3.62578	10000
4.816	1/2	5	60	0.817322	0.00336203	3.49048	5000
4.816	1/4	2.5	60	0.702551	0.00588396	3.05438	2500
4.816	1/8	1.25	60	0.561041	0.00963268	2.50018	1250
4.816	1/16	0.625	60	0.346108	0.0176834	2.29488	625
4.816	1/32	0.3125	60	0.229483	0.0245321	1.59184	312.5
4.816	1/64	0.15625	30	0.275945	0.0429185	1.39244	156.25
4.816	1/128	0.078125	30	0.215641	0.051138	0.829559	78.125
4.816	1/256	0.0390625	30	0.158829	0.061331	0.497454	39.0625
4.816	1/512	0.0195312	30	0.150727	0.0630762	0.255805	19.5312
						0	0
area under the curve please see the next tab

## Sheet: Fig.2C curve under area
1 NADPH				1over2				1over4				1over8				1over16				1over32				1over64				1over128				1over256				1over512
			ratio
-1.78	1.5623	5.338		-1.97	0.5826	14.451		-1.95	1.1048	11.026		-1.93	0.8807	11.414		1.03	0.5011	6.449		-1.93	0.2577	3.797		-1.97	0.6291	10.239		-1.95	0.6877	7.582		-1.75	4.9209	15.381		-1.7	2.0338	6.375
-1.22	0.6585	4.311		-1.71	0.3688	3.197		-1.68	5.9585	10.857		-1.71	5.2629	9.963		1.55	4.5434	12.698		-1.73	0.9839	5.738		-1.21	0.5927	5.078		-1.74	1.1008	7.955		-1.45	2.1768	15.538		-1.49	0.4381	6.212
-0.85	1.7881	2.753		-1.21	0.4021	3.901		-1.22	1.4203	10.609		-1.22	1.2775	9.269		2.2	1.7364	4.951		-1.66	0.3891	5.732		-1.01	0.6167	4.467		-1.67	0.6388	8.321		-1.23	5.1559	17.864		-1.28	0.7112	6.385
1.17	4.1104	15.314		-0.99	0.4029	2.669		-1.04	11.1824	9.091		-1.06	6.8766	7.88		4.69	23.332	57.619	0.346108	-1.58	0.3975	5.684		-0.87	3.9985	4.699		-1.6	0.6124	8.409		-1.01	1.9329	15.675		-1.22	0.7376	6.828
1.6	2.0127	8.931		-0.85	0.7583	2.899		1.18	4.0873	12.804		0.36	0.5123	1.545		5.23	172.001	488.557		-1.51	0.3585	5.628		0.02	2.733	3.728		-1.53	0.5856	8.566		-0.88	4.5156	16.266		-1.05	9.0526	6.276
2.25	3.3542	10.092		-0.56	1.209	2.323		1.6	3.5611	13.662		1.19	2.7152	8.791		6.68	2.8086	13.726		-1.45	0.4246	5.665		1.12	4.0887	22.384		-1.39	1.2923	8.907		-0.66	20.3591	15.798		1.07	0.9415	8.595
4.75	5.1886	13.81	0.900531	0.03	0.3319	1.845		2.26	4.083	10.427		1.59	3.4741	13.232		8.55	103.391	225.564		-1.38	0.6991	5.669		1.42	7.1439	13.315		-1.31	0.6138	8.944		0.88	1.0929	21.065		1.25	4.0275	11.323
5.25	36.6837	103.227		0.36	0.5459	1.288		4.71	13.9249	35.834	0.702551	2.24	2.737	8.003		15.41	0.5819	2.149		-1.22	0.7502	6.508		2.09	4.476	8.141		-1.22	1.2267	9.887		1.28	24.3038	27.179		1.66	2.7109	5.802
6.67	7.2841	33.669		1.17	3.543	12.22		5.26	101.203	279.908		4.7	18.6963	49.663	0.561041	15.7	7.2031	13.696		-1.02	5.0205	5.556		5.17	225.425	386.354		-0.88	14.0076	9.262		4.93	167.12	123.974	0.158829	4.96	81.7918	63.129	0.150727
8.51	379.086	804.183		1.61	2.7485	11.659		6.69	5.1342	22.416		5.24	132.811	372.119		16.58	0.5388	5.184		0.02	2.0203	3.18		6.67	2.9732	11.02		1.18	8.2406	24.42		6.57	1.3107	3.115		6.56	1.1262	2.395
9.85	0.9831	2.23		2.26	3.3796	9.692		7.28	0.1312	0.763		6.68	3.9515	18.522		16.79	0.3855	5.507		1.04	1.0724	10.3		7.21	0.4579	1.397		1.47	6.8761	10.565		8.17	1.8843	6.696		8.15	0.9124	2.978
10.9	1.1567	2.736		4.72	9.4116	23.844	0.817322	8.55	271.922	606.927		8.55	193.645	451.675		16.94	0.4208	6.024		1.54	4.9438	11.686		8.58	85.9118	265.696	0.275945	5.11	230.363	237.648	0.215641	8.54	29.671	109.231		8.53	13.6038	50.415
15.72	3.0386	11.037		5.27	65.3144	180.788		9.87	1.15	2.274		9.75	0.802	1.668		17.09	0.8938	6.644		2.18	1.424	3.506		15.16	0.8461	2.072		6.65	3.1369	9.461		14.21	0.4684	2.149		13.94	0.4456	1.723
17.24	0.4072	3.208		6.69	5.9449	27.334		15.74	11.5263	17.701		15.69	3.8695	10.518		17.48	3.8168	8.607		4.66	25.2726	61.143	0.229483	15.74	10.6745	19.322		8.57	63.3328	182.843		14.81	0.9545	3.138		14.75	0.5008	2.91
17.5	1.2907	4.513		8.54	334.333	697.844		16.45	0.6516	9.319		17.49	1.3673	4.099		17.97	0.6035	5.098		5.23	186.397	510.264		16.45	0.5577	7.249		15.02	0.4331	1.913		14.98	0.5867	3.502		15.71	5.5416	12.399
17.98	0.5246	4.792		9.84	0.8895	1.994		16.68	1.5444	7.771		18.05	0.4066	5.706		18.04	0.4207	5.908		6.7	2.3243	11.599		16.57	0.4725	6.002		15.73	9.5634	20.071		15.72	5.8665	14.764		16.96	0.4228	3.351
18.05	0.4689	5.955		15.73	5.2966	13.35		16.83	1.0338	8.005		18.12	0.4015	5.947		18.11	0.549	6.573		8.55	63.0414	132.957		16.64	0.8612	6.126		16.44	0.4206	7.007		16.62	0.4445	4.1		17.1	0.5367	4
18.19	0.4356	6.58		17.14	0.4145	2.043		16.9	0.6203	8.282		18.19	0.4046	6.067		18.18	0.4923	7.121		15.71	4.7978	12.717		16.93	0.4556	6.509		16.62	0.3959	5.182		16.98	0.7433	5.637		17.51	2.0772	5.724
18.26	0.5271	7.26		17.51	1.4339	4.47		17.51	6.8787	11.417		18.26	0.4628	6.512		18.25	0.4062	7.601		17.5	0.9754	3.241		17.51	5.0636	10.063		17.49	4.6703	8.563		17.52	4.4925	8.369		18.07	0.5322	4.559
18.38	0.6595	8.121		18.42	1.439	8.211		18.38	2.2212	8.463		18.34	0.4506	6.953		18.36	0.734	7.982		18.37	1.644	8.482		18.39	2.0786	11.775		18.39	2.1092	10.77		18.37	2.5817	10.464		18.39	2.1064	9.513
Total number of detected peaks		80		Total number of detected peaks		63		Total number of detected peaks		47		Total number of detected peaks		81		Total number of detected peaks		95		Total number of detected peaks		77		Total number of detected peaks		96		Total number of detected peaks		90		Total number of detected peaks		93		Total number of detected peaks		96
Total area ( mAU*ml)		454.457		Total area ( mAU*ml)		441.634		Total area ( mAU*ml)		449.936		Total area ( mAU*ml)		384.855		Total area ( mAU*ml)		330.793		Total area ( mAU*ml)		304.486		Total area ( mAU*ml)		365.202		Total area ( mAU*ml)		355.658		Total area ( mAU*ml)		286.642		Total area ( mAU*ml)		136.942
Area in evaluated peaks ( mAU*ml)		451.221		Area in evaluated peaks ( mAU*ml)		438.75		Area in evaluated peaks ( mAU*ml)		449.339		Area in evaluated peaks ( mAU*ml)		381.005		Area in evaluated peaks ( mAU*ml)		325.359		Area in evaluated peaks ( mAU*ml)		303.194		Area in evaluated peaks ( mAU*ml)		360.056		Area in evaluated peaks ( mAU*ml)		350.307		Area in evaluated peaks ( mAU*ml)		280.582		Area in evaluated peaks ( mAU*ml)		130.251
Ratio peak area / total area		0.992879		Ratio peak area / total area		0.993471		Ratio peak area / total area		0.998674		Ratio peak area / total area		0.989995		Ratio peak area / total area		0.983575		Ratio peak area / total area		0.995757		Ratio peak area / total area		0.98591		Ratio peak area / total area		0.984956		Ratio peak area / total area		0.978859		Ratio peak area / total area		0.951136
Total peak width (ml)		11.3		Total peak width (ml)		11.49		Total peak width (ml)		14.82		Total peak width (ml)		12.07		Total peak width (ml)		9.58		Total peak width (ml)		11.17		Total peak width (ml)		13.59		Total peak width (ml)		13.29		Total peak width (ml)		13.71		Total peak width (ml)		13.07
Column height (cm)		5		Column height (cm)		5		Column height (cm)		5		Column height (cm)		5		Column height (cm)		5		Column height (cm)		5		Column height (cm)		5		Column height (cm)		5		Column height (cm)		5		Column height (cm)		5
Column Vt (ml)		1		Column Vt (ml)		1		Column Vt (ml)		1		Column Vt (ml)		1		Column Vt (ml)		1		Column Vt (ml)		1		Column Vt (ml)		1		Column Vt (ml)		1		Column Vt (ml)		1		Column Vt (ml)		1
Calculated from		20181206 1NADPH 5uM Noct122 1min001:10_UV2_260nm		Calculated from		20181206 1over2 NADPH 5uM Noct122 1min001:10_UV2_260nm		Calculated from		20181206 1over4 NADPH 5uM Noct122 1min001:10_UV2_260nm		Calculated from		20181206 1over8 NADPH 5uM Noct 122 1min001:10_UV2_260nm		Calculated from		20181206 1over16 NADPH 5uM Noct122 1min001:10_UV2_260nm		Calculated from		20181206 1over32 NADPH 5uM Noct122 1min001:10_UV2_260nm		Calculated from		20181206 1over64 NADPH 5uM Noct122 30s001:10_UV2_260nm		Calculated from		20181206 1over128 NADPH 5uM Noct122 30s001:10_UV2_260nm		Calculated from		20181206 1over256 NADPH 5uM Noct122 30s001:10_UV2_260nm		Calculated from		20181206 1over512 NADPH 5uM Noct122 30s001:10_UV2_260nm
Baseline		20181206 1NADPH 5uM Noct122 1min001:10_UV2_260nm@02,BASEM		Baseline		20181206 1over2 NADPH 5uM Noct122 1min001:10_UV2_260nm@02,BASEM		Baseline		20181206 1over4 NADPH 5uM Noct122 1min001:10_UV2_260nm@02,BASEM		Baseline		20181206 1over8 NADPH 5uM Noct 122 1min001:10_UV2_260nm@02,BASEM		Baseline		20181206 1over16 NADPH 5uM Noct122 1min001:10_UV2_260nm@02,BASEM		Baseline		20181206 1over32 NADPH 5uM Noct122 1min001:10_UV2_260nm@02,BASEM		Baseline		20181206 1over64 NADPH 5uM Noct122 30s001:10_UV2_260nm@02,BASEM		Baseline		20181206 1over128 NADPH 5uM Noct122 30s001:10_UV2_260nm@02,BASEM		Baseline		20181206 1over256 NADPH 5uM Noct122 30s001:10_UV2_260nm@02,BASEM		Baseline		20181206 1over512 NADPH 5uM Noct122 30s001:10_UV2_260nm@02,BASEM
Peak rejection on				Peak rejection on				Peak rejection on				Peak rejection on				Peak rejection on				Peak rejection on				Peak rejection on				Peak rejection on				Peak rejection on				Peak rejection on
Maximum number of peaks ()		20		Maximum number of peaks ()		20		Maximum number of peaks ()		20		Maximum number of peaks ()		20		Maximum number of peaks ()		20		Maximum number of peaks ()		20		Maximum number of peaks ()		20		Maximum number of peaks ()		20		Maximum number of peaks ()		20		Maximum number of peaks ()		20

## Sheet: Fig. 2D
			Fig. 2D
α-FLAG western from A549 cells
IP NOCT (C-FLAG) from A549

## Sheet: Fig. 2F
NOCT-KO	n	Ratio		WT	n	Ratio
	1	0.1185			1	0.0929
	2	0.0944			2	0.0878
	3	0.1027			3	0.0871
	4	0.1126			4	0.0842
					5	0.0906
					6	0.0901

## Sheet: Fig. 3C
	Fig. 3C Top															Fig. 3C Bottom
	1 blot used to probe for 4 antibodies																		n=1	n=1	n=1				C/C+M
																			WT	ΔMTS	E195A		FL WT	n=1	0.0179288
																		Cyto	437036	1892924	125.8			n=2	0.0214243
																		Mito	2.39392e+07	1.7329e+06	8.52197e+06
																		C/C+M	0.0179288	0.522067	1.47616e-05		ΔMTS WT	n=1	0.522067
																								n=2	0.614378
																			n=2	n=2	n=2
																			WT	ΔMTS	E195A		FL E195A	n=1	1.47616e-05
																		Cyto	5666.1	74285.1	63.8			n=2	0.000138394
																		Mito	258804	46626	460938
																		C/C+M	0.0214243	0.614378	0.000138394
					Nocturnin with C-term FLAG

## Sheet: Fig. 5B
Fig. 5B

## Sheet: Fig. 5C
						n=1																							n=2																	n=3
Fig. 5C						30s					1m						3m						5m						45s					75s						5m						30s
Curled Protein Concentration = 0.5 μM						Retention (ml)	Area (m\AU*ml)	Height (mAU)			No	Retention (ml)	Area ( mAU*ml)	Height ( mAU)			No	Retention (ml)	Area ( mAU*ml)	Height ( mAU)			No	Retention (ml)	Area ( mAU*ml)	Height ( mAU)			No	Retention (ml)	Area ( mAU*ml)	Height ( mAU)		No	Retention (ml)	Area ( mAU*ml)	Height ( mAU)			No	Retention (ml)	Area ( mAU*ml)	Height ( mAU)			No	Retention (ml)	Area ( mAU*ml)	Height ( mAU)
NADPH concentration = 1 mM						-2.02	0.1029	2.943			1	-1.22	5.1767	11.326			1	-1.22	2.7295	8.609			1	-1.96	0.2209	7.832			1	-1.98	0.3826	15.749		1	-1.93	0.4895	6.401			1	-1.98	0.5935	23.627			1	-1.94	0.5864	8.573
						-1.23	2.5539	7.307			2	-0.99	1.7466	10.239			2	-0.85	14.7643	8.727			2	-1.72	0.5892	3.883			2	-1.93	1.1362	15.266		2	-1.74	5.1538	9.128			2	-1.93	1.6656	20.734			2	-1.71	1.8625	10.635
						-1.03	0.8268	5.275			3	-0.86	13.5177	10.65			3	1.2	7.5074	25.829			3	-1.65	0.2335	3.534			3	-1.72	8.8975	15.635		3	-1.22	0.9636	8.129			3	-1.75	30.1531	20.868			3	-1.5	2.3477	11.197
						-0.88	5.3582	5.389			4	1.2	7.6556	26.034			4	1.59	25.5267	76.688			4	-1.58	0.2352	3.304			4	-1.22	1.8163	14.23		4	-1.04	5.1005	6.599			4	1.59	25.9313	93.861			4	-1.29	2.2615	11.583
n=1 kobs= 0.01 s-1 kcat apparent = 20 s-1						1.01	0.1397	1.532			5	1.59	14.2065	43.758			5	2.23	11.4821	24.717			5	-1.43	0.2226	3.103			5	-1.07	14.7971	12.621		5	0.03	0.8381	2.282			5	2.27	0.5962	1.803			5	-1.21	1.5562	12.669
n=2 kobs= 0.013 s-1 kcat apparent = 26 s-1						1.62	11.3119	33.854			6	2.23	9.3801	23.334			6	5.29	463.566	952.3			6	-1.21	0.3785	3.979			6	1.21	11.3461	39.727		6	1.23	4.8514	19.038			6	4.68	55.7485	128.601			6	-1.01	19.0924	11.833
n=3 kobs = 0.0098 s-1 kcat apparent = 19.6 s-1						2.24	2.7389	7.484			7	5.29	290.204	668.178			7	6.76	10.449	44.61			7	-1.01	0.3817	2.612			7	1.59	14.0518	45.277		7	1.59	15.1971	51.408			7	5.26	429.437	1386.66			7	1.21	8.4758	27.35
						4.76	20.1674	51.749			8	6.76	17.757	77.922			8	7.33	0.5655	1.858			8	-0.93	0.6734	2.635			8	2.23	13.9533	35.316		8	2.24	7.6556	20.522			8	6.69	5.0078	25.432			8	1.61	9.4683	34.462
						5.3	202.917	562.465			9	8.65	317.134	865.857			9	8.68	105.499	322.329			9	-0.57	0.7861	1.789			9	5.25	303.522	700.42		9	4.71	45.6503	140.928			9	8.58	21.7148	48.987			9	2.25	10.8224	24.524
No NADPH detected with E140A Curled						6.76	21.1297	93.679			10	9.97	1.7648	3.664			10	9.99	1.5014	3.202			10	1.23	2.4562	11.169			10	6.7	18.9763	88.616		10	5.26	354.428	951.358			10	9.78	0.3489	2.15			10	5.22	105.198	232.098
						8.59	125.006	561.157			11	11.05	1.9747	3.886			11	11.03	0.8476	1.676			11	1.6	26.9416	91.248			11	7.3	0.7235	2.714		11	6.7	14.5443	68.538			11	9.97	0.9054	2.525			11	6.67	36.7511	176.938
						8.81	224.13	774.295			12	15.82	5.7885	41.585			12	15.31	0.3361	1.54			12	2.23	5.0089	13.681			12	8.59	378.368	1190.3		12	7.31	0.2566	1.184			12	15.36	0.4782	1.613			12	8.55	295.66	863.954
NADH retention = 4.7-5.3						10	1.6839	3.239			13	15.96	5.5942	41.163			13	15.68	1.6225	18.909			13	5.27	515.393	1228.79			13	9.89	1.6532	3.885		13	8.58	194.338	584.196			13	15.74	8.2954	15.245			13	9.84	1.2495	2.854
NADPH retention = 8.5-8.7						11.08	2.3909	4.809			14	16.03	1.2246	40.408			14	15.8	14.7741	36.396			14	6.7	6.7725	34.835			14	10.97	1.7517	4.176		14	9.92	1.7541	3.739			14	16.61	0.5499	4.137			14	10.94	2.0308	4.42
						15.88	16.0842	39.033			15	16.16	8.0237	26.249			15	16.48	0.3747	10.89			15	8.62	37.6829	113.41			15	14.98	0.2423	1.429		15	10.97	1.14	2.639			15	16.68	0.2676	4.001			15	15.75	8.4399	15.246
						16.23	10.1923	33.767			16	16.62	1.5022	10.573			16	16.62	3.1556	10.035			16	9.91	0.9249	2.351			16	15.73	7.342	13.661		16	15.74	6.5369	13.177			16	16.9	0.3033	4.186			16	16.58	0.6145	3.935
kobs determined by ploting Fraction Substrate and Reaction Time						16.64	8.2139	21.109			17	16.75	1.7827	9.87			17	17	0.3931	6.322			17	15.75	7.4577	15.706			17	16.58	0.671	3.169		17	16.63	0.4251	3.399			17	16.98	0.2675	4.436			17	16.94	0.2852	3.827
Points are fit to exponential decay curve (y=ae^-bx)						17.02	3.4741	20.932			18	16.96	1.1795	7.42			18	17.43	2.9274	7.753			18	17.21	0.2471	2.119			18	17.5	2.4595	5.449		18	17.14	0.9606	5.175			18	17.04	0.325	4.673			18	17.5	2.8951	6.328
kcat apparent calculated as (kobs*[S]) / [E]						17.56	12.7678	25.413			19	17.55	3.4831	9.127			19	17.51	1.3594	8.181			19	17.49	1.0339	3.749			19	18.03	0.4688	4.077		19	17.51	2.9771	7.769			19	17.5	3.184	7.198			19	18.11	0.6149	4.376
						18.43	2.4046	13.114			20	18.45	1.3237	11.57			20	18.44	1.338	7.31			20	18.38	1.3537	8.527			20	18.38	2.0031	8.522		20	18.38	2.4489	10.211			20	18.37	2.0956	9.524			20	18.39	1.6419	8.372
						Total number of detected peaks		30				Total number of detected peaks		57				Total number of detected peaks		60				Total number of detected peaks		73				Total number of detected peaks		50			Total number of detected peaks		54				Total number of detected peaks		60				Total number of detected peaks		53
						Total area ( mAU*ml)		673.717				Total area ( mAU*ml)		714.648				Total area ( mAU*ml)		673.028				Total area ( mAU*ml)		611.541				Total area ( mAU*ml)		786.893			Total area ( mAU*ml)		667.178				Total area ( mAU*ml)		589.579				Total area ( mAU*ml)		514.794
						Area in evaluated peaks ( mAU*ml)		673.594				Area in evaluated peaks ( mAU*ml)		710.42				Area in evaluated peaks ( mAU*ml)		670.719				Area in evaluated peaks ( mAU*ml)		608.993				Area in evaluated peaks ( mAU*ml)		784.562			Area in evaluated peaks ( mAU*ml)		665.709				Area in evaluated peaks ( mAU*ml)		587.869				Area in evaluated peaks ( mAU*ml)		511.854
						Ratio peak area / total area		0.999818				Ratio peak area / total area		0.994084				Ratio peak area / total area		0.996569				Ratio peak area / total area		0.995834				Ratio peak area / total area		0.997038			Ratio peak area / total area		0.997799				Ratio peak area / total area		0.997099				Ratio peak area / total area		0.994289
						Total peak width (ml)		14.88				Total peak width (ml)		14.73				Total peak width (ml)		15.72				Total peak width (ml)		10.95				Total peak width (ml)		15.84			Total peak width (ml)		14.33				Total peak width (ml)		13.19				Total peak width (ml)		15.28
						Column height (cm)		5				Column height (cm)		5				Column height (cm)		5				Column height (cm)		5				Column height (cm)		5			Column height (cm)		5				Column height (cm)		5				Column height (cm)		5
						Column Vt (ml)		1				Column Vt (ml)		1				Column Vt (ml)		1				Column Vt (ml)		1				Column Vt (ml)		1			Column Vt (ml)		1				Column Vt (ml)		1				Column Vt (ml)		1
						Calculated from		20181207 Curled WT FL 30s NADPH001:10_UV2_260nm				Calculated from		20181207 Curled WT FL 60s NADPH001:10_UV2_260nm				Calculated from		20181207 Curled WT FL 3m NADPH001:10_UV2_260nm				Calculated from		20181207 Curled WT FL 5m NADPH001:10_UV2_260nm				Calculated from		20181207 Curled 45s n2001:10_UV2_260nm			Calculated from		20181207 Curled 75s n2001:10_UV2_260nm				Calculated from		20181207 Curled 5m n2001:10_UV2_260nm				Calculated from		20181213 Curled FL WT 30s001:10_UV2_260nm
						Baseline		20181207 Curled WT FL 30s NADPH001:10_UV2_260nm@02,BASEM				Baseline		20181207 Curled WT FL 60s NADPH001:10_UV2_260nm@02,BASEM				Baseline		20181207 Curled WT FL 3m NADPH001:10_UV2_260nm@02,BASEM				Baseline		20181207 Curled WT FL 5m NADPH001:10_UV2_260nm@02,BASEM				Baseline		20181207 Curled 45s n2001:10_UV2_260nm@02,BASEM			Baseline		20181207 Curled 75s n2001:10_UV2_260nm@02,BASEM				Baseline		20181207 Curled 5m n2001:10_UV2_260nm@02,BASEM				Baseline		20181213 Curled FL WT 30s001:10_UV2_260nm@02,BASEM
						Peak rejection on						Peak rejection on						Peak rejection on						Peak rejection on						Peak rejection on					Peak rejection on						Peak rejection on						Peak rejection on
						Maximum number of peaks ()		20				Maximum number of peaks ()		20				Maximum number of peaks ()		20				Maximum number of peaks ()		20				Maximum number of peaks ()		20			Maximum number of peaks ()		20				Maximum number of peaks ()		20				Maximum number of peaks ()		20

## Sheet: Sup.Fig.S2A
time (s)	NADPH	NADP+
0	0	0
25	0.6654	0.1579
60	0.7781	0.2614
120	0.9146	0.4694
180	0.9648	0.6257
300	1	0.8273
600	1	0.98

## Sheet: Sup. Fig S2C
NADPH (uM)	kobs*S0/E0
0	0
0.0001	12.4969
0.0003	25.28
0.001	23.2119
0.002	28.0523
0.003	32.0743
0.01	39.168

## Sheet: Sup. Fig. S5A
Sup Fig. S5C

[truncated: 3 more sheets: Sup. Fig S5B, Sup. Fig.S5C, Teble S1 Map]
